# Supplementary material for: Analysis of proteome and post-translational modifications of 2-hydroxyisobutyrylation reveals the glycolysis pathway in oral adenoid cystic carcinoma
Source: World J Surg Oncol. 2023 Sep 23;21:301. doi: 10.1186/s12957-023-03155-x (PMC10517466; doi:10.1186/s12957-023-03155-x)
Supplement: Supplementary file 1 — Additional file 1: Supplementary text. Detailed research methods. Supplementary Fig. 1. PPI and cluster of hyper-modified DHMPs. Supplementary Fig. 2. PPI and cluster of hypo-modified DHMPs. Supplementary Table 1. Statistics of Mass Spectrometry Data. Supplementary Table 2. Clinical characteristics of OACC patients. Supplementary Table 3. Go enrichment analyses of differentially expressed proteins. Supplementary Table 4. KEGG pathway enrichment of differentially expressed proteins. Supplementary Table 5. Go enrichment analyses of differentially expressed and 2-hydroxyisobutyrylated modified proteins. Supplementary Table 6. KEGG pathway enrichment of differentially expressed and 2-hydroxyisobutyrylated modified proteins. Supplementary Table 7. Top 10 hub proteins in hyper-and hypo modified DHMPs based on degree. Supplementary Table 8. KEGG enrichment in up cluster 1–6. Supplementary Table 9. KEGG enrichment in down cluster 1–2. Supplementary Table 10. The Khib of glycolysis pathway enzyme. [file 12957_2023_3155_MOESM1_ESM.zip]

Archive with 11 entries (11 files):
- Detailed research methods and Supplementary figure.pdf
- Supplementary table10ú▌The Khib of Glycolysis pathway enzyme.xlsx
- Supplementary table1ú▌Statistics of Mass Spectrometry Data - +▌▌+.xlsx
- Supplementary table2 Clinical characteristics of OACC patients.xlsx
- Supplementary table3ú▌Go enrichment analyses of differentially expressed proteins.xlsx
- Supplementary table4ú▌KEGG pathway enrichment of differentially expressed proteins.xlsx
- Supplementary table5ú▌Go enrichment analyses of differentially expressed and 2-hydroxyisobutyrylated modified proteins.xlsx
- Supplementary table6ú▌KEGG pathway enrichment of differentially expressed and 2-hydroxyisobutyrylated modified proteins.xlsx
- Supplementary table7ú▌Top 10 hub proteins in hyper-and hypo modified DHMPs based on degree.xlsx
- Supplementary table8ú▌KEGG enrichment in down cluster 1-2.xlsx
- Supplementary table9ú▌KEGG enrichment in up cluster 1-6.xlsx
