# Supplementary material for: Analysis of proteome and post-translational modifications of 2-hydroxyisobutyrylation reveals the glycolysis pathway in oral adenoid cystic carcinoma
Source: World J Surg Oncol. 2023 Sep 23;21:301. doi: 10.1186/s12957-023-03155-x (PMC10517466; doi:10.1186/s12957-023-03155-x)
Supplement: Supplementary file 1 — Additional file 1: Supplementary text. Detailed research methods. Supplementary Fig. 1. PPI and cluster of hyper-modified DHMPs. Supplementary Fig. 2. PPI and cluster of hypo-modified DHMPs. Supplementary Table 1. Statistics of Mass Spectrometry Data. Supplementary Table 2. Clinical characteristics of OACC patients. Supplementary Table 3. Go enrichment analyses of differentially expressed proteins. Supplementary Table 4. KEGG pathway enrichment of differentially expressed proteins. Supplementary Table 5. Go enrichment analyses of differentially expressed and 2-hydroxyisobutyrylated modified proteins. Supplementary Table 6. KEGG pathway enrichment of differentially expressed and 2-hydroxyisobutyrylated modified proteins. Supplementary Table 7. Top 10 hub proteins in hyper-and hypo modified DHMPs based on degree. Supplementary Table 8. KEGG enrichment in up cluster 1–6. Supplementary Table 9. KEGG enrichment in down cluster 1–2. Supplementary Table 10. The Khib of glycolysis pathway enzyme. [file 12957_2023_3155_MOESM1_ESM.zip › Supplementary table10ú▌The Khib of Glycolysis pathway enzyme.xlsx]

## Sheet: Sheet1
DEMP	Position	OACC_T/OACC_N Ratio
HK1	187	2.425
HK1	488	5.39
HK1	176	1.677
HK1	344	1.287
HK1	544	2.027
GPI	454	1.504
GPI	89	1.941
GPI	73	1.397
PFKL	713	2.405
ALDOA	330	1.263
ALDOA	99	1.565
ALDOA	101	1.834
ALDOA	312	2.56
ALDOA	147	1.553
ALDOA	322	1.754
ALDOA	42	1.807
ALDOA	140	1.557
ALDOA	13	1.229
ALDH2	280	1.313
TPI1	179	1.367
TPI1	186	1.903
TPI1	231	3.299
TPI1	96	1.58
TPI1	193	1.489
GAPDH	117	1.694
GAPDH	61	0.459
GAPDH	215	1.978
GAPDH	254	1.29
GAPDH	194	1.344
PGK1	361	1.971
PGK1	97	1.971
PGK1	131	1.472
PGK1	353	1.901
PGK1	323	1.326
PGK1	11	3.055
PGK1	220	1.642
PGK1	6	1.635
PGK1	146	1.841
PGK1	192	1.456
PGAM1	106	1.564
PGAM1	113	1.595
PGAM1	241	1.418
ENO1	126	2.333
ENO1	71	2.395
ENO1	80	1.924
ENO1	335	1.869
ENO1	228	3.595
ENO1	233	1.645
ENO1	64	1.825
ENO1	330	1.527
ENO1	92	2.009
ENO1	103	1.992
ENO1	420	1.251
ENO1	81	1.662
ENO1	89	2.348
ENO1	406	2.037
ENO1	256	0.294
ENO1	262	1.821
ENO1	5	1.596
ENO2	233	1.44
PKM	433	2.575
PKM	135	1.321
PKM	270	1.986
PKM	247	1.313
PKM	166	1.705
PKM	115	1.733
PKM	62	2.014
PKM	125	1.882
PKM	498	1.273
PDHA1	321	0.566
LDHA	232	2.6
LDHA	243	1.83
LDHA	318	1.45
LDHA	222	0.39
LDHA	278	7.539
LDHB	308	2.116
LDHB	310	1.845
LDHB	319	2.07
LDHB	318	0.815
LDHB	156	1.228
DLD	66	2.031
DLD	143	2.027
DLD	410	2.283
DLAT	368	2.295
ADH5	107	1.537
ADH5	113	1.403
AKR1A1	85	1.511
PGM1	406	1.84
ALDH9A1	63	1.802
ALDH9A1	68	1.217
ALDH9A1	303	5.578
ALDH9A1	310	1.487
ALDH9A1	59	2.219
ALDH9A1	30	1.231
ALDH9A1	298	1.914
ALDH7A1	236	2.57
ALDH7A1	109	1.817
GALM	93	1.651
ADH1B	234	1.66
ADH1B	339	1.268
