# Supplementary material for: Analysis of proteome and post-translational modifications of 2-hydroxyisobutyrylation reveals the glycolysis pathway in oral adenoid cystic carcinoma
Source: World J Surg Oncol. 2023 Sep 23;21:301. doi: 10.1186/s12957-023-03155-x (PMC10517466; doi:10.1186/s12957-023-03155-x)
Supplement: Supplementary file 1 — Additional file 1: Supplementary text. Detailed research methods. Supplementary Fig. 1. PPI and cluster of hyper-modified DHMPs. Supplementary Fig. 2. PPI and cluster of hypo-modified DHMPs. Supplementary Table 1. Statistics of Mass Spectrometry Data. Supplementary Table 2. Clinical characteristics of OACC patients. Supplementary Table 3. Go enrichment analyses of differentially expressed proteins. Supplementary Table 4. KEGG pathway enrichment of differentially expressed proteins. Supplementary Table 5. Go enrichment analyses of differentially expressed and 2-hydroxyisobutyrylated modified proteins. Supplementary Table 6. KEGG pathway enrichment of differentially expressed and 2-hydroxyisobutyrylated modified proteins. Supplementary Table 7. Top 10 hub proteins in hyper-and hypo modified DHMPs based on degree. Supplementary Table 8. KEGG enrichment in up cluster 1–6. Supplementary Table 9. KEGG enrichment in down cluster 1–2. Supplementary Table 10. The Khib of glycolysis pathway enzyme. [file 12957_2023_3155_MOESM1_ESM.zip › Supplementary table2 Clinical characteristics of OACC patients.xlsx]

## Sheet: Sheet1
Sample	T1	T2	T3	T4	N1	N2	N3	N4
Pathological status	Turmor	Turmor	Turmor	Turmor	Normal	Normal	Normal	Normal
Gender	Female	male	Female	male	Female	male	Female	male
participant age	＜45	＞45	＜45	＞45	＜45	＞45	＜45	＞45
participant race	Asia	Asia	Asia	Asia	Asia	Asia	Asia	Asia
Ethnicity	Han	Han	Han	Man	Han	Han	Han	Man
Tumor site	Right submandibular	Left submandibular	Palate	Parotid gland and neck	Right submandibular	Left submandibular	Palate	Parotid gland and neck
Tumor size	1.5cm	3cm	1cm	2.5cm	1.5cm	3cm	1cm	2.5cm
Cigarette Smoking	no	no	no	Unknow	no	no	no	Unknow
Alcohol use	no	no	no	Unknow	no	no	no	Unknow
Neuro recidivist	yes	yes	yes	yes	yes	yes	yes	yes
Lymph node metastasis	no	yes	no	yes	no	yes	no	yes
