# Supplementary material for: Analysis of proteome and post-translational modifications of 2-hydroxyisobutyrylation reveals the glycolysis pathway in oral adenoid cystic carcinoma
Source: World J Surg Oncol. 2023 Sep 23;21:301. doi: 10.1186/s12957-023-03155-x (PMC10517466; doi:10.1186/s12957-023-03155-x)
Supplement: Supplementary file 1 — Additional file 1: Supplementary text. Detailed research methods. Supplementary Fig. 1. PPI and cluster of hyper-modified DHMPs. Supplementary Fig. 2. PPI and cluster of hypo-modified DHMPs. Supplementary Table 1. Statistics of Mass Spectrometry Data. Supplementary Table 2. Clinical characteristics of OACC patients. Supplementary Table 3. Go enrichment analyses of differentially expressed proteins. Supplementary Table 4. KEGG pathway enrichment of differentially expressed proteins. Supplementary Table 5. Go enrichment analyses of differentially expressed and 2-hydroxyisobutyrylated modified proteins. Supplementary Table 6. KEGG pathway enrichment of differentially expressed and 2-hydroxyisobutyrylated modified proteins. Supplementary Table 7. Top 10 hub proteins in hyper-and hypo modified DHMPs based on degree. Supplementary Table 8. KEGG enrichment in up cluster 1–6. Supplementary Table 9. KEGG enrichment in down cluster 1–2. Supplementary Table 10. The Khib of glycolysis pathway enzyme. [file 12957_2023_3155_MOESM1_ESM.zip › Supplementary table3ú▌Go enrichment analyses of differentially expressed proteins.xlsx]

## Sheet: GO BP of up DEPs
Category	Term	Count	%	PValue	Genes	List Total	Pop Hits	Pop Total	Fold Enrichment	Bonferroni	Benjamini	FDR
GOTERM_BP_DIRECT	GO:0000398~mRNA splicing, via spliceosome	134	8.34371	2.13093e-81	DBR1, EIF4A3, HNRNPU, HNRNPR, CCAR1, EFTUD2, PNN, SNRPD2, RAVER1, SNRPD1, MAGOH, CWC22, PAPOLA, SNRPD3, TXNL4A, SRRM2, AQR, SNRPN, PRPF4B, GTF2F1, CRNKL1, GTF2F2, SRRM1, PRPF4, PRPF6, HNRNPUL1, DDX39B, PSPC1, GEMIN5, CD2BP2, SRSF4, PPIH, SNRPE, SRSF5, SNRPF, SRSF6, SNRPC, SNRNP200, SRSF7, SNRPA, SF1, SRSF9, ZCCHC8, DDX5, RBM8A, DHX9, CSTF3, CSTF2, SNU13, HTATSF1, PRPF8, CSTF1, DHX38, CPSF7, RBPMS…	1525	222	16792	6.64637	9.49329e-78	9.49329e-78	9.2802e-78
GOTERM_BP_DIRECT	GO:0008380~RNA splicing	80	4.98132	1.2945e-38	RBM25, DDX47, FMR1, EIF4A3, AKAP8L, USP39, CCAR2, PPP1R9B, EFTUD2, RBM4, PTBP1, PPP4R2, SNRPD2, SNRNP70, SNRPD1, KHSRP, DHX15, DHX16, ZNF326, SNRPD3, BCAS2, MBNL2, SNRPN, NCBP1, THOC1, PRPF4B, TFIP11, THOC3, THOC2, WBP11, THOC5, THOC7, PTBP3, SRRM1, THOC6, PRPF4, SFPQ, PRPF6, DDX39B, RRAGC, THRAP3, ESRP1, LUC7L3, SRSF4, SNRPA1, PPIG, SNRPF, HNRNPH3, SRSF7, SF3B4, U2AF1L5, SF3B2, SF3B3, RBM8A, DDX…	1525	166	16792	5.30658	5.76701e-35	2.8835e-35	2.81878e-35
GOTERM_BP_DIRECT	GO:0006406~mRNA export from nucleus	57	3.54919	1.49254e-32	NUP107, NUP188, EIF4A3, ALKBH5, MAGOH, NUP62, UPF2, NUP214, NUP133, NCBP1, THOC1, THOC3, THOC2, THOC5, THOC7, SRRM1, THOC6, NUP93, DDX39B, NUP50, ZC3H11A, SRSF4, NUP54, SRSF5, NUP98, SRSF6, SRSF7, NUP58, SRSF9, U2AF1L5, ENY2, NUP205, RBM8A, POLDIP3, SRSF1, AAAS, NUP160, NXF1, NUP85, U2AF2, TPR, DHX38, NUP88, NUP43, SRSF10, RAE1, SRSF11, RANBP2, NUP155, CPSF1, ALYREF, CPSF3, CPSF2, NUP153, HNRNPA2…	1525	100	16792	6.27635	6.64929e-29	2.21643e-29	2.16668e-29
GOTERM_BP_DIRECT	GO:0006397~mRNA processing	75	4.66999	3.26804e-31	RBM25, RBM26, DDX47, CELF1, FMR1, CELF2, AKAP8L, ADAR, HNRNPR, USP39, CCAR2, EFTUD2, RBM4, PTBP1, ALKBH5, PPP4R2, SNRNP70, KHSRP, DHX15, ZNF326, BCAS2, MBNL2, TFIP11, THOC7, PTBP3, SRRM1, SFPQ, PDE12, THRAP3, ESRP1, XRN2, SRSF4, SRSF5, SRSF7, SRSF9, SF3B4, U2AF1L5, KHDRBS1, SF3B2, SF3B3, RBM8A, SRSF1, HNRNPLL, SUPT6H, PRPF8, RBM15B, PUF60, PDCD11, U2AF2, PPP1R8, SAP18, SMN1, HNRNPA1, ZC3H14, SMND…	1525	179	16792	4.61361	1.45591e-27	3.63978e-28	3.55808e-28
GOTERM_BP_DIRECT	GO:0031124~mRNA 3'-end processing	36	2.24159	1.30708e-25	U2AF1L5, RBM8A, POLDIP3, CSTF3, CSTF2, SRSF1, EIF4A3, PABPN1, U2AF2, MAGOH, CSTF1, PAPOLA, DHX38, SRSF11, CPSF7, CPSF1, NCBP1, ALYREF, CPSF3, CPSF2, THOC1, THOC3, THOC2, THOC5, THOC7, SRRM1, THOC6, NUDT21, DDX39B, ZC3H11A, SRSF4, RNPS1, SRSF5, SRSF6, SRSF7, SRSF9	1525	50	16792	7.92803	5.82304e-22	1.16461e-22	1.13847e-22
GOTERM_BP_DIRECT	GO:0006369~termination of RNA polymerase II transcription	39	2.42839	8.81953e-24	U2AF1L5, RBM8A, POLDIP3, CSTF3, CSTF2, SRSF1, EIF4A3, PABPN1, U2AF2, MAGOH, CSTF1, PAPOLA, DHX38, SNRPD3, SRSF11, CPSF7, CPSF1, NCBP1, ALYREF, CPSF3, CPSF2, THOC1, THOC3, THOC2, THOC5, THOC7, SRRM1, THOC6, NUDT21, DDX39B, ZC3H11A, SRSF4, RNPS1, SNRPE, SRSF5, SNRPF, SRSF6, SRSF7, SRSF9	1525	64	16792	6.70992	3.9291e-20	6.5485e-21	6.40151e-21
GOTERM_BP_DIRECT	GO:0006405~RNA export from nucleus	35	2.17933	3.13959e-22	U2AF1L5, RBM8A, NUP188, POLDIP3, SRSF1, EIF4A3, NXF1, U2AF2, TPR, MAGOH, NUP62, DHX38, HNRNPA1, SRSF11, NUP214, RANBP1, NCBP1, NUP155, ALYREF, THOC1, THOC3, THOC2, THOC5, THOC7, SRRM1, THOC6, DDX39B, ZC3H11A, SRSF4, RNPS1, NUP98, SRSF5, SRSF6, SRSF7, SRSF9	1525	55	16792	7.00709	1.39869e-18	1.99812e-19	1.95327e-19
GOTERM_BP_DIRECT	GO:0006396~RNA processing	45	2.80199	4.9397e-21	DHX9, CSTF3, YTHDC2, CELF2, HNRNPU, ADAR, RBM3, RBM4, SART3, EXOSC10, HNRNPDL, PABPN1, SNRPD1, DHX57, EXOSC9, DHX36, CSTF1, SNRPD3, DDX17, RBM39, SF3A1, SSB, RBPMS, THOC1, LARP7, TFIP11, TRNT1, DICER1, WBP11, LSM4, CRNKL1, U2SURP, CHERP, HNRNPL, PRPF4, SNRNP40, HNRNPK, HNRNPUL1, DKC1, HNRNPH1, HNRNPF, XRN2, HNRNPD, HNRNPH3, GRSF1	1525	97	16792	5.10826	2.20064e-17	2.7508e-18	2.68905e-18
GOTERM_BP_DIRECT	GO:0016925~protein sumoylation	45	2.80199	3.04212e-17	TOP2B, NUP205, NUP107, PCNA, NUP188, AAAS, SMC3, NUP160, MTA1, TRIM28, NUP85, RAD21, TPR, NUP62, SUMO2, NUP43, NUP88, TP53BP1, RAE1, RANBP2, NUP214, NOP58, UBE2I, NUP133, PARP1, NUP155, RING1, RPA1, NUP153, RANGAP1, SMC1A, NUP93, STAG1, STAG2, HNRNPK, NUP50, SP3, UBA2, NUP35, NUP54, NUP98, TOP1, HNRNPC, SAE1, NUP58	1525	117	16792	4.23506	1.35527e-13	1.50585e-14	1.47205e-14
GOTERM_BP_DIRECT	GO:0006409~tRNA export from nucleus	23	1.43213	2.60178e-16	RANBP2, NUP214, NUP205, NUP107, NUP133, NUP188, NUP155, NUP153, AAAS, NUP160, NUP93, NUP85, NUP50, TPR, NUP62, NUP35, NUP43, NUP54, NUP88, NUP98, RAE1, RAN, NUP58	1525	32	16792	7.91426	9.89209e-13	1.15909e-13	1.13308e-13
GOTERM_BP_DIRECT	GO:0030198~extracellular matrix organization	58	3.61146	6.51687e-16	ITGB1, COL18A1, APP, SPARC, ITGB5, ITGB4, TNC, LAMC2, LAMC1, HAPLN1, CDH1, BSG, ITGAV, EMILIN1, ITGA3, ITGA2, ITGA1, SPINK5, BGN, NPNT, HSPG2, SERPINB5, VCAN, COL4A2, SPINT1, COL4A1, PXDN, VWA1, ITGA6, ITGA5, ITGA9, LAMA5, LAMA2, LAMA1, LAMA4, LAMA3, FBLN1, NID1, NID2, FBLN5, VTN, TTR, JAM3, LAMB3, LAMB2, FN1, LAMB1, COL1A1, COL3A1, COL1A2, COL5A1, COL7A1, COL5A2, MFAP2, NF1, TGFBI, AGRN, FBN1	1525	196	16792	3.2584	2.96763e-12	2.63933e-13	2.58009e-13
GOTERM_BP_DIRECT	GO:0007077~mitotic nuclear envelope disassembly	26	1.61893	1.86695e-15	NUP205, NUP107, NUP188, AAAS, NUP160, NUP85, TPR, NUP62, LMNA, NUP43, BANF1, NUP88, EMD, RAE1, RANBP2, NUP214, NEK9, NUP133, NUP155, NUP153, NUP93, NUP50, NUP35, NUP54, NUP98, NUP58	1525	44	16792	6.50659	8.40827e-12	6.93105e-13	6.77547e-13
GOTERM_BP_DIRECT	GO:0031047~gene silencing by RNA	41	2.55293	5.35213e-15	NUP205, NUP107, NUP188, FMR1, AAAS, NUP160, IPO8, POLR2A, NUP85, POLR2B, TPR, NUP62, XPO5, POLR2E, NUP43, POLR2G, NUP88, POLR2H, POLR2I, RAE1, RANBP2, NUP214, NUP133, NCBP1, NUP155, CNOT10, NUP153, DICER1, NUP93, CNOT7, NUP50, AGO1, CNOT2, AGO2, CNOT3, NUP35, NUP54, NUP98, CNOT9, RAN, NUP58	1525	111	16792	4.06718	2.3741e-11	1.83414e-12	1.79297e-12
GOTERM_BP_DIRECT	GO:1900034~regulation of cellular response to heat	33	2.05479	1.07209e-14	CAMK2D, NUP205, NUP107, NUP188, HIKESHI, AAAS, CCAR2, NUP160, DNAJB1, HSPH1, NUP85, TPR, NUP62, CHORDC1, BAG1, MLST8, NUP43, NUP88, RAE1, RANBP2, NUP214, NUP133, NUP155, RPA1, RPA2, NUP153, NUP93, NUP50, RPA3, NUP35, NUP54, NUP98, NUP58	1525	75	16792	4.8449	4.79766e-11	3.41153e-12	3.33496e-12
GOTERM_BP_DIRECT	GO:0010827~regulation of glucose transport	22	1.36986	1.40013e-14	RANBP2, NUP214, NUP205, NUP107, NUP133, NUP188, NUP155, NUP153, AAAS, NUP160, NUP93, NUP85, NUP50, TPR, NUP62, NUP35, NUP43, NUP54, NUP88, NUP98, RAE1, NUP58	1525	33	16792	7.34077	6.23201e-11	4.15839e-12	4.06505e-12
GOTERM_BP_DIRECT	GO:0010467~gene expression	26	1.61893	2.90699e-14	HNRNPU, HNRNPR, PTBP1, POLR2A, POLR2B, POLR2E, POLR2G, POLR2H, HNRNPA1, POLR2I, HNRNPA0, HNRNPA3, NCBP1, WTAP, GTF2F1, GTF2F2, HNRNPL, HNRNPM, HNRNPK, HNRNPH1, HNRNPF, HNRNPA2B1, HNRNPD, HNRNPH2, HNRNPC, RBMX	1525	48	16792	5.96437	1.29586e-10	8.09415e-12	7.91246e-12
GOTERM_BP_DIRECT	GO:0000375~RNA splicing, via transesterification reactions	19	1.18306	4.10633e-14	SF3A3, SF3B4, DBR1, SF3B3, DDX23, LSM1, PRPF8, SRRM1, PRPF4, SNRNP40, PRPF6, TRA2B, KHSRP, SRSF4, TXNL4A, SMNDC1, SRSF10, SF3B1, BCAS2	1525	25	16792	8.36847	1.83004e-10	1.0761e-11	1.05195e-11
GOTERM_BP_DIRECT	GO:0002576~platelet degranulation	38	2.36613	6.30639e-14	CFD, LGALS3BP, SERPINA3, APP, ITIH4, ORM1, ECM1, ITIH3, SERPINA1, SPARC, WDR1, PLG, A1BG, ORM2, SERPINA4, KNG1, ISLR, APOH, LAMP2, FLNA, TIMP3, A2M, AHSG, APLP2, ACTN1, SERPINF2, FN1, APOA1, ACTN4, PPBP, TF, TMX3, SERPING1, CD9, HRG, TLN1, GAS6, VCL	1525	103	16792	4.06237	2.80935e-10	1.56083e-11	1.5258e-11
GOTERM_BP_DIRECT	GO:0016032~viral process	71	4.42092	7.37456e-14	MRE11, NUP107, NUP188, GTF2B, DCAF1, XPO1, NUP62, RCC1, TNPO1, NUP214, USP7, CD93, NUP133, IL16, DYNLL1, MSH6, NUP93, NUP50, NUP54, NUP98, TOP1, MFGE8, TLN1, NUP58, CUL7, SF3B2, NUP205, SET, NLRX1, HDAC1, FBLN1, PIK3R1, AAAS, SUPT6H, PSMB10, NUP160, UNG, HPX, NXF1, RBM15B, NUP85, TPR, POLR2E, NUP88, NUP43, HNRNPA1, RAE1, BRD4, RANBP2, RANBP1, NPM1, UBE2I, CBX5, AMBP, NUP155, SGTA, STAT3, NUP153, …	1525	299	16792	2.61469	3.28417e-10	1.72914e-11	1.69033e-11
GOTERM_BP_DIRECT	GO:0006606~protein import into nucleus	28	1.74346	9.54434e-14	IPO13, NUP107, NUP188, PPP1R10, CSE1L, ADAR, HIKESHI, IPO8, IPO9, NUP85, TPR, NUP62, CFL1, KPNA6, NUP88, KPNA2, RAE1, KPNA3, NUP214, RANBP1, NUP133, NUP155, STAT3, NUP153, NUP93, NUP50, RAN, NUP58	1525	58	16792	5.31573	4.2536e-10	2.126e-11	2.07828e-11
GOTERM_BP_DIRECT	GO:0010951~negative regulation of endopeptidase activity	41	2.55293	1.46378e-13	SERPINA3, APP, ITIH4, CSTA, ITIH3, SERPINA1, SERPINB13, ITIH2, SERPINE2, SERPINC1, SERPINA6, ITIH1, SERPINA7, SERPINA4, KNG1, C3, C4B, C4A, VTN, C5, SERPINH1, AKT1, A2M, SERPINB3, SERPINB2, AMBP, SERPIND1, AHSG, APLP2, SERPINF1, SERPINF2, A2ML1, SERPINB8, SERPINB5, AGT, SPINT1, COL7A1, CD109, SERPING1, FETUB, HRG	1525	121	16792	3.73105	6.51889e-10	3.1053e-11	3.0356e-11
GOTERM_BP_DIRECT	GO:0075733~intracellular transport of virus	26	1.61893	1.77616e-13	NUP205, NUP107, NUP188, AAAS, NUP160, XPO1, NUP85, TPR, NUP62, NUP43, NUP88, KPNA2, RAE1, KPNA3, RANBP2, NUP214, NUP133, NUP155, NUP153, NUP93, NUP50, NUP35, NUP54, NUP98, RAN, NUP58	1525	51	16792	5.61353	7.91367e-10	3.59671e-11	3.51598e-11
GOTERM_BP_DIRECT	GO:0000245~spliceosomal complex assembly	17	1.05853	4.3325e-11	SRPK2, DDX1, PRPF19, USP39, LSM4, CRNKL1, SART3, PRPF6, SNRPD2, DDX39B, SNRPD1, SNRPE, SNRPD3, SMN1, TXNL4A, SF3B1, SF1	1525	26	16792	7.1996	1.93013e-07	8.39186e-09	8.20349e-09
GOTERM_BP_DIRECT	GO:0098609~cell-cell adhesion	61	3.79826	5.30617e-11	LAD1, MRE11, TES, BZW1, CRKL, SLK, PPME1, TRIM29, RUVBL1, BSG, EFHD2, ERC1, EMD, SH3GL1, TMPO, UNC45A, SWAP70, AHSA1, RANGAP1, GAPVD1, YWHAZ, HCFC1, CEACAM1, FSCN1, ELMO2, PLIN3, TAGLN2, PFN1, DBN1, DDX6, TXNDC9, TWF2, CAPG, SLC3A2, EVPL, CNN3, PDLIM1, CNN2, DNAJB1, SDCBP, PUF60, CALD1, MICALL1, STK38, SFN, S100A11, NOP56, VASP, PTPN1, RANBP1, STAT1, RSL1D1, PPFIBP1, MYO1B, FMNL2, HNRNPK, GIPC1, …	1525	271	16792	2.47852	2.3639e-07	9.84957e-09	9.62848e-09
GOTERM_BP_DIRECT	GO:0006956~complement activation	30	1.868	2.58184e-10	C1QB, CFD, C1QA, CFH, C1S, C1R, IGHV4-34, IGKV3D-11, C8B, C8A, C2, C3, C4B, IGHG3, C4A, IGHG4, IGLV3-25, C5, C6, IGKV1-16, C7, IGLV3-21, IGKV1-5, IGKV1D-39, CFHR1, IGLV2-23, IGKV4-1, CFB, IGLV3-19, C1QC	1525	87	16792	3.79695	1.15021e-06	4.60085e-08	4.49757e-08
GOTERM_BP_DIRECT	GO:0006958~complement activation, classical pathway	32	1.99253	3.74e-10	C1QB, C1QA, IGHM, C1S, C1R, CFI, IGHV4-34, IGKV3D-11, C8B, C8A, C2, C3, C4B, IGHG3, C4A, IGHG4, IGLV3-25, C5, C6, C8G, IGKV1-16, C7, IGLV3-21, C9, IGHA2, IGKV1-5, IGKV1D-39, IGLV2-23, IGKV4-1, SERPING1, IGLV3-19, C1QC	1525	99	16792	3.55916	1.66617e-06	6.40835e-08	6.26451e-08
GOTERM_BP_DIRECT	GO:0048025~negative regulation of mRNA splicing, via spliceosome	14	0.871731	2.74042e-09	PTBP1, HNRNPK, U2AF2, TRA2B, HNRNPA2B1, ACIN1, SAP18, RNPS1, SRSF4, SRSF6, SRSF7, SRSF10, RBMX, SRSF9	1525	21	16792	7.34077	1.22085e-05	4.52169e-07	4.42019e-07
GOTERM_BP_DIRECT	GO:0007155~cell adhesion	82	5.10585	3.67201e-09	LGALS3BP, COL18A1, APP, SPON1, TINAGL1, ITGB5, ITGB4, TGFB1I1, COL12A1, CLSTN1, TNC, INPPL1, LAMC2, LAMC1, HAPLN1, PNN, ISLR, STAB1, SIRPA, ITGAV, EMILIN1, EPHB4, HABP2, ENTPD1, ITGA3, ITGA2, OLFM4, RHOB, VCAN, ADAM17, BCAM, CEACAM1, CDH11, PKP1, CDH13, PRKD2, ITGA6, IGFALS, ITGA5, MFGE8, GAS6, VCL, ITGA9, ENG, CD151, LAMA2, LAMA1, LAMA4, PXN, LAMA3, THY1, SPG7, THBS2, NID2, LPP, THBS4, THBS3, VT…	1525	459	16792	1.96713	1.63587e-05	5.84243e-07	5.71129e-07
GOTERM_BP_DIRECT	GO:0043928~exonucleolytic nuclear-transcribed mRNA catabolic process involved in deadenylation-dependent decay	16	0.996264	4.96735e-09	DDX6, DIS3, LSM1, LSM4, LSM3, LSM2, EXOSC7, EDC4, EXOSC6, EXOSC4, CNOT7, EXOSC9, EXOSC8, EXOSC3, DCPS, EXOSC2	1525	29	16792	6.07512	2.21293e-05	7.63088e-07	7.45959e-07
GOTERM_BP_DIRECT	GO:0000381~regulation of alternative mRNA splicing, via spliceosome	18	1.1208	7.96557e-09	SF3A1, RBM25, DDX5, MBNL2, RBM8A, WTAP, FMR1, HNRNPL, RBM4, PTBP1, RBM15B, THRAP3, TRA2B, MAGOH, SAP18, RNPS1, SRSF6, RBMX	1525	38	16792	5.21581	3.5486e-05	1.18289e-06	1.15634e-06
GOTERM_BP_DIRECT	GO:0030449~regulation of complement activation	16	0.996264	9.10084e-09	CFH, CFI, C8B, C8A, C2, C3, C4B, C4A, VTN, C5, C6, C8G, C7, C9, CD59, CFB	1525	30	16792	5.87261	4.05434e-05	1.30788e-06	1.27852e-06
GOTERM_BP_DIRECT	GO:0043044~ATP-dependent chromatin remodeling	14	0.871731	1.29469e-08	SMARCE1, SMARCC1, SMARCD2, HDAC2, SMARCB1, HDAC1, ACTL6A, SMARCA5, CHD4, ARID1A, SMARCA4, RBBP4, HNRNPC, MTA2	1525	23	16792	6.70244	5.76769e-05	1.80245e-06	1.76199e-06
GOTERM_BP_DIRECT	GO:0043488~regulation of mRNA stability	30	1.868	2.05168e-08	SET, ANP32A, FMR1, PARN, HSPB1, ELAVL1, PSMB10, EXOSC7, EXOSC6, XPO1, EXOSC4, PSMD4, EXOSC9, KHSRP, EXOSC8, AKT1, EXOSC3, TNPO1, ZC3H14, EXOSC2, NUP214, PCID2, DIS3, YWHAZ, PSMB9, PUM2, XRN1, APEX1, PSME3, HNRNPD	1525	103	16792	3.20713	9.13982e-05	2.76977e-06	2.7076e-06
GOTERM_BP_DIRECT	GO:0006913~nucleocytoplasmic transport	14	0.871731	4.94605e-08	NPM1, NUP205, SET, ANP32A, NUP155, AAAS, FBXO22, RBM15B, MYBBP1A, CDK5, ANP32E, NUP98, RAN, NUP58	1525	25	16792	6.16624	0.000220322	6.47306e-06	6.32776e-06
GOTERM_BP_DIRECT	GO:0050434~positive regulation of viral transcription	15	0.933998	5.08546e-08	GTF2B, RSF1, SUPT5H, GTF2F1, GTF2F2, POLR2A, POLR2B, POLR2E, NELFB, POLR2G, NELFCD, NELFA, POLR2H, PFN1, POLR2I	1525	29	16792	5.69542	0.000226532	6.47306e-06	6.32776e-06
GOTERM_BP_DIRECT	GO:0006898~receptor-mediated endocytosis	42	2.61519	6.69078e-08	COLEC12, LGALS3BP, TINAGL1, SPARC, LRP1, CD5L, CFI, IGHV4-34, IGKV3D-11, HPR, EGFR, VTN, IGLV3-25, HPX, HSPH1, IGKV1-16, IGLV3-21, MICALL1, MRC1, STAB1, ENPP1, APOE, CD14, APOL1, IGHA2, PDLIM7, CAP1, MSR1, CD163, AMBP, SUSD2, IGKV1-5, APOA1, IGKV1D-39, IGF2R, SNX17, IGLV2-23, PPT1, IGKV4-1, FOLR1, IGLV3-19, PICALM	1525	186	16792	2.48639	0.00029803	8.27983e-06	8.09398e-06
GOTERM_BP_DIRECT	GO:0010501~RNA secondary structure unwinding	18	1.1208	1.11973e-07	DDX17, DDX18, DDX6, DDX5, DDX27, DDX46, DDX47, DDX1, DDX23, EIF4A3, DDX42, DDX21, DDX50, DDX39B, AGO3, AGO1, DHX36, AGO2	1525	44	16792	4.50456	0.000498718	1.34822e-05	1.31796e-05
GOTERM_BP_DIRECT	GO:0006364~rRNA processing	45	2.80199	1.89486e-07	DDX27, DDX47, WDR3, HEATR1, EIF4A3, DDX21, SNU13, NOL9, WDR43, EXOSC7, FBL, EXOSC6, EXOSC10, EXOSC4, PDCD11, EXOSC9, PES1, BMS1, EXOSC8, UTP20, EXOSC3, EXOSC2, UTP14A, PELP1, NOP56, NOP58, NOP14, WDR36, UTP3, DIS3, WDR18, TEX10, WDR75, WDR12, WBP11, NPM3, BOP1, TBL3, LAS1L, DKC1, MRTO4, XRN2, FRG1, TSR1, NOL11	1525	214	16792	2.31543	0.000843805	2.22148e-05	2.17161e-05
GOTERM_BP_DIRECT	GO:0006957~complement activation, alternative pathway	10	0.622665	2.08401e-07	CFD, C3, C5, C8G, CFH, C7, C9, C8B, C8A, CFB	1525	13	16792	8.47011	0.000927996	2.38058e-05	2.32715e-05
GOTERM_BP_DIRECT	GO:0046784~viral mRNA export from host cell nucleus	8	0.498132	3.69011e-07	DDX39B, ALYREF, THOC1, THOC3, THOC2, THOC5, THOC7, THOC6	1525	8	16792	11.0111	0.00164259	4.10986e-05	4.01761e-05
GOTERM_BP_DIRECT	GO:0006376~mRNA splice site selection	11	0.684932	3.94858e-07	CELF1, CELF2, SRSF1, LUC7L3, LUC7L, SRSF5, SRSF6, SRSF10, RBMX, LUC7L2, SRSF9	1525	17	16792	7.12486	0.00175755	4.29047e-05	4.19416e-05
GOTERM_BP_DIRECT	GO:0007160~cell-matrix adhesion	25	1.55666	9.93938e-07	COL17A1, ITGB1, ITGB5, ITGB4, PXN, LYPD3, NID1, NID2, FBLN5, THBS3, VTN, PPFIA1, ITGAV, JAM3, ITGA3, ITGA2, ITGA1, NPNT, COL3A1, BCAM, CDK5, ZYX, ITGA6, FERMT2, VCL	1525	90	16792	3.05865	0.00441821	0.000105428	0.000103062
GOTERM_BP_DIRECT	GO:0006338~chromatin remodeling	24	1.4944	1.57322e-06	SMARCE1, SMARCC1, SMARCD2, PBRM1, HDAC2, SMARCB1, CBX3, HDAC1, ATRX, ACTL6A, SMARCA5, RSF1, DEK, ARID1A, SUPT5H, SMARCA2, SUPT6H, ARID1B, SMARCA4, RBBP4, RUVBL2, RUVBL1, TOP1, BRD4	1525	86	16792	3.07288	0.00698421	0.000162993	0.000159335
GOTERM_BP_DIRECT	GO:0006378~mRNA polyadenylation	13	0.809465	2.28895e-06	APP, CPSF6, CPSF1, CSTF3, CPSF3, CSTF2, CPSF2, NUDT21, PAPOLA, CSTF1, SYMPK, MTPAP, GRSF1	1525	28	16792	5.11232	0.0101455	0.000231756	0.000226554
GOTERM_BP_DIRECT	GO:0001649~osteoblast differentiation	26	1.61893	4.67192e-06	CBFB, DHX9, FHL2, TNC, DDX21, HNRNPU, ADAR, MRC2, FBL, AKT1, BCAP29, RDH14, ALYREF, IGFBP3, GTPBP4, COL1A1, RSL1D1, SFRP1, VCAN, MYBBP1A, NF1, ALPL, ERH, HNRNPC, SNRNP200, RBMX	1525	104	16792	2.75279	0.0205983	0.00046252	0.000452138
GOTERM_BP_DIRECT	GO:0030334~regulation of cell migration	21	1.3076	6.24733e-06	LAMA5, LAMA2, SERPINE2, DDX58, LAMA1, LAMA4, RCC2, LAMA3, NEXN, THY1, RHOB, CEACAM1, SLK, CDK5, AKT2, LMNA, FLNA, AKT1, PLXNA1, VCL, NCK1	1525	74	16792	3.12479	0.0274482	0.00060504	0.000591459
GOTERM_BP_DIRECT	GO:0006027~glycosaminoglycan catabolic process	12	0.747198	7.0946e-06	NAGLU, GLB1, IDUA, GPC1, FUCA1, GPC4, AGRN, GUSB, GPC6, HSPG2, GNS, SGSH	1525	26	16792	5.08207	0.0311123	0.000672477	0.000657382
GOTERM_BP_DIRECT	GO:0035987~endodermal cell differentiation	12	0.747198	1.0992e-05	VTN, COL4A2, LAMB3, ITGB5, MMP2, COL7A1, LAMA3, COL12A1, FN1, ITGAV, LAMB1, ITGA5	1525	27	16792	4.89384	0.0477901	0.0010202	0.000997298
GOTERM_BP_DIRECT	GO:0007062~sister chromatid cohesion	25	1.55666	1.27014e-05	AHCTF1, MRE11, NUP107, PDS5B, PDS5A, SMC3, NUP160, XPO1, NUP85, RAD21, MCMBP, NUP43, BUB3, CLASP1, CLASP2, RANBP2, NUP133, RCC2, RANGAP1, SMC1A, STAG1, STAG2, KIF2A, NUP98, MAD1L1	1525	103	16792	2.67261	0.0550138	0.00115479	0.00112887
GOTERM_BP_DIRECT	GO:0034475~U4 snRNA 3'-end processing	7	0.435866	1.31991e-05	EXOSC7, EXOSC6, EXOSC4, EXOSC9, EXOSC8, EXOSC3, EXOSC2	1525	8	16792	9.63475	0.0571068	0.00117604	0.00114964
GOTERM_BP_DIRECT	GO:0048026~positive regulation of mRNA splicing, via spliceosome	9	0.560399	1.62462e-05	SF3B4, DAZAP1, SNW1, SNRNP70, THRAP3, TRA2B, EIF4A3, PRPF19, RBMX	1525	15	16792	6.60669	0.06982	0.00141915	0.00138729
GOTERM_BP_DIRECT	GO:0000387~spliceosomal snRNP assembly	12	0.747198	1.66234e-05	SART1, SART3, SNRPD2, SNRPD1, GEMIN5, SNRPE, SNRPD3, SNRPF, SMN1, SNRPC, LSM4, RBM22	1525	28	16792	4.71906	0.0713822	0.00142418	0.00139221
GOTERM_BP_DIRECT	GO:0008283~cell proliferation	59	3.67372	1.9165e-05	DAZAP1, MRE11, MCM7, KDM1A, CSE1L, PAK1IP1, LIPA, TSPO, AKT1, NBN, GLUL, PDK1, CDV3, SERPINF1, ITGA2, PDZK1, MIF, GNL3, DKC1, FSCN1, YME1L1, ARHGEF1, GAS6, YAP1, IGSF8, KHDRBS1, LAMA5, PCNA, LRP1, SRC, PRKDC, SRRT, PDS5B, CRIP1, EGFR, PURB, GNG2, IFI16, PES1, PPP1R8, ERBB2, UBR5, RBBP7, GPC4, BAK1, MYH10, SMAD4, XRCC5, NRDC, STAT3, WDR12, BOP1, NASP, CDK5, CDC16, CSPG4, HDGF, TGFBI, PICALM	1525	366	16792	1.77502	0.0818375	0.00161094	0.00157478
GOTERM_BP_DIRECT	GO:0006368~transcription elongation from RNA polymerase II promoter	22	1.36986	2.04513e-05	ENY2, PCID2, SUPT16H, NCBP1, GTF2B, ADRM1, RTF1, SSRP1, SUPT5H, GTF2F1, GTF2F2, THOC7, POLR2A, POLR2B, POLR2E, TCEA1, NELFB, POLR2G, NELFCD, NELFA, POLR2H, POLR2I	1525	86	16792	2.81681	0.0870841	0.00165755	0.00162035
GOTERM_BP_DIRECT	GO:0032508~DNA duplex unwinding	15	0.933998	2.04636e-05	XRCC6, MRE11, XRCC5, DHX9, DDX1, ATRX, RECQL, CHD4, RAD50, RUVBL2, G3BP1, RUVBL1, MCM3, MCM5, NBN	1525	44	16792	3.7538	0.0871342	0.00165755	0.00162035
GOTERM_BP_DIRECT	GO:0006260~DNA replication	32	1.99253	2.08902e-05	FEN1, MRE11, SET, NFIX, PCNA, MCM7, ORC5, RBBP4, SIN3A, NBN, RBBP7, RBM14, RFC3, RRM1, DUT, SUPT16H, RFC2, RPA1, RPA2, LIG3, SSRP1, RAD50, NASP, NFIB, RPA3, MCM3, MCM4, MCM5, NUP98, MCM6, TOP1, MCM2	1525	155	16792	2.27327	0.0888674	0.00166189	0.00162459
GOTERM_BP_DIRECT	GO:0006283~transcription-coupled nucleotide-excision repair	20	1.24533	2.34925e-05	USP7, AQR, RFC3, PCNA, RFC2, RPA1, COPS7B, RPA2, XRCC1, LIG3, PRPF19, XAB2, POLR2A, POLR2B, RPA3, POLR2E, TCEA1, POLR2G, POLR2H, POLR2I	1525	74	16792	2.97599	0.0993697	0.00183613	0.00179491
GOTERM_BP_DIRECT	GO:0031581~hemidesmosome assembly	8	0.498132	2.63061e-05	COL17A1, CD151, LAMB3, ITGB4, LAMA3, ITGA6, LAMC2, LAMC1	1525	12	16792	7.34077	0.110589	0.00202058	0.00197523
GOTERM_BP_DIRECT	GO:0071035~nuclear polyadenylation-dependent rRNA catabolic process	6	0.373599	3.39564e-05	EXOSC7, EXOSC10, EXOSC9, EXOSC8, EXOSC3, EXOSC2	1525	6	16792	11.0111	0.140392	0.00256399	0.00250644
GOTERM_BP_DIRECT	GO:0071028~nuclear mRNA surveillance	7	0.435866	3.65384e-05	EXOSC7, EXOSC6, EXOSC4, EXOSC10, XRN1, EXOSC9, EXOSC8	1525	9	16792	8.56423	0.150223	0.0026685	0.0026086
GOTERM_BP_DIRECT	GO:0034427~nuclear-transcribed mRNA catabolic process, exonucleolytic, 3'-5'	7	0.435866	3.65384e-05	EXOSC7, EXOSC6, EXOSC4, EXOSC9, EXOSC8, EXOSC3, EXOSC2	1525	9	16792	8.56423	0.150223	0.0026685	0.0026086
GOTERM_BP_DIRECT	GO:0042795~snRNA transcription from RNA polymerase II promoter	19	1.18306	3.74196e-05	NCBP1, INTS1, INTS3, GTF2B, INTS2, SRRT, GTF2F1, GTF2F2, POLR2A, POLR2B, POLR2E, INTS4, INTS7, RPRD1B, POLR2G, POLR2H, RPRD1A, INTS9, POLR2I	1525	70	16792	2.98874	0.153553	0.00268878	0.00262843
GOTERM_BP_DIRECT	GO:0000956~nuclear-transcribed mRNA catabolic process	8	0.498132	5.25197e-05	EXOSC4, EXOSC10, XRN1, THRAP3, EXOSC9, AGO1, MRTO4, LSM4	1525	13	16792	6.77609	0.208623	0.00371389	0.00363053
GOTERM_BP_DIRECT	GO:0007229~integrin-mediated signaling pathway	23	1.43213	6.23191e-05	ITGB1, LAMA5, ITGB5, ITGB4, SRC, ITGA3, RCC2, ITGA2, ITGA1, APOA1, FBLN1, PTPN11, COL3A1, CEACAM1, ZYX, MYH9, ITGAV, ITGA6, CCM2, ITGA5, FERMT2, ITGA9, ILKAP	1525	99	16792	2.55815	0.242431	0.00433799	0.00424062
GOTERM_BP_DIRECT	GO:1903146~regulation of mitophagy	12	0.747198	9.78722e-05	U2AF1L5, BNIP3L, GSK3A, POLR3A, U2AF2, CSNK2A2, ACTL6A, RUVBL1, WDR75, WBP11, DNM1L, HDAC6	1525	33	16792	4.00405	0.35341	0.00660638	0.00645808
GOTERM_BP_DIRECT	GO:0006370~7-methylguanosine mRNA capping	12	0.747198	9.78722e-05	POLR2A, NCBP1, POLR2B, RNMT, POLR2E, POLR2G, POLR2H, GTF2F1, SUPT5H, POLR2I, GTF2F2, CMTR1	1525	33	16792	4.00405	0.35341	0.00660638	0.00645808
GOTERM_BP_DIRECT	GO:0006607~NLS-bearing protein import into nucleus	10	0.622665	0.000102762	RANBP2, KPNA6, NUP35, NUP54, TNPO1, RANBP6, KPNA2, TNPO2, KPNA3, IPO4	1525	23	16792	4.78746	0.367345	0.00683293	0.00667956
GOTERM_BP_DIRECT	GO:0001525~angiogenesis	39	2.42839	0.000109326	LAMA5, COL18A1, CLIC4, ECM1, TNFAIP2, THY1, TYMP, RNF213, POFUT1, PDCD10, HMOX1, APOD, ITGAV, EPHB4, EPHB3, JAM3, SRPK2, MCAM, MMP2, ERAP1, FN1, MAPK14, HSPG2, RHOB, PDCL3, CEACAM1, COL4A2, FAP, NCL, MMRN2, MYH9, PRKD2, ANG, CSPG4, TGFBI, NAA15, ITGA5, HRG, MFGE8	1525	223	16792	1.92572	0.385577	0.00709611	0.00693682
GOTERM_BP_DIRECT	GO:0016255~attachment of GPI anchor to protein	6	0.373599	0.000109906	PIGS, PIGU, PIGT, GPAA1, PLAUR, PIGK	1525	7	16792	9.43813	0.387164	0.00709611	0.00693682
GOTERM_BP_DIRECT	GO:0006953~acute-phase response	13	0.809465	0.000114525	SERPINA3, ITIH4, IL1RN, ORM1, CD163, SERPINA1, AHSG, SERPINF2, SAA4, STAT3, FN1, ORM2, LBP	1525	39	16792	3.67038	0.399648	0.00728871	0.0071251
GOTERM_BP_DIRECT	GO:0022617~extracellular matrix disassembly	19	1.18306	0.000119563	LAMB3, MMP2, LAMA3, HTRA1, FN1, LAMC2, CAPG, PLG, LAMC1, NID1, HSPG2, CDH1, BSG, SH3PXD2B, LCP1, A2M, KLKB1, ENG, FBN1	1525	76	16792	2.75279	0.412975	0.00750219	0.00733379
GOTERM_BP_DIRECT	GO:0032481~positive regulation of type I interferon production	15	0.933998	0.000125658	XRCC6, MRE11, XRCC5, PRKDC, DHX9, POLR3A, IFI16, POLR3D, DHX36, POLR1C, POLR1D, POLR2E, CD14, POLR2H, MYD88	1525	51	16792	3.23857	0.4287	0.00777509	0.00760056
GOTERM_BP_DIRECT	GO:0051301~cell division	54	3.36239	0.000145174	NUMA1, WASL, SMC3, USP39, SMC4, TRIOBP, BABAM1, TUBA1C, TUBA1A, CDC23, RUVBL1, POGZ, ZNF207, RCC1, HMCN1, TXNL4A, ANAPC7, TUBB, NSUN2, LIG3, PRPF40A, SMC1A, KIF2A, CCNY, CDC37, ANAPC4, MCM5, ANAPC5, ARHGEF2, MAD1L1, ARL8A, USP16, PDS5B, PDS5A, RAD21, TPR, MCMBP, NUP43, MAP4, BUB3, CLASP1, CLASP2, NEK9, UBE2I, CSNK1A1, RCC2, ZC3HC1, STAG1, STAG2, CDK6, CDK5, CDC16, PKN2, RAN	1525	350	16792	1.69886	0.476279	0.00885959	0.00866072
GOTERM_BP_DIRECT	GO:0016575~histone deacetylation	14	0.871731	0.000157808	RBM14, HDAC2, KDM1A, HDAC1, CHD4, HOPX, HDAC6, MTA1, RBBP4, TBL1XR1, SIN3A, SAP18, RBBP7, MTA2	1525	46	16792	3.35122	0.504947	0.00950046	0.00928721
GOTERM_BP_DIRECT	GO:0016477~cell migration	32	1.99253	0.000162218	ITGB1, LAMA5, CD151, SH3KBP1, LAMC1, ARHGAP35, PPP1R9B, MDK, NCK2, ITGAV, GPC6, EPHB3, JAK1, CTHRC1, PDGFRB, CARMIL1, NRDC, PRPF40A, CDC42BPB, ARPC5, TGFBR3, CEACAM1, COL5A1, PALLD, PTK7, FSCN1, ELMO2, ANG, CSPG4, LCP1, GAS6, ENG	1525	172	16792	2.04859	0.514581	0.00963578	0.00941949
GOTERM_BP_DIRECT	GO:0016973~poly(A)+ mRNA export from nucleus	8	0.498132	0.000167286	NUP93, NXF1, PCID2, ENY2, PABPN1, POLDIP3, ZC3H11A, THOC2	1525	15	16792	5.87261	0.525418	0.00965375	0.00943705
GOTERM_BP_DIRECT	GO:0033627~cell adhesion mediated by integrin	8	0.498132	0.000167286	ITGB1, VTN, ADAM17, ITGA2, ITGAV, ITGA6, ITGA5, FBN1	1525	15	16792	5.87261	0.525418	0.00965375	0.00943705
GOTERM_BP_DIRECT	GO:0033120~positive regulation of RNA splicing	7	0.435866	0.000171189	POLR2A, U2AF2, SRSF1, SRSF5, PIK3R1, HNRNPLL, RBM22	1525	11	16792	7.00709	0.5336	0.00965375	0.00943705
GOTERM_BP_DIRECT	GO:0051292~nuclear pore complex assembly	7	0.435866	0.000171189	NUP93, AHCTF1, NUP205, NUP107, TPR, NUP153, NUP98	1525	11	16792	7.00709	0.5336	0.00965375	0.00943705
GOTERM_BP_DIRECT	GO:0007052~mitotic spindle organization	11	0.684932	0.000202842	SUN2, KIF2A, STMN1, RCC1, MAP4, SMC1A, SMC3, EML1, CLASP1, RAN, CLASP2	1525	30	16792	4.03742	0.594953	0.0112957	0.0110422
GOTERM_BP_DIRECT	GO:0006006~glucose metabolic process	17	1.05853	0.000253612	PRKAA1, GAA, ADIPOQ, INPPL1, MAPK14, PGM2L1, NISCH, GNPDA1, GNPDA2, FABP5, AKT2, PGM2, PDK3, AKT1, APOD, PDK1, FBN1	1525	67	16792	2.79387	0.676962	0.0139487	0.0136356
GOTERM_BP_DIRECT	GO:0000467~exonucleolytic trimming to generate mature 3'-end of 5.8S rRNA from tricistronic rRNA transcript (SSU-rRNA, 5.8S rRNA, LSU-rRNA)	6	0.373599	0.000271084	EXOSC7, EXOSC9, ERI3, EXOSC8, EXOSC3, EXOSC2	1525	8	16792	8.25836	0.701159	0.0145504	0.0142238
GOTERM_BP_DIRECT	GO:0000059~protein import into nucleus, docking	6	0.373599	0.000271084	NUP205, NUP98, TNPO1, RANBP6, TNPO2, IPO4	1525	8	16792	8.25836	0.701159	0.0145504	0.0142238
GOTERM_BP_DIRECT	GO:0001523~retinoid metabolic process	16	0.996264	0.000278371	LRP1, AKR1C3, APOA1, APOC3, APOA4, HSPG2, ADH5, RBP4, APOM, TTR, GPC1, RBP1, APOE, GPC4, AGRN, GPC6	1525	61	16792	2.88817	0.710707	0.0147636	0.0144322
GOTERM_BP_DIRECT	GO:0042730~fibrinolysis	9	0.560399	0.000312644	CPB2, SERPINB2, F12, SERPINF2, PLAUR, SERPING1, PLG, HRG, KLKB1	1525	21	16792	4.71906	0.751682	0.016185	0.0158217
GOTERM_BP_DIRECT	GO:0071038~nuclear polyadenylation-dependent tRNA catabolic process	5	0.311333	0.000313538	EXOSC7, EXOSC9, EXOSC8, EXOSC3, EXOSC2	1525	5	16792	11.0111	0.752669	0.016185	0.0158217
GOTERM_BP_DIRECT	GO:0000244~spliceosomal tri-snRNP complex assembly	7	0.435866	0.000316072	PRPF6, SART3, CD2BP2, PRPF31, PRPF19, PRPF8, SRSF10	1525	12	16792	6.42317	0.755446	0.016185	0.0158217
GOTERM_BP_DIRECT	GO:0006337~nucleosome disassembly	8	0.498132	0.000429644	SMARCE1, SMARCC1, SMARCD2, SUPT16H, SET, SMARCB1, ARID1A, SMARCA4	1525	17	16792	5.18172	0.852581	0.0217507	0.0212625
GOTERM_BP_DIRECT	GO:0006508~proteolysis	69	4.29639	0.000470844	CPQ, IGHV4-34, CTSZ, IGKV3D-11, IGHG3, C4B, IGHG4, C4A, IGKV1-16, CASP6, SCRN3, CASP3, CASP1, CPNE1, FBXO3, NUDT16, CTSD, CTSC, HABP2, CTSB, TMPRSS11B, MMP2, MST1, IGKV1D-39, PCOLCE, TMPRSS11E, ASRGL1, SFRP1, ADAM17, NPEPL1, F9, PIGK, IGKV4-1, THOP1, CFB, IGLV3-19, CFD, C1QB, C1QA, CPB2, CUL7, C1S, PEF1, C1R, CFI, HTRA1, PRCP, PLG, SPG7, C2, C3, NLN, IGLV3-25, ERMP1, DPP9, IGLV3-21, AGA, CTSA, IG…	1525	500	16792	1.51954	0.877311	0.0235686	0.0230396
GOTERM_BP_DIRECT	GO:0007097~nuclear migration	6	0.373599	0.000564266	SUN2, WDR81, FHOD1, MYH10, WDR43, SYNE2	1525	9	16792	7.34077	0.919098	0.0276243	0.0270042
GOTERM_BP_DIRECT	GO:0000463~maturation of LSU-rRNA from tricistronic rRNA transcript (SSU-rRNA, 5.8S rRNA, LSU-rRNA)	6	0.373599	0.000564266	BOP1, PES1, RPF2, WDR12, GTPBP4, FTSJ3	1525	9	16792	7.34077	0.919098	0.0276243	0.0270042
GOTERM_BP_DIRECT	GO:0010033~response to organic substance	10	0.622665	0.000572362	CDH1, SERPINF2, WNT5A, TIMP3, XRCC1, SUPT5H, CRIP1, GART, CTSC, HDAC6	1525	28	16792	3.93255	0.921965	0.027716	0.0270939
GOTERM_BP_DIRECT	GO:0051170~nuclear import	8	0.498132	0.000648237	SNRPD2, SNRPD1, GEMIN5, SNRPE, SNRPD3, SNRPF, SMN1, HNRNPA1	1525	18	16792	4.89384	0.944359	0.0307223	0.0300327
GOTERM_BP_DIRECT	GO:0007597~blood coagulation, intrinsic pathway	8	0.498132	0.000648237	F9, F12, APOH, SERPING1, PRCP, A2M, KLKB1, KNG1	1525	18	16792	4.89384	0.944359	0.0307223	0.0300327
GOTERM_BP_DIRECT	GO:0042060~wound healing	18	1.1208	0.00071174	PDGFRB, SPRR3, SPARC, SMAD3, SERPINB2, WNT5A, TNC, FN1, EGFR, CNN2, COL3A1, PTK7, CASP3, FNTB, ERBB2, NF1, ITGA9, ENG	1525	80	16792	2.47751	0.958077	0.0330292	0.0322878
GOTERM_BP_DIRECT	GO:0046718~viral entry into host cell	18	1.1208	0.00071174	ITGB1, SERPINB3, SCARB2, ITGB5, TFRC, ITGA2, NUP153, GRK2, NPC1, LAMP1, MRC1, ITGAV, ITGA5, NECTIN4, GAS6, KPNA3, NECTIN2, CTSB	1525	80	16792	2.47751	0.958077	0.0330292	0.0322878
GOTERM_BP_DIRECT	GO:0030203~glycosaminoglycan metabolic process	10	0.622665	0.000763723	VCAN, B3GAT3, GPC1, BGN, CSPG4, GPC4, AGRN, GPC6, HSPG2, GNS	1525	29	16792	3.79695	0.96675	0.0350762	0.0342888
GOTERM_BP_DIRECT	GO:0071230~cellular response to amino acid stimulus	13	0.809465	0.000773889	DNMT1, MMP2, EGFR, COL1A1, COL3A1, RRAGA, COL1A2, RRAGC, COL4A1, PDGFC, COL5A2, HNRNPD, LAMTOR4	1525	47	16792	3.04564	0.968223	0.0351804	0.0343907
GOTERM_BP_DIRECT	GO:0070527~platelet aggregation	12	0.747198	0.000811366	FIBP, RAP2B, ACTN1, MYH9, HSPB1, FLNA, TLN1, GAS6, MYL9, MYL12A, METAP1, VCL	1525	41	16792	3.22277	0.973113	0.0365115	0.0356919
GOTERM_BP_DIRECT	GO:0000055~ribosomal large subunit export from nucleus	5	0.311333	0.0008727	XPO1, RRS1, NUP88, SDAD1, RAN	1525	6	16792	9.17596	0.979546	0.0378149	0.036966
GOTERM_BP_DIRECT	GO:0006999~nuclear pore organization	5	0.311333	0.0008727	NUP133, TPR, NUP35, NUP54, NUP98	1525	6	16792	9.17596	0.979546	0.0378149	0.036966
GOTERM_BP_DIRECT	GO:0045830~positive regulation of isotype switching	5	0.311333	0.0008727	MSH6, EXOSC6, TFRC, EXOSC3, UNG	1525	6	16792	9.17596	0.979546	0.0378149	0.036966
GOTERM_BP_DIRECT	GO:0032968~positive regulation of transcription elongation from RNA polymerase II promoter	7	0.435866	0.000875852	SUPT16H, CTR9, RTF1, GTF2F1, GTF2F2, SUPT6H, BRD4	1525	14	16792	5.50557	0.979831	0.0378149	0.036966
GOTERM_BP_DIRECT	GO:0030511~positive regulation of transforming growth factor beta receptor signaling pathway	9	0.560399	0.000882771	TGFBR3, SDCBP, ADAM17, SMAD4, SNW1, LRG1, TGFB1I1, GIPC1, NPNT	1525	24	16792	4.12918	0.980444	0.0378149	0.036966
GOTERM_BP_DIRECT	GO:0019083~viral transcription	22	1.36986	0.00103501	RANBP2, NUP214, NUP205, NUP107, NUP133, NUP188, NUP155, NUP153, AAAS, NUP160, NUP93, NUP85, NUP50, TPR, NUP62, NUP35, NUP43, NUP54, NUP88, NUP98, RAE1, NUP58	1525	112	16792	2.1629	0.990082	0.0439142	0.0429285
GOTERM_BP_DIRECT	GO:0006310~DNA recombination	18	1.1208	0.0011019	RBM14, XRCC6, MRE11, XRCC5, NONO, ATRX, ACTL6A, RPA1, RECQL, HMGB3, LIG3, HMGB1, RAD50, RPA3, APEX1, RUVBL2, RAD21, RUVBL1	1525	83	16792	2.38796	0.99264	0.0463111	0.0452715
GOTERM_BP_DIRECT	GO:0000470~maturation of LSU-rRNA	7	0.435866	0.00134823	RSL1D1, EIF6, LAS1L, TEX10, NOP2, NHP2, SNU13	1525	15	16792	5.13854	0.997547	0.0556145	0.0543661
GOTERM_BP_DIRECT	GO:0042993~positive regulation of transcription factor import into nucleus	7	0.435866	0.00134823	SMAD3, TRIM28, DDX58, CDH1, HCLS1, FLNA, PIK3R1	1525	15	16792	5.13854	0.997547	0.0556145	0.0543661
GOTERM_BP_DIRECT	GO:1901796~regulation of signal transduction by p53 class mediator	23	1.43213	0.00168764	PRKAA1, HDAC2, SUPT16H, RFC3, MRE11, HDAC1, RFC2, CSNK2A2, RPA1, RPA2, CHD4, SSRP1, NOC2L, MAPK14, RAD50, RBBP4, CDK5, RPA3, AKT1, PIN1, NBN, RBBP7, MTA2	1525	124	16792	2.04239	0.99946	0.0689764	0.0674281
GOTERM_BP_DIRECT	GO:0032786~positive regulation of DNA-templated transcription, elongation	6	0.373599	0.00177177	SUPT16H, DDX39B, ALYREF, THOC1, THOC5, SUPT5H	1525	11	16792	6.00608	0.999629	0.0704751	0.0688932
GOTERM_BP_DIRECT	GO:0009313~oligosaccharide catabolic process	6	0.373599	0.00177177	MANBA, GM2A, MAN2B2, HEXB, MAN2B1, CTBS	1525	11	16792	6.00608	0.999629	0.0704751	0.0688932
GOTERM_BP_DIRECT	GO:0032206~positive regulation of telomere maintenance	6	0.373599	0.00177177	RAD50, MRE11, ATRX, DHX36, NBN, GNL3	1525	11	16792	6.00608	0.999629	0.0704751	0.0688932
GOTERM_BP_DIRECT	GO:0019835~cytolysis	8	0.498132	0.00185808	C5, C6, C8G, C7, BAK1, C8B, APOL1, C8A	1525	21	16792	4.19472	0.999748	0.0732076	0.0715643
GOTERM_BP_DIRECT	GO:0035280~miRNA loading onto RISC involved in gene silencing by miRNA	5	0.311333	0.00188976	AGO3, AGO1, AGO2, ADAR, DICER1	1525	7	16792	7.86511	0.999781	0.0732076	0.0715643
GOTERM_BP_DIRECT	GO:2000427~positive regulation of apoptotic cell clearance	5	0.311333	0.00188976	C4B, C3, C4A, MFGE8, C2	1525	7	16792	7.86511	0.999781	0.0732076	0.0715643
GOTERM_BP_DIRECT	GO:0030199~collagen fibril organization	11	0.684932	0.00201832	COL1A1, COL3A1, COL1A2, P4HA1, COL5A1, SERPINF2, COL12A1, COL5A2, SERPINH1, NF1, PLOD3	1525	39	16792	3.10571	0.999877	0.0775141	0.0757741
GOTERM_BP_DIRECT	GO:0006281~DNA repair	36	2.24159	0.00240414	FEN1, SMARCB1, MRE11, TRRAP, BOD1L1, PDS5B, PDS5A, SMC3, UNG, TRIM28, RUVBL2, RUVBL1, UBR5, NBN, RBM14, NPM1, SUPT16H, PARP1, MGMT, INTS3, NONO, ACTL6A, ATRX, RECQL, RPA1, CDC5L, LIG3, SSRP1, SMC1A, DDB2, MSH6, RAD50, TAOK3, MSH2, APEX1, RPA3	1525	235	16792	1.68681	0.999978	0.0915422	0.0894874
GOTERM_BP_DIRECT	GO:0008543~fibroblast growth factor receptor signaling pathway	17	1.05853	0.0025778	NCBP1, PTPN11, GTF2F1, GTF2F2, FIBP, PTBP1, HNRNPM, POLR2A, HNRNPH1, POLR2B, HNRNPF, ESRP1, POLR2E, POLR2G, POLR2H, HNRNPA1, POLR2I	1525	82	16792	2.2828	0.99999	0.0973228	0.0951383
GOTERM_BP_DIRECT	GO:0090503~RNA phosphodiester bond hydrolysis, exonucleolytic	9	0.560399	0.00268845	EXOSC4, EXOSC10, CNOT7, PDE12, DIS3, CNOT2, XRN2, PARN, DCPS	1525	28	16792	3.5393	0.999994	0.0982605	0.0960548
GOTERM_BP_DIRECT	GO:0000466~maturation of 5.8S rRNA from tricistronic rRNA transcript (SSU-rRNA, 5.8S rRNA, LSU-rRNA)	4	0.249066	0.00278209	BOP1, PES1, WDR12, FTSJ3	1525	4	16792	11.0111	0.999996	0.0982605	0.0960548
GOTERM_BP_DIRECT	GO:0000154~rRNA modification	4	0.249066	0.00278209	NOP56, NOP58, NAT10, THUMPD1	1525	4	16792	11.0111	0.999996	0.0982605	0.0960548
GOTERM_BP_DIRECT	GO:0071034~CUT catabolic process	4	0.249066	0.00278209	EXOSC10, DIS3, EXOSC3, EXOSC2	1525	4	16792	11.0111	0.999996	0.0982605	0.0960548
GOTERM_BP_DIRECT	GO:0031118~rRNA pseudouridine synthesis	4	0.249066	0.00278209	DKC1, GAR1, NHP2, NOP10	1525	4	16792	11.0111	0.999996	0.0982605	0.0960548
GOTERM_BP_DIRECT	GO:0048146~positive regulation of fibroblast proliferation	13	0.809465	0.00280785	PDGFRB, PRKDC, WNT5A, FN1, FBLN1, MIF, EGFR, AGT, AQP1, CDK6, PDGFC, FNTB, GAS6	1525	54	16792	2.65083	0.999996	0.0982605	0.0960548
GOTERM_BP_DIRECT	GO:0006379~mRNA cleavage	6	0.373599	0.00281155	CPSF1, CSTF3, CPSF3, CSTF2, CPSF2, CSTF1	1525	12	16792	5.50557	0.999996	0.0982605	0.0960548
GOTERM_BP_DIRECT	GO:0035278~miRNA mediated inhibition of translation	6	0.373599	0.00281155	RBM4, EIF6, AGO3, AGO1, STAT3, AGO2	1525	12	16792	5.50557	0.999996	0.0982605	0.0960548
GOTERM_BP_DIRECT	GO:0042340~keratan sulfate catabolic process	6	0.373599	0.00281155	GALNS, GLB1, HEXB, HEXA, PRELP, GNS	1525	12	16792	5.50557	0.999996	0.0982605	0.0960548
GOTERM_BP_DIRECT	GO:0051571~positive regulation of histone H3-K4 methylation	7	0.435866	0.00284525	SMAD4, DNMT1, SNW1, CTR9, RTF1, NELFA, OGT	1525	17	16792	4.534	0.999997	0.0982605	0.0960548
GOTERM_BP_DIRECT	GO:0031589~cell-substrate adhesion	7	0.435866	0.00284525	ITGB1, ITGA2, ITGAV, ITGA6, ITGA5, GAS6, CORO1A	1525	17	16792	4.534	0.999997	0.0982605	0.0960548
GOTERM_BP_DIRECT	GO:0050900~leukocyte migration	22	1.36986	0.00310119	ITGB1, SRC, ITGA3, FN1, MSN, PTPN11, SLC3A2, PIK3R1, MIF, COL1A1, CEACAM1, COL1A2, BSG, MYH9, SIRPA, ITGAV, ITGA6, ITGA5, GAS6, SLC16A3, PPIA, JAM3	1525	122	16792	1.98562	0.999999	0.106275	0.10389
GOTERM_BP_DIRECT	GO:0090286~cytoskeletal anchoring at nuclear membrane	5	0.311333	0.00350843	SUN2, SUN1, SYNE3, SYNE2, SYNE1	1525	8	16792	6.88197	1	0.117519	0.114881
GOTERM_BP_DIRECT	GO:0075713~establishment of integrated proviral latency	5	0.311333	0.00350843	XRCC6, XRCC5, PSIP1, BANF1, PPIA	1525	8	16792	6.88197	1	0.117519	0.114881
GOTERM_BP_DIRECT	GO:0006610~ribosomal protein import into nucleus	5	0.311333	0.00350843	IPO11, TNPO1, RANBP6, TNPO2, IPO4	1525	8	16792	6.88197	1	0.117519	0.114881
GOTERM_BP_DIRECT	GO:0007004~telomere maintenance via telomerase	7	0.435866	0.00394376	RAD50, MRE11, DKC1, GAR1, NHP2, TERF2IP, NOP10	1525	18	16792	4.28211	1	0.131115	0.128172
GOTERM_BP_DIRECT	GO:0060333~interferon-gamma-mediated signaling pathway	15	0.933998	0.00421349	CAMK2D, STAT1, IFI30, HLA-E, TRIM5, HLA-DPB1, HLA-DRA, TRIM26, IRF6, GBP2, HLA-DRB3, GBP1, HLA-DQA1, JAK1, HLA-DPA1	1525	71	16792	2.3263	1	0.137679	0.134589
GOTERM_BP_DIRECT	GO:0016180~snRNA processing	6	0.373599	0.00423003	INTS1, INTS3, INTS2, INTS4, INTS7, INTS9	1525	13	16792	5.08207	1	0.137679	0.134589
GOTERM_BP_DIRECT	GO:0006928~movement of cell or subcellular component	17	1.05853	0.00423391	IGSF8, TUBB, STAT3, PLAUR, HSPB1, MSN, ARPC5, LSP1, WASL, MAPK14, CORO1A, SERPINB5, CALD1, CD9, VIM, TLN1, VCL	1525	86	16792	2.17662	1	0.137679	0.134589
GOTERM_BP_DIRECT	GO:0006611~protein export from nucleus	9	0.560399	0.00430079	NUP214, XPO1, XPO4, CSE1L, XPO5, TPR, ADAR, NUP88, RAN	1525	30	16792	3.30334	1	0.137842	0.134748
GOTERM_BP_DIRECT	GO:0051017~actin filament bundle assembly	9	0.560399	0.00430079	MYO1B, SWAP70, ACTN1, FSCN1, PAWR, PLS3, LCP1, ACTN4, EZR	1525	30	16792	3.30334	1	0.137842	0.134748
GOTERM_BP_DIRECT	GO:0006297~nucleotide-excision repair, DNA gap filling	8	0.498132	0.00434391	RFC3, PCNA, RFC2, RPA3, RPA1, RPA2, XRCC1, LIG3	1525	24	16792	3.67038	1	0.138229	0.135127
GOTERM_BP_DIRECT	GO:0030574~collagen catabolic process	14	0.871731	0.00438817	COL18A1, MMP2, COL12A1, MRC2, COL1A1, COL3A1, COL1A2, COL4A2, COL5A1, COL4A1, COL7A1, COL5A2, CTSD, CTSB	1525	64	16792	2.40869	1	0.138648	0.135535
GOTERM_BP_DIRECT	GO:0030335~positive regulation of cell migration	29	1.80573	0.00457989	COL18A1, LAMC2, PIK3R1, CORO1A, EGFR, SYNE2, CCAR1, IGF1R, FAM83H, SDCBP, PDCD10, AKT2, PDGFC, ITGAV, SPAG9, PDGFRB, SERPINB3, SUN2, CARMIL1, SMAD3, MCAM, LAMB1, ACTN4, COL1A1, ADAM17, TRIP6, CDH13, ITGA6, ITGA5	1525	184	16792	1.73545	1	0.143686	0.140461
GOTERM_BP_DIRECT	GO:0046827~positive regulation of protein export from nucleus	7	0.435866	0.00532712	RANBP3, XPO4, TPR, SFN, ANP32B, GAS6, EMD	1525	19	16792	4.05674	1	0.16596	0.162235
GOTERM_BP_DIRECT	GO:0050821~protein stabilization	23	1.43213	0.00543653	USP7, CRTAP, HIP1, SMAD3, APOA1, P3H1, PIK3R1, IFI30, STK4, GTPBP4, CPN2, HCFC1, LAMP1, PDCD10, CDC37, GNAQ, LAMP2, AAK1, ZNF207, FLNA, PIN1, NAA15, PFN1	1525	136	16792	1.86218	1	0.168193	0.164417
GOTERM_BP_DIRECT	GO:0006302~double-strand break repair	14	0.871731	0.00576698	FEN1, MRE11, PARP1, XRCC5, PRKDC, DDX1, SMARCA5, LIG3, BABAM1, RAD50, MTA1, MSH2, RAD21, NBN	1525	66	16792	2.3357	1	0.177186	0.173208
GOTERM_BP_DIRECT	GO:0010811~positive regulation of cell-substrate adhesion	10	0.622665	0.00590943	VTN, ITGA3, ARL2, ITGA6, EMILIN1, ITGA5, NID1, NPNT, FBLN2, PPM1F	1525	38	16792	2.89767	1	0.178487	0.174481
GOTERM_BP_DIRECT	GO:0019079~viral genome replication	6	0.373599	0.00609346	GRK2, CTBP2, CTBP1, DEK, HTATSF1, GAS6	1525	14	16792	4.71906	1	0.178487	0.174481
GOTERM_BP_DIRECT	GO:0030207~chondroitin sulfate catabolic process	6	0.373599	0.00609346	VCAN, IDUA, HEXB, HEXA, BGN, CSPG4	1525	14	16792	4.71906	1	0.178487	0.174481
GOTERM_BP_DIRECT	GO:0032784~regulation of DNA-templated transcription, elongation	6	0.373599	0.00609346	THOC1, TCEA1, ZNF326, HTATSF1, SUPT5H, CCAR2	1525	14	16792	4.71906	1	0.178487	0.174481
GOTERM_BP_DIRECT	GO:0000380~alternative mRNA splicing, via spliceosome	6	0.373599	0.00609346	PTBP1, HNRNPM, SFPQ, KDM1A, SRSF1, SRSF6	1525	14	16792	4.71906	1	0.178487	0.174481
GOTERM_BP_DIRECT	GO:0007064~mitotic sister chromatid cohesion	6	0.373599	0.00609346	RAD21, POGZ, PDS5B, SMC1A, SMC3, PDS5A	1525	14	16792	4.71906	1	0.178487	0.174481
GOTERM_BP_DIRECT	GO:0070208~protein heterotrimerization	6	0.373599	0.00609346	COL1A1, COL1A2, NUP62, ADIPOQ, NUP54, NUP58	1525	14	16792	4.71906	1	0.178487	0.174481
GOTERM_BP_DIRECT	GO:0006687~glycosphingolipid metabolic process	11	0.684932	0.00614907	CTSA, ARSA, ASAH1, SMPD4, GM2A, GLB1, HEXB, HEXA, BAX, GLA, SUMF1	1525	45	16792	2.69161	1	0.178487	0.174481
GOTERM_BP_DIRECT	GO:0016569~covalent chromatin modification	20	1.24533	0.00616993	SMARCE1, BRD3, SMARCC1, SMARCD2, PBRM1, DNMT1, SMARCB1, CBX3, UTP3, ATRX, SMARCA5, RSF1, DEK, ARID1A, ARID1B, SMARCA4, BABAM1, TRIM28, ANP32E, BRD4	1525	113	16792	1.94888	1	0.178487	0.174481
GOTERM_BP_DIRECT	GO:0006457~protein folding	28	1.74346	0.00643636	FKBP10, HSP90AB4P, LMAN2L, HSPA4L, LTBP4, PPWD1, HSPBP1, DNAJB1, NUDCD3, GNG2, RUVBL2, QSOX2, RANBP2, CSNK2A2, AIP, TBCD, P3H1, MOGS, ALG12, PDCL3, TMX4, TMX3, CDC37, FKBP7, PPIH, FKBP9, PPIG, PPIA	1525	180	16792	1.71285	1	0.1817	0.177621
GOTERM_BP_DIRECT	GO:0071051~polyadenylation-dependent snoRNA 3'-end processing	4	0.249066	0.00648491	EXOSC6, EXOSC4, EXOSC3, EXOSC2	1525	5	16792	8.80892	1	0.1817	0.177621
GOTERM_BP_DIRECT	GO:0032876~negative regulation of DNA endoreduplication	4	0.249066	0.00648491	MRE11, STAG2, SMC1A, SMC3	1525	5	16792	8.80892	1	0.1817	0.177621
GOTERM_BP_DIRECT	GO:2000002~negative regulation of DNA damage checkpoint	4	0.249066	0.00648491	DDX39B, THOC1, THOC5, BRD4	1525	5	16792	8.80892	1	0.1817	0.177621
GOTERM_BP_DIRECT	GO:0014012~peripheral nervous system axon regeneration	4	0.249066	0.00648491	TNC, TSPO, APOA1, APOD	1525	5	16792	8.80892	1	0.1817	0.177621
GOTERM_BP_DIRECT	GO:0017015~regulation of transforming growth factor beta receptor signaling pathway	7	0.435866	0.00703463	SMAD4, SMAD3, ITGA3, LTBP4, FOLR1, TRIM33, ENG	1525	20	16792	3.8539	1	0.195871	0.191474
GOTERM_BP_DIRECT	GO:0045727~positive regulation of translation	12	0.747198	0.00714952	RBM3, NPM1, EIF6, DDX39B, POLDIP3, ITGA2, FMR1, ERBB2, EIF4A3, HNRNPD, CIRBP, ELAVL1	1525	53	16792	2.49309	1	0.197833	0.193392
GOTERM_BP_DIRECT	GO:0006383~transcription from RNA polymerase III promoter	9	0.560399	0.00799561	IVNS1ABP, GTF3C1, GTF3C4, POLR3A, POLR3D, POLR1C, POLR2E, POLR1D, POLR2H	1525	33	16792	3.00304	1	0.219879	0.214944
GOTERM_BP_DIRECT	GO:0051028~mRNA transport	11	0.684932	0.00845778	NXF1, AHCTF1, HNRNPA3, XPO1, RBM8A, NCBP1, KHSRP, FMR1, G3BP2, HNRNPA1, SUPT6H	1525	47	16792	2.57708	1	0.225847	0.220777
GOTERM_BP_DIRECT	GO:0032956~regulation of actin cytoskeleton organization	11	0.684932	0.00845778	PDGFRB, LRP1, FSCN1, TWF2, MLST8, EZR, HRG, CORO1A, TRIOBP, ARHGAP35, CLASP2	1525	47	16792	2.57708	1	0.225847	0.220777
GOTERM_BP_DIRECT	GO:0045190~isotype switching	6	0.373599	0.00846608	MSH6, EXOSC6, MSH2, SWAP70, NBN, EXOSC3	1525	15	16792	4.40446	1	0.225847	0.220777
GOTERM_BP_DIRECT	GO:0006309~apoptotic DNA fragmentation	6	0.373599	0.00846608	DFFA, CASP3, HMGB2, DNASE2, HMGB1, DICER1	1525	15	16792	4.40446	1	0.225847	0.220777
GOTERM_BP_DIRECT	GO:0034375~high-density lipoprotein particle remodeling	6	0.373599	0.00846608	APOM, APOC3, APOA1, APOA4, APOE, PLTP	1525	15	16792	4.40446	1	0.225847	0.220777
GOTERM_BP_DIRECT	GO:0016525~negative regulation of angiogenesis	13	0.809465	0.00901983	SPARC, STAT1, SERPINF1, SPINK5, THBS2, THBS4, AGT, COL4A2, APOH, STAB1, NF1, HRG, GTF2I	1525	62	16792	2.30879	1	0.230477	0.225303
GOTERM_BP_DIRECT	GO:0051918~negative regulation of fibrinolysis	5	0.311333	0.00907679	CPB2, APOH, SERPINF2, PLG, HRG	1525	10	16792	5.50557	1	0.230477	0.225303
GOTERM_BP_DIRECT	GO:0051639~actin filament network formation	5	0.311333	0.00907679	CARMIL1, ACTN1, PLS3, LCP1, ARPC5	1525	10	16792	5.50557	1	0.230477	0.225303
GOTERM_BP_DIRECT	GO:0071481~cellular response to X-ray	5	0.311333	0.00907679	XRCC6, SFRP1, XRCC5, NUCKS1, TP53BP1	1525	10	16792	5.50557	1	0.230477	0.225303
GOTERM_BP_DIRECT	GO:0045292~mRNA cis splicing, via spliceosome	5	0.311333	0.00907679	SART1, NCBP1, WBP11, DCPS, RBM22	1525	10	16792	5.50557	1	0.230477	0.225303
GOTERM_BP_DIRECT	GO:0006268~DNA unwinding involved in DNA replication	5	0.311333	0.00907679	TOP2B, MCM7, MCM4, MCM6, MCM2	1525	10	16792	5.50557	1	0.230477	0.225303
GOTERM_BP_DIRECT	GO:0031023~microtubule organizing center organization	5	0.311333	0.00907679	WDR81, ARPC5, CLASP1, WDR43, CLASP2	1525	10	16792	5.50557	1	0.230477	0.225303
GOTERM_BP_DIRECT	GO:0071803~positive regulation of podosome assembly	5	0.311333	0.00907679	SRC, FSCN1, MSN, CAPG, LCP1	1525	10	16792	5.50557	1	0.230477	0.225303
GOTERM_BP_DIRECT	GO:0045861~negative regulation of proteolysis	7	0.435866	0.00910526	SERPINB3, CSTA, SERPINE2, CDK5, AKT1, KNG1, HDAC6	1525	21	16792	3.67038	1	0.230477	0.225303
GOTERM_BP_DIRECT	GO:0051603~proteolysis involved in cellular protein catabolic process	11	0.684932	0.00983618	CTSA, SCPEP1, TINAGL1, FAP, CTSZ, CPVL, CTSC, PSMB10, PSMB9, CTSB, LGMN	1525	48	16792	2.52339	1	0.247572	0.242015
GOTERM_BP_DIRECT	GO:0007067~mitotic nuclear division	35	2.17933	0.00995961	USP16, NUMA1, WASL, SMC3, TRIOBP, BABAM1, VCPIP1, CDC23, TUBB3, RAD21, TPR, NUP62, RUVBL1, RCC1, MCMBP, NUP43, NUP88, TXNL4A, NEK9, CDK11A, PBRM1, UBE2I, ANAPC7, CSNK1A1, NSUN2, RCC2, ZC3HC1, STAG1, STAG2, CDC16, ANAPC4, ANAPC5, ARHGEF2, RAN, ARL8A	1525	248	16792	1.55399	1	0.2484	0.242824
GOTERM_BP_DIRECT	GO:0009615~response to virus	19	1.18306	0.00998059	IVNS1ABP, IFITM3, DDX58, SRC, DDX1, MX1, DDX21, HSPB1, ADAR, GTF2F1, CDK6, HNRNPUL1, NPC2, DHX36, CFL1, STMN1, BANF1, IKBKG, MYD88	1525	110	16792	1.90193	1	0.2484	0.242824
GOTERM_BP_DIRECT	GO:0048013~ephrin receptor signaling pathway	16	0.996264	0.0100753	EPHA7, SRC, MMP2, AP2A1, PTPN11, ARPC5, WASL, MYL12A, SDCBP, RASA1, NCK2, ANKS1A, EPHB4, GIT1, EPHB3, NCK1	1525	86	16792	2.04859	1	0.249364	0.243766
GOTERM_BP_DIRECT	GO:0000060~protein import into nucleus, translocation	8	0.498132	0.0107912	AKR1C3, AKT1, TNPO1, RANBP6, TNPO2, RAN, IPO4, RBM22	1525	28	16792	3.14604	1	0.265606	0.259644
GOTERM_BP_DIRECT	GO:0006284~base-excision repair	9	0.560399	0.0115286	FEN1, RPA3, APEX1, RPA1, HUWE1, RPA2, XRCC1, HMGB1, UNG	1525	35	16792	2.83144	1	0.280484	0.274188
GOTERM_BP_DIRECT	GO:0032435~negative regulation of proteasomal ubiquitin-dependent protein catabolic process	7	0.435866	0.011577	SDCBP, SMARCC1, UBXN1, GIPC1, CLEC16A, CCAR2, MTM1	1525	22	16792	3.50355	1	0.280484	0.274188
GOTERM_BP_DIRECT	GO:0006024~glycosaminoglycan biosynthetic process	10	0.622665	0.0116475	PDGFRB, EXT2, UGDH, B3GAT3, GPC1, HEXA, GPC4, AGRN, GPC6, HSPG2	1525	42	16792	2.6217	1	0.280484	0.274188
GOTERM_BP_DIRECT	GO:0051496~positive regulation of stress fiber assembly	10	0.622665	0.0116475	CARMIL1, ARHGEF10, SFRP1, SMAD3, FHOD1, SERPINF2, APOA1, EVL, PFN1, PPM1F	1525	42	16792	2.6217	1	0.280484	0.274188
GOTERM_BP_DIRECT	GO:0042306~regulation of protein import into nucleus	4	0.249066	0.0120971	NUP62, TPR, NUP54, NUP58	1525	6	16792	7.34077	1	0.286663	0.280229
GOTERM_BP_DIRECT	GO:0000395~mRNA 5'-splice site recognition	4	0.249066	0.0120971	PRPF39, SRSF1, PSIP1, SNRPC	1525	6	16792	7.34077	1	0.286663	0.280229
GOTERM_BP_DIRECT	GO:0007044~cell-substrate junction assembly	4	0.249066	0.0120971	FN1, ITGA6, ITGA5, TLN1	1525	6	16792	7.34077	1	0.286663	0.280229
GOTERM_BP_DIRECT	GO:0043484~regulation of RNA splicing	8	0.498132	0.013136	MBNL2, SON, SNRNP70, CELF1, HNRNPH1, HNRNPF, ESRP1, ZNF326	1525	29	16792	3.03756	1	0.309635	0.302684
GOTERM_BP_DIRECT	GO:0043486~histone exchange	5	0.311333	0.0132511	NASP, ANP32A, ANP32E, ANP32B, PTMA	1525	11	16792	5.00507	1	0.310703	0.303729
GOTERM_BP_DIRECT	GO:0006464~cellular protein modification process	18	1.1208	0.0133436	UBL4A, MANBA, UBE2I, UBA6, PRKDC, PLOD2, PLOD1, PHKA2, FBXO22, TGM1, PPP4R2, AKT2, STK38, AKT1, MAN2B1, SAE1, SEPHS1, TGM3	1525	105	16792	1.88763	1	0.311234	0.304247
GOTERM_BP_DIRECT	GO:0043525~positive regulation of neuron apoptotic process	10	0.622665	0.0135758	SRPK2, MAP2K4, NQO2, EPHA7, CDK5, CASP3, ITGA1, NF1, PIN1, BAX	1525	43	16792	2.56073	1	0.315	0.30793
GOTERM_BP_DIRECT	GO:0000723~telomere maintenance	9	0.560399	0.013673	XRCC6, RAD50, PCNA, XRCC5, APEX1, RPA1, TERF2IP, RPA2, NBN	1525	36	16792	2.75279	1	0.315613	0.308528
GOTERM_BP_DIRECT	GO:0017148~negative regulation of translation	12	0.747198	0.0140886	FXR1, RBM4, ILF3, CELF1, CNOT2, FMR1, CAPRIN1, CNOT3, EIF4A3, CIRBP, ANG, CNOT9	1525	58	16792	2.27817	1	0.323529	0.316267
GOTERM_BP_DIRECT	GO:0050860~negative regulation of T cell receptor signaling pathway	6	0.373599	0.0149766	PRNP, CEACAM1, PAWR, THY1, EZR, GBP1	1525	17	16792	3.88629	1	0.340135	0.3325
GOTERM_BP_DIRECT	GO:0070935~3'-UTR-mediated mRNA stabilization	6	0.373599	0.0149766	HNRNPC, MAPK14, TARDBP, ELAVL1, MYD88, HNRNPA0	1525	17	16792	3.88629	1	0.340135	0.3325
GOTERM_BP_DIRECT	GO:0000724~double-strand break repair via homologous recombination	14	0.871731	0.0150408	FEN1, MRE11, PARP1, RPA1, RECQL, RPA2, XRCC1, NUCKS1, LIG3, YY1, SFPQ, RAD50, RPA3, NBN	1525	74	16792	2.08319	1	0.340135	0.3325
GOTERM_BP_DIRECT	GO:0006915~apoptotic process	68	4.23412	0.0151439	CLIC4, HIP1, SH3KBP1, CSE1L, GHITM, NOC2L, UBE2Z, CCAR1, SLK, LGALS1, CASP6, CASP3, AKT2, CASP1, DPF2, BCAP29, TSPO, IKBKG, TNS4, LGALS7, CTSC, CTNNBL1, MAP2K4, DFFA, EPHA7, MAP1S, IGFBP3, CSNK2A2, THOC1, PAWR, DYNLL1, RHOB, MFSD10, THOC6, NISCH, RRAGA, SLTM, PLSCR3, RRAGC, PSME3, ELMO2, CHI3L1, GAS6, MCM2, CD5L, HTT, STK4, FXR1, BCLAF1, PUF60, RAD21, BAG1, POLR2G, CD14, S100A14, SMNDC1, TIGAR, C…	1525	567	16792	1.32056	1	0.340737	0.333088
GOTERM_BP_DIRECT	GO:0030168~platelet activation	19	1.18306	0.0154772	F8A1, SRC, ACTN1, PTPN11, ITPR3, PIK3R1, YWHAZ, RHOB, COL1A1, COL3A1, RAP2B, GNG2, COL1A2, GNAQ, CD9, FLNA, AKT1, HRG, GAS6	1525	115	16792	1.81923	1	0.346488	0.338711
GOTERM_BP_DIRECT	GO:0034644~cellular response to UV	10	0.622665	0.0157305	YY1, PCNA, KDM1A, RUVBL2, FMR1, BAX, BAK1, PIK3R1, NOC2L, AQP1	1525	44	16792	2.50253	1	0.348654	0.340828
GOTERM_BP_DIRECT	GO:0006879~cellular iron ion homeostasis	10	0.622665	0.0157305	HPX, SMAD4, TF, TFRC, FTH1, HMOX1, CP, ISCU, HMOX2, FTL	1525	44	16792	2.50253	1	0.348654	0.340828
GOTERM_BP_DIRECT	GO:0043086~negative regulation of catalytic activity	14	0.871731	0.0167299	SERPINB3, PPP1R14A, SET, PPP1R10, HNRNPR, HSPBP1, CCAR2, PPP1R9B, PPP1R2, CAND1, PPME1, PPP1R8, ANP32E, NES	1525	75	16792	2.05541	1	0.368968	0.360686
GOTERM_BP_DIRECT	GO:0006417~regulation of translation	11	0.684932	0.0171122	PTCD3, RBM3, DDX6, APP, RBM8A, AKT2, MAGOH, AKT1, CNOT10, METAP1, PUM3	1525	52	16792	2.32928	1	0.375542	0.367112
GOTERM_BP_DIRECT	GO:0048041~focal adhesion assembly	7	0.435866	0.0178668	LAMA5, RCC2, ACTN1, ITGA2, TRIP6, THY1, FERMT2	1525	24	16792	3.21158	1	0.389989	0.381235
GOTERM_BP_DIRECT	GO:0007179~transforming growth factor beta receptor signaling pathway	16	0.996264	0.0182148	ITGB1, SMAD4, SMAD3, ITGB5, PARP1, SRC, PXN, ARHGEF18, APOA1, LTBP2, TGFBR3, COL3A1, COL1A2, ZYX, FERMT2, ENG	1525	92	16792	1.91498	1	0.389989	0.381235
GOTERM_BP_DIRECT	GO:0030195~negative regulation of blood coagulation	5	0.311333	0.0184709	VTN, SERPINE2, APOH, APOE, KNG1	1525	12	16792	4.58798	1	0.389989	0.381235
GOTERM_BP_DIRECT	GO:0048024~regulation of mRNA splicing, via spliceosome	5	0.311333	0.0184709	SRPK2, KHDRBS1, SON, CWC22, SRSF10	1525	12	16792	4.58798	1	0.389989	0.381235
GOTERM_BP_DIRECT	GO:0008334~histone mRNA metabolic process	5	0.311333	0.0184709	SSB, NCBP1, SNRPE, SNRPD3, SNRPF	1525	12	16792	4.58798	1	0.389989	0.381235
GOTERM_BP_DIRECT	GO:0044319~wound healing, spreading of cells	5	0.311333	0.0184709	CEACAM1, PDCD10, FLNA, LCP1, ARHGAP35	1525	12	16792	4.58798	1	0.389989	0.381235
GOTERM_BP_DIRECT	GO:0032211~negative regulation of telomere maintenance via telomerase	5	0.311333	0.0184709	SRC, HNRNPU, NAT10, HNRNPC, HNRNPA1	1525	12	16792	4.58798	1	0.389989	0.381235
GOTERM_BP_DIRECT	GO:0030212~hyaluronan metabolic process	5	0.311333	0.0184709	ITIH4, ITIH3, ITIH2, AKT1, ITIH1	1525	12	16792	4.58798	1	0.389989	0.381235
GOTERM_BP_DIRECT	GO:0006695~cholesterol biosynthetic process	9	0.560399	0.0188101	IDI1, PRKAA1, CYB5R3, HMGCS1, CNBP, APOA1, APOA4, LBR, FDFT1	1525	38	16792	2.6079	1	0.395279	0.386406
GOTERM_BP_DIRECT	GO:0006402~mRNA catabolic process	6	0.373599	0.01922	AGO3, DIS3, KHSRP, PARN, NUDT16, CNOT9	1525	18	16792	3.67038	1	0.401818	0.392798
GOTERM_BP_DIRECT	GO:0007010~cytoskeleton organization	24	1.4944	0.0194482	LAMA5, HIP1, SH3KBP1, MSN, PRPF40A, CDC42BPB, THY1, SYNE3, CNN2, TUBA1C, TUBB6, FMNL1, TUBA1A, FMNL2, GAN, TUBB3, PALLD, CFL1, ELMO2, QRICH1, CTNNA2, APOE, AGRN, NECTIN2	1525	161	16792	1.64141	1	0.401818	0.392798
GOTERM_BP_DIRECT	GO:0042167~heme catabolic process	4	0.249066	0.0197526	AMBP, HMOX1, BLVRA, HMOX2	1525	7	16792	6.29208	1	0.401818	0.392798
GOTERM_BP_DIRECT	GO:0000389~mRNA 3'-splice site recognition	4	0.249066	0.0197526	SF3A3, SF3A1, SF3A2, SF1	1525	7	16792	6.29208	1	0.401818	0.392798
GOTERM_BP_DIRECT	GO:0006004~fucose metabolic process	4	0.249066	0.0197526	POFUT1, FUCA1, FUCA2, B3GLCT	1525	7	16792	6.29208	1	0.401818	0.392798
GOTERM_BP_DIRECT	GO:0048771~tissue remodeling	4	0.249066	0.0197526	CSPG4, PLG, LIPA, THBS4	1525	7	16792	6.29208	1	0.401818	0.392798
GOTERM_BP_DIRECT	GO:1901838~positive regulation of transcription of nuclear large rRNA transcript from RNA polymerase I promoter	4	0.249066	0.0197526	SMARCB1, NCL, NOL11, SMARCA4	1525	7	16792	6.29208	1	0.401818	0.392798
GOTERM_BP_DIRECT	GO:0035690~cellular response to drug	13	0.809465	0.0205112	PPP1R14A, RANBP1, PRNP, TFRC, CAD, ADIPOQ, EGFR, PPM1F, PPP1R9B, EFTUD2, PPP3CB, GAS6, RBM22	1525	69	16792	2.07456	1	0.415353	0.406029
GOTERM_BP_DIRECT	GO:0000082~G1/S transition of mitotic cell cycle	17	1.05853	0.0212042	ITGB1, RANBP1, CAMK2D, PCNA, MCM7, RPA1, RPA2, ORC5, CDK6, RPA3, MCM3, MCM4, RCC1, MCM5, MCM6, CRLF3, MCM2	1525	102	16792	1.83519	1	0.427443	0.417848
GOTERM_BP_DIRECT	GO:0033344~cholesterol efflux	7	0.435866	0.0217506	APOM, NPC1, NPC2, APOC3, APOA1, APOA4, APOE	1525	25	16792	3.08312	1	0.436482	0.426685
GOTERM_BP_DIRECT	GO:0000722~telomere maintenance via recombination	8	0.498132	0.0223296	FEN1, RFC3, RAD50, PCNA, RFC2, RPA3, RPA1, RPA2	1525	32	16792	2.75279	1	0.443215	0.433266
GOTERM_BP_DIRECT	GO:0000462~maturation of SSU-rRNA from tricistronic rRNA transcript (SSU-rRNA, 5.8S rRNA, LSU-rRNA)	8	0.498132	0.0223296	NOP14, TBL3, UTP3, WDR3, BMS1, HEATR1, TSR1, UTP20	1525	32	16792	2.75279	1	0.443215	0.433266
GOTERM_BP_DIRECT	GO:0001666~response to hypoxia	25	1.55666	0.0223846	CAMK2D, PRKAA1, PLOD2, PLOD1, PDLIM1, MECP2, ALKBH5, CASP3, CASP1, HMOX1, HMOX2, SMAD4, SMAD3, MMP2, ITGA2, ADIPOQ, XRCC1, AGTRAP, ACTN4, TGFBR3, ALDH3A1, ADAM17, NF1, ANG, ENG	1525	172	16792	1.60046	1	0.443215	0.433266
GOTERM_BP_DIRECT	GO:0031120~snRNA pseudouridine synthesis	3	0.1868	0.0232036	DKC1, NHP2, NOP10	1525	3	16792	11.0111	1	0.443656	0.433698
GOTERM_BP_DIRECT	GO:0000973~posttranscriptional tethering of RNA polymerase II gene DNA at nuclear periphery	3	0.1868	0.0232036	PCID2, NUP107, NUP98	1525	3	16792	11.0111	1	0.443656	0.433698
GOTERM_BP_DIRECT	GO:0016447~somatic recombination of immunoglobulin gene segments	3	0.1868	0.0232036	MSH6, MSH2, UNG	1525	3	16792	11.0111	1	0.443656	0.433698
GOTERM_BP_DIRECT	GO:0034473~U1 snRNA 3'-end processing	3	0.1868	0.0232036	EXOSC7, EXOSC9, EXOSC8	1525	3	16792	11.0111	1	0.443656	0.433698
GOTERM_BP_DIRECT	GO:0048385~regulation of retinoic acid receptor signaling pathway	3	0.1868	0.0232036	SNW1, CRABP2, AKR1C3	1525	3	16792	11.0111	1	0.443656	0.433698
GOTERM_BP_DIRECT	GO:0034445~negative regulation of plasma lipoprotein particle oxidation	3	0.1868	0.0232036	APOM, PON1, APOA4	1525	3	16792	11.0111	1	0.443656	0.433698
GOTERM_BP_DIRECT	GO:0090292~nuclear matrix anchoring at nuclear membrane	3	0.1868	0.0232036	SUN2, SUN1, SYNE1	1525	3	16792	11.0111	1	0.443656	0.433698
GOTERM_BP_DIRECT	GO:0034476~U5 snRNA 3'-end processing	3	0.1868	0.0232036	EXOSC7, EXOSC9, EXOSC8	1525	3	16792	11.0111	1	0.443656	0.433698
GOTERM_BP_DIRECT	GO:0070987~error-free translesion synthesis	6	0.373599	0.0241817	RFC3, PCNA, RFC2, RPA3, RPA1, RPA2	1525	19	16792	3.4772	1	0.452806	0.442642
GOTERM_BP_DIRECT	GO:0030220~platelet formation	6	0.373599	0.0241817	WDR1, CASP3, ACTN1, MYH9, NBEAL2, PTPN11	1525	19	16792	3.4772	1	0.452806	0.442642
GOTERM_BP_DIRECT	GO:0006998~nuclear envelope organization	6	0.373599	0.0241817	NUP93, SUN2, SUN1, NUP155, LEMD2, SYNE2	1525	19	16792	3.4772	1	0.452806	0.442642
GOTERM_BP_DIRECT	GO:0042276~error-prone translesion synthesis	6	0.373599	0.0241817	RFC3, PCNA, RFC2, RPA3, RPA1, RPA2	1525	19	16792	3.4772	1	0.452806	0.442642
GOTERM_BP_DIRECT	GO:0000460~maturation of 5.8S rRNA	5	0.311333	0.0248001	EXOSC4, EXOSC10, EIF6, LAS1L, NOL9	1525	13	16792	4.23506	1	0.452806	0.442642
GOTERM_BP_DIRECT	GO:1900025~negative regulation of substrate adhesion-dependent cell spreading	5	0.311333	0.0248001	KANK1, RCC2, FBLN1, ACTN4, GBP1	1525	13	16792	4.23506	1	0.452806	0.442642
GOTERM_BP_DIRECT	GO:0045019~negative regulation of nitric oxide biosynthetic process	5	0.311333	0.0248001	PTGIS, KHSRP, ATP2B4, TSPO, GLA	1525	13	16792	4.23506	1	0.452806	0.442642
GOTERM_BP_DIRECT	GO:0031054~pre-miRNA processing	5	0.311333	0.0248001	AGO3, AGO1, AGO2, ADAR, DICER1	1525	13	16792	4.23506	1	0.452806	0.442642
GOTERM_BP_DIRECT	GO:0001829~trophectodermal cell differentiation	5	0.311333	0.0248001	CNOT2, CNOT3, CTR9, SP3, HOPX	1525	13	16792	4.23506	1	0.452806	0.442642
GOTERM_BP_DIRECT	GO:0050730~regulation of peptidyl-tyrosine phosphorylation	5	0.311333	0.0248001	PDCL3, EPHA7, PDGFC, HRG, EGFR	1525	13	16792	4.23506	1	0.452806	0.442642
GOTERM_BP_DIRECT	GO:0045995~regulation of embryonic development	5	0.311333	0.0248001	LAMA5, LAMA2, LAMA1, LAMA4, LAMA3	1525	13	16792	4.23506	1	0.452806	0.442642
GOTERM_BP_DIRECT	GO:0030036~actin cytoskeleton organization	20	1.24533	0.0255624	CAP1, FHL3, ARHGEF18, ARPC5, DYNLL1, SDAD1, CORO1A, NISCH, SDCBP, INF2, PALLD, CFL1, FSCN1, TRIP10, NF1, PFN1, DOCK2, PDLIM7, RAN, PRKG1	1525	130	16792	1.69402	1	0.464818	0.454384
GOTERM_BP_DIRECT	GO:0071364~cellular response to epidermal growth factor stimulus	8	0.498132	0.0261888	COL1A1, MCM7, ERBB2, CAD, AKT1, PTPN12, EGFR, PPP1R9B	1525	33	16792	2.66937	1	0.472353	0.46175
GOTERM_BP_DIRECT	GO:0010634~positive regulation of epithelial cell migration	8	0.498132	0.0261888	SRC, ITGA3, ITGA2, PFN1, CLASP1, HDAC6, PPM1F, CLASP2	1525	33	16792	2.66937	1	0.472353	0.46175
GOTERM_BP_DIRECT	GO:0007015~actin filament organization	13	0.809465	0.0278605	CARMIL1, ACTN1, INPPL1, WASL, CORO1A, PPP1R9B, MYO1B, FSCN1, NCK2, EVL, ARHGEF2, DBN1, NCK1	1525	72	16792	1.98812	1	0.499408	0.488198
GOTERM_BP_DIRECT	GO:0008360~regulation of cell shape	21	1.3076	0.0279131	WDR1, CSNK1A1, SH3KBP1, FBLIM1, HEXB, PALM2, FN1, ARHGEF18, MSN, PRPF40A, ARAP1, CORO1A, SYNE3, MYL12A, ARHGAP35, FMNL1, RASA1, MYH9, EZR, MYH10, FERMT2	1525	140	16792	1.65167	1	0.499408	0.488198
GOTERM_BP_DIRECT	GO:0060346~bone trabecula formation	4	0.249066	0.0294992	COL1A1, SFRP1, MMP2, THBS3	1525	8	16792	5.50557	1	0.513355	0.501832
GOTERM_BP_DIRECT	GO:0034380~high-density lipoprotein particle assembly	4	0.249066	0.0294992	APOM, APOA1, APOA4, APOE	1525	8	16792	5.50557	1	0.513355	0.501832
GOTERM_BP_DIRECT	GO:1900364~negative regulation of mRNA polyadenylation	4	0.249066	0.0294992	CTR9, SUPT5H, ZC3H14, RNF40	1525	8	16792	5.50557	1	0.513355	0.501832
GOTERM_BP_DIRECT	GO:0035196~production of miRNAs involved in gene silencing by miRNA	4	0.249066	0.0294992	AGO3, AGO1, AGO2, DICER1	1525	8	16792	5.50557	1	0.513355	0.501832
GOTERM_BP_DIRECT	GO:0007172~signal complex assembly	4	0.249066	0.0294992	SRC, PXN, NCK2, NCK1	1525	8	16792	5.50557	1	0.513355	0.501832
GOTERM_BP_DIRECT	GO:0046825~regulation of protein export from nucleus	4	0.249066	0.0294992	XPO1, XPO5, TPR, PTPN11	1525	8	16792	5.50557	1	0.513355	0.501832
GOTERM_BP_DIRECT	GO:0071711~basement membrane organization	4	0.249066	0.0294992	RIC8A, COL4A1, NID1, NID2	1525	8	16792	5.50557	1	0.513355	0.501832
GOTERM_BP_DIRECT	GO:0043101~purine-containing compound salvage	5	0.311333	0.0322828	PNP, GMPR2, ADK, AMPD2, DCK	1525	14	16792	3.93255	1	0.553153	0.540737
GOTERM_BP_DIRECT	GO:0010875~positive regulation of cholesterol efflux	5	0.311333	0.0322828	LRP1, PON1, ADIPOQ, APOE, PLTP	1525	14	16792	3.93255	1	0.553153	0.540737
GOTERM_BP_DIRECT	GO:0042311~vasodilation	5	0.311333	0.0322828	ITGA1, PLOD3, APOE, KNG1, AGT	1525	14	16792	3.93255	1	0.553153	0.540737
GOTERM_BP_DIRECT	GO:0071044~histone mRNA catabolic process	5	0.311333	0.0322828	EXOSC4, EXOSC10, XRN1, LSM1, MTPAP	1525	14	16792	3.93255	1	0.553153	0.540737
GOTERM_BP_DIRECT	GO:0031954~positive regulation of protein autophosphorylation	6	0.373599	0.0363949	RAD50, RAP2B, MRE11, SRC, PDGFC, NBN	1525	21	16792	3.14604	1	0.621223	0.607279
GOTERM_BP_DIRECT	GO:0043392~negative regulation of DNA binding	7	0.435866	0.0366864	HDAC2, KDM1A, IFI16, NFIB, CPNE1, HMOX1, RSF1	1525	28	16792	2.75279	1	0.623808	0.609806
GOTERM_BP_DIRECT	GO:0000413~protein peptidyl-prolyl isomerization	9	0.560399	0.0373819	RANBP2, FKBP10, PIN1, PPWD1, FKBP7, PPIH, PPIG, FKBP9, PPIA	1525	43	16792	2.30466	1	0.633218	0.619004
GOTERM_BP_DIRECT	GO:0071277~cellular response to calcium ion	10	0.622665	0.038282	CAMK2D, CLIC4, ASPH, FUS, WNT5A, AKR1C3, CPNE1, CACYBP, CPNE2, SLC25A24	1525	51	16792	2.15905	1	0.644537	0.63007
GOTERM_BP_DIRECT	GO:0071407~cellular response to organic cyclic compound	11	0.684932	0.0383395	MSR1, LGALS1, STAT1, MGMT, CASP3, STAT3, ALPL, AKT1, ITGA6, RAE1, HCFC1	1525	59	16792	2.05293	1	0.644537	0.63007
GOTERM_BP_DIRECT	GO:0006979~response to oxidative stress	17	1.05853	0.0396707	PRNP, APP, RBPMS, GPX3, PON2, GPX8, PSIP1, OXSR1, EGFR, PTGS1, PDLIM1, ATRN, PXDN, AKT1, HMOX1, APOE, HMOX2	1525	110	16792	1.70172	1	0.659858	0.645046
GOTERM_BP_DIRECT	GO:0007040~lysosome organization	8	0.498132	0.0404161	SCARB2, NAGLU, HEXB, GAA, VPS11, TMEM106B, TPP1, HOOK3	1525	36	16792	2.44692	1	0.659858	0.645046
GOTERM_BP_DIRECT	GO:1904874~positive regulation of telomerase RNA localization to Cajal body	5	0.311333	0.0409434	DKC1, RUVBL2, RUVBL1, NHP2, NOP10	1525	15	16792	3.67038	1	0.659858	0.645046
GOTERM_BP_DIRECT	GO:0043149~stress fiber assembly	5	0.311333	0.0409434	ITGB1, ITGB5, PDCD10, SRC, ZYX	1525	15	16792	3.67038	1	0.659858	0.645046
GOTERM_BP_DIRECT	GO:0043653~mitochondrial fragmentation involved in apoptotic process	4	0.249066	0.0413169	BAX, MFF, DNM1L, CCAR2	1525	9	16792	4.89384	1	0.659858	0.645046
GOTERM_BP_DIRECT	GO:0050684~regulation of mRNA processing	4	0.249066	0.0413169	CDK11A, SLTM, SAFB, SUPT6H	1525	9	16792	4.89384	1	0.659858	0.645046
GOTERM_BP_DIRECT	GO:0006265~DNA topological change	4	0.249066	0.0413169	TOP2B, HMGB2, HMGB1, TOP1	1525	9	16792	4.89384	1	0.659858	0.645046
GOTERM_BP_DIRECT	GO:0060068~vagina development	4	0.249066	0.0413169	RBP4, WNT5A, BAX, BAK1	1525	9	16792	4.89384	1	0.659858	0.645046
GOTERM_BP_DIRECT	GO:0010873~positive regulation of cholesterol esterification	4	0.249066	0.0413169	APOA1, APOA4, APOE, AGT	1525	9	16792	4.89384	1	0.659858	0.645046
GOTERM_BP_DIRECT	GO:0035067~negative regulation of histone acetylation	4	0.249066	0.0413169	MECP2, SET, CTBP1, NOC2L	1525	9	16792	4.89384	1	0.659858	0.645046
GOTERM_BP_DIRECT	GO:0045198~establishment of epithelial cell apical/basal polarity	4	0.249066	0.0413169	PTK7, WNT5A, MSN, EZR	1525	9	16792	4.89384	1	0.659858	0.645046
GOTERM_BP_DIRECT	GO:0097421~liver regeneration	7	0.435866	0.0428299	VTN, CPB2, PCNA, SRSF1, HMOX1, SRSF5, EGFR	1525	29	16792	2.65786	1	0.659858	0.645046
GOTERM_BP_DIRECT	GO:0000289~nuclear-transcribed mRNA poly(A) tail shortening	7	0.435866	0.0428299	CNOT7, CNOT2, CNOT3, EIF4A3, PARN, CNOT10, CNOT9	1525	29	16792	2.65786	1	0.659858	0.645046
GOTERM_BP_DIRECT	GO:0051919~positive regulation of fibrinolysis	3	0.1868	0.0436251	F12, PLG, KLKB1	1525	4	16792	8.25836	1	0.659858	0.645046
GOTERM_BP_DIRECT	GO:0090625~mRNA cleavage involved in gene silencing by siRNA	3	0.1868	0.0436251	AGO3, AGO1, AGO2	1525	4	16792	8.25836	1	0.659858	0.645046
GOTERM_BP_DIRECT	GO:0071042~nuclear polyadenylation-dependent mRNA catabolic process	3	0.1868	0.0436251	EXOSC7, EXOSC9, EXOSC8	1525	4	16792	8.25836	1	0.659858	0.645046
GOTERM_BP_DIRECT	GO:0045876~positive regulation of sister chromatid cohesion	3	0.1868	0.0436251	SFPQ, FEN1, RAD21	1525	4	16792	8.25836	1	0.659858	0.645046
GOTERM_BP_DIRECT	GO:0014044~Schwann cell development	3	0.1868	0.0436251	CDK5, LAMB2, NF1	1525	4	16792	8.25836	1	0.659858	0.645046
GOTERM_BP_DIRECT	GO:0008211~glucocorticoid metabolic process	3	0.1868	0.0436251	MECP2, APOA1, SERPINA6	1525	4	16792	8.25836	1	0.659858	0.645046
GOTERM_BP_DIRECT	GO:0048050~post-embryonic eye morphogenesis	3	0.1868	0.0436251	EFEMP1, MFAP2, FBN1	1525	4	16792	8.25836	1	0.659858	0.645046
GOTERM_BP_DIRECT	GO:1902115~regulation of organelle assembly	3	0.1868	0.0436251	VPS11, MSN, EZR	1525	4	16792	8.25836	1	0.659858	0.645046
GOTERM_BP_DIRECT	GO:0033631~cell-cell adhesion mediated by integrin	3	0.1868	0.0436251	ITGB1, ITGA5, NPNT	1525	4	16792	8.25836	1	0.659858	0.645046
GOTERM_BP_DIRECT	GO:0032392~DNA geometric change	3	0.1868	0.0436251	HMGB2, HMGB3, HMGB1	1525	4	16792	8.25836	1	0.659858	0.645046
GOTERM_BP_DIRECT	GO:0090168~Golgi reassembly	3	0.1868	0.0436251	VCPIP1, PDCD10, YWHAZ	1525	4	16792	8.25836	1	0.659858	0.645046
GOTERM_BP_DIRECT	GO:0031860~telomeric 3' overhang formation	3	0.1868	0.0436251	RAD50, MRE11, NBN	1525	4	16792	8.25836	1	0.659858	0.645046
GOTERM_BP_DIRECT	GO:0051414~response to cortisol	3	0.1868	0.0436251	CAD, IGFBP7, SLIT3	1525	4	16792	8.25836	1	0.659858	0.645046
GOTERM_BP_DIRECT	GO:0000972~transcription-dependent tethering of RNA polymerase II gene DNA at nuclear periphery	3	0.1868	0.0436251	NUP133, NUP155, RAE1	1525	4	16792	8.25836	1	0.659858	0.645046
GOTERM_BP_DIRECT	GO:0032374~regulation of cholesterol transport	3	0.1868	0.0436251	LRP1, TSPO, APOA4	1525	4	16792	8.25836	1	0.659858	0.645046
GOTERM_BP_DIRECT	GO:0045006~DNA deamination	3	0.1868	0.0436251	EXOSC6, EXOSC4, EXOSC3	1525	4	16792	8.25836	1	0.659858	0.645046
GOTERM_BP_DIRECT	GO:0008037~cell recognition	6	0.373599	0.0436943	LAMA5, VCAN, CADM4, NECTIN4, CD200, NECTIN2	1525	22	16792	3.00304	1	0.659858	0.645046
GOTERM_BP_DIRECT	GO:0006296~nucleotide-excision repair, DNA incision, 5'-to lesion	8	0.498132	0.0460913	RFC3, PCNA, PARP1, RFC2, RPA3, RPA1, RPA2, DDB2	1525	37	16792	2.38079	1	0.693705	0.678133
GOTERM_BP_DIRECT	GO:0045739~positive regulation of DNA repair	7	0.435866	0.0495812	BABAM1, TIGAR, PCNA, TRIM28, MGMT, APEX1, EGFR	1525	30	16792	2.56927	1	0.739939	0.72333
GOTERM_BP_DIRECT	GO:0055072~iron ion homeostasis	7	0.435866	0.0495812	TF, BDH2, SFXN3, HMOX1, HMOX2, FTL, PICALM	1525	30	16792	2.56927	1	0.739939	0.72333
GOTERM_BP_DIRECT	GO:0030855~epithelial cell differentiation	12	0.747198	0.0498275	CBR1, TAGLN, BDH2, PCNA, COL4A1, CASP6, SPINK5, TPP1, TAGLN2, HNRNPH3, CNN3, CTSB	1525	70	16792	1.88763	1	0.739939	0.72333
GOTERM_BP_DIRECT	GO:0071300~cellular response to retinoic acid	12	0.747198	0.0498275	COL1A1, YAP1, HDAC2, SNW1, SNRNP70, PTK7, SERPINF1, WNT5A, TWF2, TNC, OGT, AQP1	1525	70	16792	1.88763	1	0.739939	0.72333
GOTERM_BP_DIRECT	GO:0030301~cholesterol transport	5	0.311333	0.0507884	MSR1, NPC1, NPC2, VPS4B, APOA1	1525	16	16792	3.44098	1	0.74674	0.729978
GOTERM_BP_DIRECT	GO:0010569~regulation of double-strand break repair via homologous recombination	5	0.311333	0.0507884	PPP4C, PPP4R2, KDM1A, TERF2IP, RPA2	1525	16	16792	3.44098	1	0.74674	0.729978
GOTERM_BP_DIRECT	GO:1903506~regulation of nucleic acid-templated transcription	5	0.311333	0.0507884	FUS, ACTN1, AIP, RALY, ACTN4	1525	16	16792	3.44098	1	0.74674	0.729978
GOTERM_BP_DIRECT	GO:0006977~DNA damage response, signal transduction by p53 class mediator resulting in cell cycle arrest	11	0.684932	0.051426	NPM1, PCNA, CNOT7, PRMT1, CNOT2, CARM1, CNOT3, BAX, CNOT10, SFN, CNOT9	1525	62	16792	1.95359	1	0.753628	0.736711
GOTERM_BP_DIRECT	GO:0006479~protein methylation	6	0.373599	0.0518077	ARMT1, PRMT1, CARM1, PRMT3, SNRPD3, PCMTD1	1525	23	16792	2.87247	1	0.755781	0.738816
GOTERM_BP_DIRECT	GO:0042157~lipoprotein metabolic process	8	0.498132	0.0522515	APOM, LRP1, APOC3, APOA1, APOA4, APOE, APOL1, HSPG2	1525	38	16792	2.31814	1	0.755781	0.738816
GOTERM_BP_DIRECT	GO:0033683~nucleotide-excision repair, DNA incision	8	0.498132	0.0522515	RFC3, PCNA, PARP1, RFC2, RPA3, RPA1, RPA2, DDB2	1525	38	16792	2.31814	1	0.755781	0.738816
GOTERM_BP_DIRECT	GO:0034446~substrate adhesion-dependent cell spreading	8	0.498132	0.0522515	LAMA5, SRC, FN1, ITGAV, LAMB1, LAMC1, FERMT2, EPHB3	1525	38	16792	2.31814	1	0.755781	0.738816
GOTERM_BP_DIRECT	GO:0048511~rhythmic process	10	0.622665	0.0525771	SFPQ, DDX5, PRKAA1, CDK5, PSPC1, SIN3A, PRKDC, CBX3, DHX9, CCAR2	1525	54	16792	2.0391	1	0.75803	0.741014
GOTERM_BP_DIRECT	GO:0071260~cellular response to mechanical stimulus	12	0.747198	0.0543377	CNN2, COL1A1, MAP2K4, ITGA2, CASP1, AKT1, BAK1, EGFR, AGT, MYD88, AQP1, ENG	1525	71	16792	1.86104	1	0.772397	0.755059
GOTERM_BP_DIRECT	GO:0033151~V(D)J recombination	4	0.249066	0.0551341	DCAF1, HMGB2, LIG3, HMGB1	1525	10	16792	4.40446	1	0.772397	0.755059
GOTERM_BP_DIRECT	GO:0007084~mitotic nuclear envelope reassembly	4	0.249066	0.0551341	LMNA, PPP2R2A, BANF1, EMD	1525	10	16792	4.40446	1	0.772397	0.755059
GOTERM_BP_DIRECT	GO:0002218~activation of innate immune response	4	0.249066	0.0551341	IFI16, TRIM5, SIN3A, HMGB1	1525	10	16792	4.40446	1	0.772397	0.755059
GOTERM_BP_DIRECT	GO:0008347~glial cell migration	4	0.249066	0.0551341	VCAN, TSPO, CSPG4, MATN2	1525	10	16792	4.40446	1	0.772397	0.755059
GOTERM_BP_DIRECT	GO:0019371~cyclooxygenase pathway	4	0.249066	0.0551341	CBR1, PTGIS, AKR1C3, PTGS1	1525	10	16792	4.40446	1	0.772397	0.755059
GOTERM_BP_DIRECT	GO:0051103~DNA ligation involved in DNA repair	4	0.249066	0.0551341	PARP1, HMGB2, LIG3, HMGB1	1525	10	16792	4.40446	1	0.772397	0.755059
GOTERM_BP_DIRECT	GO:0044070~regulation of anion transport	4	0.249066	0.0551341	LRRC8C, LRRC8D, LRRC8A, PDZK1	1525	10	16792	4.40446	1	0.772397	0.755059
GOTERM_BP_DIRECT	GO:2000637~positive regulation of gene silencing by miRNA	4	0.249066	0.0551341	FXR1, FMR1, STAT3, PUM2	1525	10	16792	4.40446	1	0.772397	0.755059
GOTERM_BP_DIRECT	GO:0071392~cellular response to estradiol stimulus	7	0.435866	0.056949	DDX18, SFRP1, RUVBL2, ITGA2, HNRNPD, EGFR, PPP1R9B	1525	31	16792	2.48639	1	0.790366	0.772625
GOTERM_BP_DIRECT	GO:0030100~regulation of endocytosis	7	0.435866	0.056949	PTPN1, HIP1, SNX17, CDH13, RAB5A, ARFGAP1, PICALM	1525	31	16792	2.48639	1	0.790366	0.772625
GOTERM_BP_DIRECT	GO:0048147~negative regulation of fibroblast proliferation	7	0.435866	0.056949	SFRP1, FTH1, NF1, PAWR, BAX, IFI30, EMD	1525	31	16792	2.48639	1	0.790366	0.772625
GOTERM_BP_DIRECT	GO:0045087~innate immune response	50	3.11333	0.0573082	IGHM, APP, PGLYRP2, HMGB2, HMGB3, ADAR, HMGB1, IGHG3, C4B, IGHG4, C4A, TRIM4, TRIM28, TRIM5, TRIM26, TNFAIP8L2, IKBKG, LBP, JAK1, DDX58, CD180, MIF, HLA-E, SERPING1, ANG, ARHGEF2, COLEC12, C1QB, C1QA, NLRX1, C1S, SRC, C1R, CFI, CORO1A, C2, C6, IFI16, CD14, APOL1, IGHA2, SRPK2, F12, MX1, ANKHD1, POLR3A, POLR3D, PTX3, MYD88, C1QC	1525	430	16792	1.28037	1	0.792881	0.775084
GOTERM_BP_DIRECT	GO:0031100~organ regeneration	9	0.560399	0.0590136	UPF2, TGFBR3, NNMT, CAD, APOA1, LCP1, BAK1, GAS6, IGF2R	1525	47	16792	2.10852	1	0.811437	0.793223
GOTERM_BP_DIRECT	GO:0032760~positive regulation of tumor necrosis factor production	9	0.560399	0.0590136	HDAC2, HDAC1, CD14, LBP, HMGB1, ARHGEF2, PIK3R1, MYD88, HLA-E	1525	47	16792	2.10852	1	0.811437	0.793223
GOTERM_BP_DIRECT	GO:0006955~immune response	49	3.05106	0.0593201	IFITM3, IL1RN, TINAGL1, IGHV4-34, LY75, IGKV3D-11, C8B, C8A, IGF1R, PNP, IGKV1-16, FTH1, ENPP1, IKBKG, CTSC, HLA-DPA1, GBP6, IK, IL16, IGKV1D-39, ILF2, GTPBP1, HLA-E, TGFBR3, PXDN, IGKV4-1, IGLV3-19, C1R, CRIP1, C3, VTN, IGLV3-25, C7, IGLV3-21, EXOSC9, C9, GBP2, IGHA2, HLA-DQA1, SMAD3, SUSD2, IGKV1-5, PPBP, IGLV2-23, HLA-DPB1, HLA-DRA, HLA-DRB3, FCGR2C, C1QC	1525	421	16792	1.28158	1	0.813142	0.79489
GOTERM_BP_DIRECT	GO:0042493~response to drug	37	2.30386	0.0600631	COL18A1, CPB2, HDAC2, NNMT, MCM7, HDAC1, SRC, HMGB2, PFAS, AQP1, XPO1, LGALS1, PNP, MDK, CDH1, CASP3, TSPO, APOD, BAK1, ABCC1, HMGCS1, ITGA3, MGMT, XRCC5, STAT1, ITGA2, STAT3, GGH, APOA1, XRCC1, COL1A1, ALDH3A1, ADAM17, SFRP1, NPC1, APEX1, TOP1	1525	304	16792	1.34017	1	0.820801	0.802377
GOTERM_BP_DIRECT	GO:0006357~regulation of transcription from RNA polymerase II promoter	51	3.17559	0.0603084	ECM1, SMARCB1, KDM1A, HMGB2, FHL2, NUCKS1, CHD4, HMGB1, YY1, EPM2AIP1, RUVBL1, GTF2I, BRD3, SMARCC1, BUD31, ACTL6A, WDR75, SAFB, ARID1A, SOX10, MED23, SLTM, SUB1, CAMK2D, SMARCD2, ENY2, DDX5, USP16, CBFB, HTATSF1, RAD21, SAP18, SMARCE1, SMAD3, STAT2, STAT3, SMARCA5, ATP2B4, CDC5L, DEK, MAPK14, SUPT5H, SMARCA2, HOPX, SMARCA4, SNW1, TFCP2, HNRNPK, CNOT2, TCEA1, QRICH1	1525	441	16792	1.2734	1	0.821632	0.803189
GOTERM_BP_DIRECT	GO:0030866~cortical actin cytoskeleton organization	6	0.373599	0.0607395	FMNL1, FMNL2, CDK5, EPB41L2, TLN1, LLGL1	1525	24	16792	2.75279	1	0.822475	0.804014
GOTERM_BP_DIRECT	GO:0045742~positive regulation of epidermal growth factor receptor signaling pathway	6	0.373599	0.0607395	HIP1, NUP62, PLAUR, AKT1, ARAP1, AGT	1525	24	16792	2.75279	1	0.822475	0.804014
GOTERM_BP_DIRECT	GO:0043085~positive regulation of catalytic activity	13	0.809465	0.0610289	CTSA, NPM1, GTF3C4, B3GAT3, IGFBP3, GMFG, NCF1C, GTF2F1, SH3PXD2B, UBA2, PLAA, SAE1, OGT	1525	81	16792	1.76722	1	0.823891	0.805397
GOTERM_BP_DIRECT	GO:0002504~antigen processing and presentation of peptide or polysaccharide antigen via MHC class II	5	0.311333	0.0618074	HLA-DPB1, HLA-DRA, HLA-DRB3, HLA-DQA1, HLA-DPA1	1525	17	16792	3.23857	1	0.829373	0.810756
GOTERM_BP_DIRECT	GO:0051497~negative regulation of stress fiber assembly	5	0.311333	0.0618074	PPFIA1, ARAP1, PFN1, CLASP1, CLASP2	1525	17	16792	3.23857	1	0.829373	0.810756
GOTERM_BP_DIRECT	GO:0006270~DNA replication initiation	7	0.435866	0.064938	ORC5, MCM7, MCM3, MCM4, MCM5, MCM6, MCM2	1525	32	16792	2.40869	1	0.86061	0.841292
GOTERM_BP_DIRECT	GO:0042177~negative regulation of protein catabolic process	7	0.435866	0.064938	SNX3, SMAD3, SF3B3, SERPINE2, PIN1, FLNA, EGFR	1525	32	16792	2.40869	1	0.86061	0.841292
GOTERM_BP_DIRECT	GO:1901215~negative regulation of neuron death	8	0.498132	0.0660551	TIGAR, CDK5, SERPINF1, STAT3, AKT1, TRAF2, IKBKG, APOE	1525	40	16792	2.20223	1	0.86061	0.841292
GOTERM_BP_DIRECT	GO:0038096~Fc-gamma receptor signaling pathway involved in phagocytosis	18	1.1208	0.0672133	SRC, IGKV1-5, IGHV4-34, IGKV3D-11, IGKV1D-39, ARPC5, PIK3R1, WASL, IGHG3, IGHG4, IGLV3-25, IGKV1-16, IGLV3-21, IGLV2-23, IGKV4-1, ELMO2, IGLV3-19, NCK1	1525	127	16792	1.56064	1	0.86061	0.841292
GOTERM_BP_DIRECT	GO:2000467~positive regulation of glycogen (starch) synthase activity	3	0.1868	0.0683852	EPM2AIP1, GSK3A, ADIPOQ	1525	5	16792	6.60669	1	0.86061	0.841292
GOTERM_BP_DIRECT	GO:0016139~glycoside catabolic process	3	0.1868	0.0683852	FUCA1, FUCA2, NAGA	1525	5	16792	6.60669	1	0.86061	0.841292
GOTERM_BP_DIRECT	GO:0002682~regulation of immune system process	3	0.1868	0.0683852	ORM1, SIAE, ORM2	1525	5	16792	6.60669	1	0.86061	0.841292
GOTERM_BP_DIRECT	GO:0051294~establishment of spindle orientation	3	0.1868	0.0683852	MAP4, CLASP1, LLGL1	1525	5	16792	6.60669	1	0.86061	0.841292
GOTERM_BP_DIRECT	GO:1904261~positive regulation of basement membrane assembly involved in embryonic body morphogenesis	3	0.1868	0.0683852	PHLDB1, CLASP1, CLASP2	1525	5	16792	6.60669	1	0.86061	0.841292
GOTERM_BP_DIRECT	GO:0010757~negative regulation of plasminogen activation	3	0.1868	0.0683852	CPB2, SERPINE2, SERPINF2	1525	5	16792	6.60669	1	0.86061	0.841292
GOTERM_BP_DIRECT	GO:0051169~nuclear transport	3	0.1868	0.0683852	NUP62, PSIP1, BANF1	1525	5	16792	6.60669	1	0.86061	0.841292
GOTERM_BP_DIRECT	GO:1900103~positive regulation of endoplasmic reticulum unfolded protein response	3	0.1868	0.0683852	BAX, BAK1, PIK3R1	1525	5	16792	6.60669	1	0.86061	0.841292
GOTERM_BP_DIRECT	GO:0035791~platelet-derived growth factor receptor-beta signaling pathway	3	0.1868	0.0683852	PDGFRB, PTPN1, CLASP2	1525	5	16792	6.60669	1	0.86061	0.841292
GOTERM_BP_DIRECT	GO:0032489~regulation of Cdc42 protein signal transduction	3	0.1868	0.0683852	APOC3, APOA1, APOE	1525	5	16792	6.60669	1	0.86061	0.841292
GOTERM_BP_DIRECT	GO:1903898~negative regulation of PERK-mediated unfolded protein response	3	0.1868	0.0683852	PTPN1, NCK2, NCK1	1525	5	16792	6.60669	1	0.86061	0.841292
GOTERM_BP_DIRECT	GO:0072656~maintenance of protein location in mitochondrion	3	0.1868	0.0683852	TSPO, AKT1, HK1	1525	5	16792	6.60669	1	0.86061	0.841292
GOTERM_BP_DIRECT	GO:0010035~response to inorganic substance	3	0.1868	0.0683852	FNTB, ADNP, GART	1525	5	16792	6.60669	1	0.86061	0.841292
GOTERM_BP_DIRECT	GO:0000056~ribosomal small subunit export from nucleus	3	0.1868	0.0683852	XPO1, NUP88, RAN	1525	5	16792	6.60669	1	0.86061	0.841292
GOTERM_BP_DIRECT	GO:0048254~snoRNA localization	3	0.1868	0.0683852	FBL, NOP58, PRPF31	1525	5	16792	6.60669	1	0.86061	0.841292
GOTERM_BP_DIRECT	GO:0035279~mRNA cleavage involved in gene silencing by miRNA	3	0.1868	0.0683852	AGO3, AGO1, AGO2	1525	5	16792	6.60669	1	0.86061	0.841292
GOTERM_BP_DIRECT	GO:0051180~vitamin transport	3	0.1868	0.0683852	AFM, APOA1, GC	1525	5	16792	6.60669	1	0.86061	0.841292
GOTERM_BP_DIRECT	GO:0070242~thymocyte apoptotic process	3	0.1868	0.0683852	DFFA, BAX, BAK1	1525	5	16792	6.60669	1	0.86061	0.841292
GOTERM_BP_DIRECT	GO:0005975~carbohydrate metabolic process	23	1.43213	0.0698504	MANBA, IDUA, B3GAT3, HEXB, GAA, HEXA, FUCA2, NAGA, SLC3A2, PHKA2, BPHL, UGDH, GNPDA1, CNOT7, GNPDA2, GLB1, CHI3L2, PGM2, CHI3L1, MAN2B1, SIAE, GUSB, GLA	1525	174	16792	1.4555	1	0.876573	0.856897
GOTERM_BP_DIRECT	GO:0034612~response to tumor necrosis factor	6	0.373599	0.0704867	NUB1, YTHDC2, CASP3, ADIPOQ, CHI3L1, CD14	1525	25	16792	2.64268	1	0.876647	0.856969
GOTERM_BP_DIRECT	GO:0019433~triglyceride catabolic process	6	0.373599	0.0704867	FABP5, FABP7, APOC3, APOA1, APOE, MGLL	1525	25	16792	2.64268	1	0.876647	0.856969
GOTERM_BP_DIRECT	GO:0016075~rRNA catabolic process	4	0.249066	0.0708402	EXOSC6, EXOSC4, XRN1, DIS3	1525	11	16792	4.00405	1	0.876647	0.856969
GOTERM_BP_DIRECT	GO:0048333~mesodermal cell differentiation	4	0.249066	0.0708402	ITGB1, ITGA3, ITGB4, ITGA2	1525	11	16792	4.00405	1	0.876647	0.856969
GOTERM_BP_DIRECT	GO:0051764~actin crosslink formation	4	0.249066	0.0708402	ACTN1, FLNA, PLS3, LCP1	1525	11	16792	4.00405	1	0.876647	0.856969
GOTERM_BP_DIRECT	GO:0010718~positive regulation of epithelial to mesenchymal transition	7	0.435866	0.073549	COL1A1, SERPINB3, SDCBP, SMAD4, HDAC2, SMAD3, TGFB1I1	1525	33	16792	2.3357	1	0.900436	0.880224
GOTERM_BP_DIRECT	GO:0030163~protein catabolic process	8	0.498132	0.0737057	AMBP, PPT1, AKT1, TPP1, TRAF2, LNPEP, CTSD, CLN5	1525	41	16792	2.14852	1	0.900436	0.880224
GOTERM_BP_DIRECT	GO:0007020~microtubule nucleation	5	0.311333	0.0739752	TUBGCP2, TUBGCP3, TUBG1, CLASP1, CLASP2	1525	18	16792	3.05865	1	0.900436	0.880224
GOTERM_BP_DIRECT	GO:0046597~negative regulation of viral entry into host cell	5	0.311333	0.0739752	SNX3, IFITM3, TRIM5, PTX3, TRIM26	1525	18	16792	3.05865	1	0.900436	0.880224
GOTERM_BP_DIRECT	GO:0010971~positive regulation of G2/M transition of mitotic cell cycle	5	0.311333	0.0739752	APP, SIN3A, RCC2, VPS4B, BRD4	1525	18	16792	3.05865	1	0.900436	0.880224
GOTERM_BP_DIRECT	GO:0043691~reverse cholesterol transport	5	0.311333	0.0739752	APOM, APOC3, APOA1, APOA4, APOE	1525	18	16792	3.05865	1	0.900436	0.880224
GOTERM_BP_DIRECT	GO:0006897~endocytosis	19	1.18306	0.0787343	APP, RALBP1, SH3KBP1, LY75, INPPL1, AP2A1, GAPVD1, MRC2, NECAP2, VAMP7, NPC1, MICALL1, AAK1, TRIP10, DNM1L, RAB5A, SNX6, PICALM, SH3GL1	1525	139	16792	1.50512	1	0.955753	0.934299
GOTERM_BP_DIRECT	GO:0030308~negative regulation of cell growth	17	1.05853	0.0807897	SMAD4, NDRG3, SMAD3, SERPINE2, SMARCA2, CCAR2, CDKN2AIP, AGT, SMARCA4, PPP1R9B, SFRP1, PPT1, ENPP1, SLIT3, RBBP7, HRG, CRLF3	1525	121	16792	1.54702	1	0.970511	0.948726
GOTERM_BP_DIRECT	GO:0030216~keratinocyte differentiation	12	0.747198	0.0809237	TGM1, YAP1, SPRR3, CSTA, CLIC4, CASP3, WNT5A, AKR1C3, IRF6, STK4, EVPL, TGM3	1525	76	16792	1.7386	1	0.970511	0.948726
GOTERM_BP_DIRECT	GO:0040014~regulation of multicellular organism growth	6	0.373599	0.0810393	FTO, ATRN, APP, SGPL1, STAT3, PTPN11	1525	26	16792	2.54103	1	0.970511	0.948726
GOTERM_BP_DIRECT	GO:0060338~regulation of type I interferon-mediated signaling pathway	6	0.373599	0.0810393	PTPN1, STAT1, CDC37, STAT2, PTPN11, JAK1	1525	26	16792	2.54103	1	0.970511	0.948726
GOTERM_BP_DIRECT	GO:0045070~positive regulation of viral genome replication	6	0.373599	0.0810393	SRPK2, STAU1, PPIH, PKN2, ADAR, PPIA	1525	26	16792	2.54103	1	0.970511	0.948726
GOTERM_BP_DIRECT	GO:0022008~neurogenesis	8	0.498132	0.0818563	SMARCE1, NUP133, WDR81, FABP7, LEMD2, LLGL1, CLN5, ETV6	1525	42	16792	2.09736	1	0.977667	0.955722
GOTERM_BP_DIRECT	GO:0032869~cellular response to insulin stimulus	12	0.747198	0.0870661	GSK3A, CEACAM1, PARP1, STAT1, PRKDC, SRC, AKT2, ADIPOQ, AKT1, ENPP1, SRSF5, PIK3R1	1525	77	16792	1.71602	1	1	0.977773
GOTERM_BP_DIRECT	GO:0070584~mitochondrion morphogenesis	5	0.311333	0.0872535	POLDIP2, BAX, MFF, DNM1L, MTM1	1525	19	16792	2.89767	1	1	0.977773
GOTERM_BP_DIRECT	GO:0051276~chromosome organization	5	0.311333	0.0872535	YY1, SMCHD1, SFPQ, SMC4, ITPA	1525	19	16792	2.89767	1	1	0.977773
GOTERM_BP_DIRECT	GO:0048260~positive regulation of receptor-mediated endocytosis	5	0.311333	0.0872535	VTN, TF, HIP1, HNRNPK, PPT1	1525	19	16792	2.89767	1	1	0.977773
GOTERM_BP_DIRECT	GO:0061014~positive regulation of mRNA catabolic process	4	0.249066	0.0882966	CNOT7, KHSRP, HNRNPR, GTPBP1	1525	12	16792	3.67038	1	1	0.977773
GOTERM_BP_DIRECT	GO:0034329~cell junction assembly	4	0.249066	0.0882966	VASP, FBLIM1, FLNA, FERMT2	1525	12	16792	3.67038	1	1	0.977773
GOTERM_BP_DIRECT	GO:0030208~dermatan sulfate biosynthetic process	4	0.249066	0.0882966	VCAN, BGN, CSPG4, CHST14	1525	12	16792	3.67038	1	1	0.977773
GOTERM_BP_DIRECT	GO:0008154~actin polymerization or depolymerization	4	0.249066	0.0882966	VASP, CAP1, EVL, WASL	1525	12	16792	3.67038	1	1	0.977773
GOTERM_BP_DIRECT	GO:0060416~response to growth hormone	4	0.249066	0.0882966	RBBP4, AKT1, CACYBP, TRIM16	1525	12	16792	3.67038	1	1	0.977773
GOTERM_BP_DIRECT	GO:0035413~positive regulation of catenin import into nucleus	4	0.249066	0.0882966	KANK1, SMAD3, UBR5, EGFR	1525	12	16792	3.67038	1	1	0.977773
GOTERM_BP_DIRECT	GO:0010510~regulation of acetyl-CoA biosynthetic process from pyruvate	4	0.249066	0.0882966	PDP1, PDPR, PDK3, PDK1	1525	12	16792	3.67038	1	1	0.977773
GOTERM_BP_DIRECT	GO:0031000~response to caffeine	4	0.249066	0.0882966	PRKAA1, HDAC2, HDAC1, CAD	1525	12	16792	3.67038	1	1	0.977773
GOTERM_BP_DIRECT	GO:0043206~extracellular fibril organization	4	0.249066	0.0882966	MFAP4, COL3A1, COL5A1, LTBP2	1525	12	16792	3.67038	1	1	0.977773
GOTERM_BP_DIRECT	GO:0048661~positive regulation of smooth muscle cell proliferation	10	0.622665	0.0905671	PDGFRB, CAMK2D, STAT1, ITGA2, SERPINF2, CDH13, HMOX1, AKT1, EGFR, MYD88	1525	60	16792	1.83519	1	1	0.977773
GOTERM_BP_DIRECT	GO:0031032~actomyosin structure organization	6	0.373599	0.0923806	CNN2, EPB41L2, MYH9, CDC42BPB, MYH10, CNN3	1525	27	16792	2.44692	1	1	0.977773
GOTERM_BP_DIRECT	GO:0031297~replication fork processing	6	0.373599	0.0923806	PCNA, ALYREF, BOD1L1, ATRX, THOC1, NUCKS1	1525	27	16792	2.44692	1	1	0.977773
GOTERM_BP_DIRECT	GO:0070979~protein K11-linked ubiquitination	6	0.373599	0.0923806	CDC23, ANAPC7, UBE2E3, CDC16, ANAPC4, ANAPC5	1525	27	16792	2.44692	1	1	0.977773
GOTERM_BP_DIRECT	GO:0048678~response to axon injury	6	0.373599	0.0923806	LGALS1, BAX, MTR, APOD, RANGAP1, MATN2	1525	27	16792	2.44692	1	1	0.977773
GOTERM_BP_DIRECT	GO:0001938~positive regulation of endothelial cell proliferation	11	0.684932	0.092526	PDCL3, ECM1, LRG1, WNT5A, NF1, HMGB2, CDH13, AKT1, PRKD2, ANG, THBS4	1525	69	16792	1.7554	1	1	0.977773
GOTERM_BP_DIRECT	GO:0006911~phagocytosis, engulfment	7	0.435866	0.0926188	IGHG3, IGHM, IGHG4, VAMP7, MYH9, MFGE8, IGHA2	1525	35	16792	2.20223	1	1	0.977773
GOTERM_BP_DIRECT	GO:0001832~blastocyst growth	3	0.1868	0.0965292	CTR9, RTF1, NBN	1525	6	16792	5.50557	1	1	0.977773
GOTERM_BP_DIRECT	GO:0072655~establishment of protein localization to mitochondrion	3	0.1868	0.0965292	TSPO, AKT1, HK1	1525	6	16792	5.50557	1	1	0.977773
GOTERM_BP_DIRECT	GO:0010793~regulation of mRNA export from nucleus	3	0.1868	0.0965292	AKAP8L, TPR, SUPT6H	1525	6	16792	5.50557	1	1	0.977773
GOTERM_BP_DIRECT	GO:0010694~positive regulation of alkaline phosphatase activity	3	0.1868	0.0965292	SMAD3, ITGA2, NPNT	1525	6	16792	5.50557	1	1	0.977773
GOTERM_BP_DIRECT	GO:0051271~negative regulation of cellular component movement	3	0.1868	0.0965292	TGFBR3, ACTN1, ACTN4	1525	6	16792	5.50557	1	1	0.977773
GOTERM_BP_DIRECT	GO:0042255~ribosome assembly	3	0.1868	0.0965292	NPM1, BMS1, TSR1	1525	6	16792	5.50557	1	1	0.977773
GOTERM_BP_DIRECT	GO:1903672~positive regulation of sprouting angiogenesis	3	0.1868	0.0965292	HMGB1, ITGA5, JAK1	1525	6	16792	5.50557	1	1	0.977773
GOTERM_BP_DIRECT	GO:0032964~collagen biosynthetic process	3	0.1868	0.0965292	COL1A1, COL5A1, SERPINH1	1525	6	16792	5.50557	1	1	0.977773
GOTERM_BP_DIRECT	GO:0009143~nucleoside triphosphate catabolic process	3	0.1868	0.0965292	ENPP1, DCTPP1, ITPA	1525	6	16792	5.50557	1	1	0.977773
GOTERM_BP_DIRECT	GO:0034384~high-density lipoprotein particle clearance	3	0.1868	0.0965292	APOM, APOA1, APOE	1525	6	16792	5.50557	1	1	0.977773
GOTERM_BP_DIRECT	GO:0000018~regulation of DNA recombination	3	0.1868	0.0965292	ALYREF, THOC1, KPNA2	1525	6	16792	5.50557	1	1	0.977773
GOTERM_BP_DIRECT	GO:0006266~DNA ligation	3	0.1868	0.0965292	XRCC6, MGMT, LIG3	1525	6	16792	5.50557	1	1	0.977773
GOTERM_BP_DIRECT	GO:0006929~substrate-dependent cell migration	3	0.1868	0.0965292	FMNL1, ITGA2, ANKS1A	1525	6	16792	5.50557	1	1	0.977773
GOTERM_BP_DIRECT	GO:0061154~endothelial tube morphogenesis	3	0.1868	0.0965292	CCM2, PRKD2, RHOB	1525	6	16792	5.50557	1	1	0.977773
GOTERM_BP_DIRECT	GO:0045766~positive regulation of angiogenesis	16	0.996264	0.0970741	ECM1, PTGIS, ERAP1, WNT5A, HSPB1, RHOB, AQP1, C3, PDCL3, C5, LRG1, C6, HMOX1, CHI3L1, PRKD2, ENG	1525	115	16792	1.53199	1	1	0.977773

## Sheet: GO BP of down DEPs
Category	Term	Count	%	PValue	Genes	List Total	Pop Hits	Pop Total	Fold Enrichment	Bonferroni	Benjamini	FDR
GOTERM_BP_DIRECT	GO:0006413~translational initiation	101	6.61428	5.97584e-77	EIF4A2, RPL4, RPL5, RPL30, RPL3, RPL32, RPL31, RPL34, RPL10A, RPL8, RPL9, RPL6, RPL7, RPS15, RPS14, RPS17, RPS16, RPS19, RPL18A, RPS18, RPL36, RPL35, RPL38, RPS11, RPS10, RPS13, RPS12, EIF2A, RPS9, RPL21, RPS7, RPS8, EIF1AX, RPS5, RPL23, RPL22, RPS6, RPSA, RPL24, RPL27, RPL26, RPL29, RPL28, LARP1, EIF2B5, EIF2B4, EIF2B3, EIF2B2, EIF2S2, EIF2S1, EIF1, RPS26, RPS25, RPS28, RPS27, EIF2S3, EIF5, RPS2…	1428	137	16792	8.66912	2.1764e-73	2.1764e-73	2.12023e-73
GOTERM_BP_DIRECT	GO:0006614~SRP-dependent cotranslational protein targeting to membrane	81	5.30452	1.50515e-71	RPL4, SRP19, RPL5, RPL30, RPL3, RPL32, RPL31, RPL34, RPLP1, RPLP0, SRP54, RPL10A, SRP14, RPL8, RPL9, RPL6, RPL7, RPS4X, RPS15, RPS14, SEC61A1, RPL7A, RPS17, RPS16, RPS19, RPL18A, RPS18, RPL36, RPLP2, RPL35, RPL38, RPS11, RPS10, RPS13, RPS12, SEC63, RPS9, RPL21, RPS7, RPS8, RPL23, RPS5, RPL22, RPS6, RPL13A, RPS3A, RPSA, RPL37A, RPL24, RPL27, RPL26, RPL29, RPL28, RPL10, RPL12, RPL11, RPS15A, SRP72,…	1428	94	16792	10.1328	5.48175e-68	2.74088e-68	2.67013e-68
GOTERM_BP_DIRECT	GO:0000184~nuclear-transcribed mRNA catabolic process, nonsense-mediated decay	75	4.91159	3.16586e-49	RPL4, RPL5, RPL30, RPL3, RPL32, RPL31, RPL34, RPLP1, RPLP0, RPL10A, RPL8, RPL9, RPL6, RPL7, RPS4X, RPS15, RPS14, RPL7A, RPS17, RPS16, RPS19, RPL18A, RPS18, RPL36, RPLP2, RPL35, RPL38, RPS11, RPS10, RPS13, RPS12, RPS9, RPL21, RPS7, RPS8, RPL23, RPS5, RPL22, RPS6, RPL13A, RPS3A, RPSA, RPL37A, RPL24, RPL27, RPL26, PABPC1, RPL29, RPL28, RPL10, RPL12, RPL11, RPS15A, RPS3, RPL14, RPL13, RPS2, RPL15, RP…	1428	119	16792	7.4112	1.15301e-45	3.84336e-46	3.74416e-46
GOTERM_BP_DIRECT	GO:0019083~viral transcription	72	4.71513	4.08035e-48	RPL4, RPL5, RPL30, RPL3, RPL32, RPL31, RPL34, RPLP1, RPLP0, RPL10A, RPL8, RPL9, RPL6, RPL7, RPS4X, RPS15, RPS14, RPL7A, RPS17, RPS16, RPS19, RPL18A, RPS18, RPL36, RPLP2, RPL35, RPL38, RPS11, RPS10, RPS13, RPS12, RPS9, RPL21, RPS7, RPS8, RPL23, RPS5, RPL22, RPS6, RPL13A, RPS3A, RPSA, RPL37A, RPL24, RPL27, RPL26, RPL29, RPL28, RPL10, RPL12, RPL11, RPS15A, RPS3, RPL14, RPL13, RPS2, RPL15, RPS27A, RP…	1428	112	16792	7.55942	1.48606e-44	3.71516e-45	3.61927e-45
GOTERM_BP_DIRECT	GO:0006888~ER to Golgi vesicle-mediated transport	78	5.10806	3.96925e-40	ARF4, MCFD2, MIA2, MIA3, IER3IP1, GOLGA2, TMED3, TMED2, TMED7, SPTAN1, NSF, RAB2A, TMED9, COG8, COG7, TRAPPC2L, COG6, COG5, COG4, COG3, COG2, COG1, ANK2, ANK3, ARFGAP3, ANK1, SPTB, NRBP1, COPZ1, ARFGAP2, F5, GORASP1, ZW10, PREB, SEC22B, ERGIC1, DCTN6, DCTN5, COPB2, RAB1A, COPA, VCP, TMED10, DCTN2, STX17, SAR1B, DCTN1, COPB1, RAB1B, DCTN4, GOSR2, USO1, GOSR1, ATL2, SPTA1, LMAN1, LMAN2, STX5, YKT6,…	1428	160	16792	5.73256	1.4456e-36	2.8912e-37	2.81658e-37
GOTERM_BP_DIRECT	GO:0006412~translation	93	6.09037	1.54085e-35	SLC25A1, RPL4, RPL5, RPL30, RPL3, RPL32, RPL31, RPL34, RPLP1, RPLP0, MRPL37, RPL10A, RPL8, RPL9, RPL6, RPL7, RPS4X, RPS15, RPS14, RPL7A, RPS17, RPS16, MRPL1, RPS19, RPL18A, RPL36AL, RPS18, RPL36, RPLP2, RPL35, RPL38, RPS11, RPS10, RPS13, RPS12, RPS9, RPL21, RPS7, RPS8, RPL23, RPS5, RPL22, RPS6, MRPL49, RPL13A, RPS3A, RPSA, MRPL43, RPL37A, RPL24, RPL27, SLC25A10, RPL26, RPL29, SLC25A5, RPL28, SLC2…	1428	253	16792	4.32252	5.61178e-32	9.35297e-33	9.11157e-33
GOTERM_BP_DIRECT	GO:0006364~rRNA processing	75	4.91159	3.42721e-27	RPL4, RPL5, RPL30, RPL3, RPL32, RPL31, RPL34, RPLP1, RPLP0, RPL10A, PWP2, RPL8, RPL9, RPL6, RPL7, RPS4X, RPS15, RPS14, RPL7A, RPS17, RPS16, RPS19, RPL18A, RPS18, RPL36, RPLP2, RPL35, RPL38, RPS11, RPS10, RPS13, RPS12, RPS9, RPL21, RPS7, RPS8, RPL23, RPS5, RPL22, RPS6, RPL13A, RPS3A, RPSA, RPL37A, RPL24, RPL27, RPL26, RPL29, RPL28, RPL10, RPL12, RPL11, NOL6, RPS15A, RPS3, RPL14, RPL13, RPS2, RPL15…	1428	214	16792	4.12118	1.24819e-23	1.78313e-24	1.7371e-24
GOTERM_BP_DIRECT	GO:0006120~mitochondrial electron transport, NADH to ubiquinone	35	2.29208	1.17819e-25	NDUFB9, NDUFA13, NDUFB8, NDUFB7, NDUFB6, NDUFB10, NDUFA11, NDUFB11, NDUFA12, NDUFB5, NDUFB4, NDUFA10, NDUFB3, NDUFV2, NDUFV1, NDUFA9, NDUFA8, NDUFA7, NDUFA6, NDUFA5, NDUFA4, NDUFA2, NDUFA1, NDUFC2, COQ9, NDUFS8, NDUFS7, NDUFS6, NDUFS5, NDUFAB1, NDUFS4, NDUFS3, NDUFS2, NDUFS1, DLD	1428	49	16792	8.39936	4.29095e-22	5.36369e-23	5.22525e-23
GOTERM_BP_DIRECT	GO:0098609~cell-cell adhesion	80	5.23903	1.74277e-23	RPL34, OLA1, HDLBP, PARK7, FNBP1L, CLINT1, RPL6, GOLGA2, GOLGA3, RPL7A, RACK1, ARFIP2, ARFIP1, LRRFIP1, SPTAN1, SCYL1, EIF2A, SH3GLB1, USP8, SH3GLB2, ARHGEF16, SND1, EEF1G, SHTN1, EEF1D, RPL24, CHMP4B, RPL29, ALDOA, LRRC59, RAB1A, PDXDC1, USO1, TACSTD2, IQGAP1, ZC3HAV1, NDRG1, PPL, GIGYF2, CORO1B, SLC9A3R2, PSMB6, LIMA1, LARP1, BAG3, EPCAM, EPB41L1, COBLL1, MYO6, RPL14, PACSIN2, STX5, RPS2, RPL15…	1428	271	16792	3.47132	6.34717e-20	7.05241e-21	6.87039e-21
GOTERM_BP_DIRECT	GO:0006890~retrograde vesicle-mediated transport, Golgi to ER	40	2.61952	1.00982e-20	RAB1A, ARF4, COPB2, NBAS, COPA, TMED10, RAB1B, COPB1, STX18, SCFD1, LMAN2, TMED3, TMED2, TMED7, RAB6A, ATP9B, ATP9A, SCYL1, NSF, TMED9, COG7, COG4, GBF1, COG3, SURF4, GOLPH3L, ARFGAP3, COPZ1, ARFGAP2, ARCN1, RINT1, GOLPH3, RER1, ZW10, PICK1, KDELR3, COPG1, SEC22B, ERGIC2, COPE	1428	82	16792	5.73615	3.67775e-17	3.67775e-18	3.58283e-18
GOTERM_BP_DIRECT	GO:0032981~mitochondrial respiratory chain complex I assembly	35	2.29208	1.68246e-20	NDUFB9, NDUFA13, NDUFB8, NDUFB7, NDUFB6, NDUFB10, NDUFA11, NDUFB11, NDUFA12, NDUFB5, NDUFB4, NDUFA10, NDUFB3, AIFM1, NDUFV2, NDUFV1, NDUFA9, NDUFA8, NDUFA7, NDUFA6, NDUFA5, NDUFA2, NDUFA1, NDUFC2, BCS1L, NDUFS8, NDUFS7, NDUFS6, NDUFS5, NDUFAB1, NDUFS4, NDUFAF2, NDUFS3, NDUFS2, NDUFS1	1428	63	16792	6.53284	6.12751e-17	5.57046e-18	5.42669e-18
GOTERM_BP_DIRECT	GO:0006886~intracellular protein transport	62	4.06025	1.34576e-15	CLTC, CLTB, CLTA, HID1, AP1G1, AP1S1, TMED2, EIF2D, ARFIP1, SEC61B, TBC1D22A, SIL1, NSF, SEC13, COG7, COG3, AP1B1, SYTL1, AP3B1, MYRIP, ARFGAP3, SYTL4, COPZ1, TOM1L1, SELENOS, ERP29, STAM2, COPB2, COPA, TMED10, STX17, SAR1A, SAR1B, STX16, COPB1, STX18, USO1, NAPG, GGA1, AP3M1, MYO6, STX5, STX4, SEC23B, TBC1D15, AP1M2, SNX5, BCAP31, TBC1D8B, CD74, SEC24A, SYNRG, ASPSCR1, AP3D1, ARCN1, SEC23IP, MLP…	1428	236	16792	3.08926	4.85212e-12	4.08439e-13	3.97897e-13
GOTERM_BP_DIRECT	GO:0006099~tricarboxylic acid cycle	21	1.37525	1.66467e-15	FH, PDHA1, MDH1, IDH3G, MDH2, IDH1, IDH2, OGDHL, SDHC, PDHB, SDHA, DHTKD1, CS, SUCLA2, NNT, IDH3B, SUCLG2, SUCLG1, ACO2, DLD, IDH3A	1428	29	16792	8.51521	6.06515e-12	4.66363e-13	4.54326e-13
GOTERM_BP_DIRECT	GO:0015031~protein transport	85	5.56647	1.81511e-15	ARF4, MCFD2, TRAM1, ARF1, RAB3D, SNAP23, MIA3, ARRB1, GPR89B, SEC61A1, CCDC91, DMBT1, TMED3, TMED7, SNAP29, TMED4, RAB2A, CADPS2, JAGN1, TMED9, COG8, COG6, EXOC8, COG5, AKTIP, COG4, COG2, COG1, SCAMP1, COPZ1, SCAMP3, ARFGAP2, SCAMP2, VAMP8, RINT1, GORASP1, ZW10, ATG4B, KDELR3, CHMP6, SEC22B, VAMP2, EXOC1, ARF6, NBAS, RAB5B, TIMM9, STXBP1, RAB1B, MVP, STXBP2, GOSR1, RRBP1, LIN7C, HSP90B1, SELENBP1…	1428	395	16792	2.53044	6.46949e-12	4.72189e-13	4.60002e-13
GOTERM_BP_DIRECT	GO:0016192~vesicle-mediated transport	46	3.01244	3.78246e-14	RTN3, LRPAP1, RAB1A, COPB2, SAR1A, STX16, SAR1B, GOSR2, COPB1, CLTC, CLTB, CLTA, CLINT1, NCALD, GGA1, AP3M1, GOLGA4, AP1G1, TRAPPC11, AP1S1, STX5, STX4, CPNE3, ZFPL1, YKT6, SEC23B, AP1M2, SPTBN2, NSF, JAGN1, AP1B1, CCZ1, AP3D1, AP3B1, ARFGAP3, COPZ1, RAB10, VAMP8, RAB14, MYO5B, KXD1, COPG1, SEC22B, ERGIC3, VAMP2, ARF6	1428	152	16792	3.55868	1.37881e-10	9.18382e-12	8.94679e-12
GOTERM_BP_DIRECT	GO:0048208~COPII vesicle coating	28	1.83366	8.98075e-14	RAB1A, MCFD2, TMED10, SAR1B, RAB1B, GOSR2, USO1, GOLGA2, LMAN1, SCFD1, TFG, TMED2, STX5, SEC31A, NSF, SEC13, TRAPPC2L, SEC24A, TRAPPC1, SEC16A, F5, SEC23IP, GORASP1, PREB, SEC24D, SEC22B, SEC24C, BET1	1428	61	16792	5.39762	3.27114e-10	2.04424e-11	1.99148e-11
GOTERM_BP_DIRECT	GO:0036498~IRE1-mediated unfolded protein response	27	1.76817	2.93828e-13	ACADVL, SHC1, DCTN1, GOSR2, MYDGF, SEC61A1, SSR1, SEC61B, SEC62, SULT1A4, SEC31A, SEC63, HSPA5, WFS1, GFPT1, SYVN1, PDIA6, PDIA5, YIF1A, DNAJC3, DNAJB11, SRPRA, SRPRB, PREB, HYOU1, KDELR3, ATP6V0D1	1428	59	16792	5.38128	1.0703e-09	6.29484e-11	6.13237e-11
GOTERM_BP_DIRECT	GO:0007030~Golgi organization	30	1.96464	4.90682e-13	RAB1A, TMED10, STX17, ATL2, USO1, ARL1, CDC42, LMAN1, GOLGA5, BAG5, LMAN2, TMED2, ARFGEF1, RAB2A, TMED9, COG7, COG4, GBF1, COG3, SURF4, COG2, GOLPH3L, COG1, GAK, GOLPH3, SEC23IP, ZW10, GORASP1, GOLGB1, TRIP11	1428	74	16792	4.7672	1.7872e-09	9.92814e-11	9.6719e-11
GOTERM_BP_DIRECT	GO:0008152~metabolic process	45	2.94695	7.72731e-12	ACSS3, ACSS2, ECI1, LCLAT1, ACAT1, AUH, MAN1A2, OXCT1, ENOSF1, AFMID, DBT, ISOC1, DIP2A, ACAA1, ACSS1, ISOC2, GSTM4, PDHX, GSTM2, FAHD1, ACSL1, EPHX2, OXSM, BCKDHB, ACSL4, LYZ, HDHD3, MCAT, FAHD2A, ACSF2, HADHB, GRHPR, NCEH1, SUCLA2, GSTA1, ECHDC1, CPE, SUCLG2, ECHDC2, ECHDC3, SUCLG1, ACO2, MAN1B1, BCAT2, CES1	1428	168	16792	3.14976	2.81427e-08	1.4812e-09	1.44297e-09
GOTERM_BP_DIRECT	GO:0055114~oxidation-reduction process	101	6.61428	1.55071e-11	ERO1A, ALDH1L1, STEAP3, STEAP4, NDUFA10, TXNDC12, MPO, ALDH1L2, CHCHD4, AKR7A3, PHYHD1, PDIA3, GSTK1, MECR, SDHC, SDHA, PDIA5, ALDH3A2, GPD2, UQCRC1, TSTA3, H6PD, MAOB, RETSAT, UQCRB, MAOA, LPO, UQCRH, CYB5R2, PRDX2, HSD11B2, CYB5R1, PRDX5, RDH11, DHRS7B, LDHD, PNPO, RDH13, ADHFE1, PYCR1, PYCR2, COQ6, QDPR, GRHPR, ALDH6A1, CRYL1, CYCS, PYROXD2, ALDH18A1, DHRS13, MOXD1, HIBADH, TECR, ACADL, SPR, A…	1428	592	16792	2.0062	5.6477e-08	2.82385e-09	2.75097e-09
GOTERM_BP_DIRECT	GO:0018279~protein N-linked glycosylation via asparagine	20	1.30976	9.35145e-11	MCFD2, VCP, RPN2, RPN1, ALG5, SYVN1, MAGT1, UBE2G2, DDOST, UBE2J1, DPM1, LMAN1, FUT8, DPM3, DAD1, STT3A, MGAT2, STT3B, ST3GAL1, UGGT1	1428	40	16792	5.87955	3.4058e-07	1.62181e-08	1.57995e-08
GOTERM_BP_DIRECT	GO:0009083~branched-chain amino acid catabolic process	14	0.91683	1.90878e-10	BCKDHA, MCCC2, ACAD8, HIBADH, BCKDHB, MCCC1, ACADSB, ACAT1, BCKDK, ALDH6A1, AUH, DBT, DLD, BCAT2	1428	19	16792	8.6646	6.95179e-07	3.1599e-08	3.07835e-08
GOTERM_BP_DIRECT	GO:0006891~intra-Golgi vesicle-mediated transport	16	1.04781	5.28447e-10	NSF, COPB2, COPA, COG8, COG6, COG5, GOSR2, COPB1, GOSR1, COG3, COG2, COG1, COPZ1, NAPG, GOLGA3, COPE	1428	27	16792	6.96836	1.9246e-06	8.36784e-08	8.15186e-08
GOTERM_BP_DIRECT	GO:0002181~cytoplasmic translation	15	0.982318	1.75289e-09	RPL31, RPLP1, RPL22, RPLP0, RPL35A, RPL8, RPL9, RPL6, RPL7, EIF3J, RPL36, RPLP2, RPL26, RPL15, RPL29	1428	25	16792	7.05546	6.38402e-06	2.66002e-07	2.59136e-07
GOTERM_BP_DIRECT	GO:0001731~formation of translation preinitiation complex	14	0.91683	5.81581e-09	MCTS1, EIF3M, EIF2S3, EIF5, EIF3L, EIF3I, EIF3J, EIF3G, EIF2D, EIF3E, EIF3F, EIF3C, EIF3A, EIF3B	1428	23	16792	7.15772	2.1181e-05	8.15869e-07	7.94811e-07
GOTERM_BP_DIRECT	GO:0033572~transferrin transport	17	1.11329	5.82443e-09	ATP6V1A, STEAP3, CLTC, TCIRG1, RAB11B, ATP6V1B2, ATP6V0A2, ATP6V1H, ATP6V0A4, ATP6V1E1, ATP6V0D1, ATP6V0C, ATP6V1D, ATP6V1B1, ATP6V1F, ATP6V1C2, ATP6V0A1	1428	35	16792	5.71156	2.12124e-05	8.15869e-07	7.94811e-07
GOTERM_BP_DIRECT	GO:0034976~response to endoplasmic reticulum stress	25	1.6372	6.1352e-09	ERO1A, UBA5, ATP2A2, HSP90B1, HERPUD1, UFL1, OS9, DDRGK1, FLOT1, AGR2, TXNDC5, PDIA3, EIF2B5, WFS1, EEF2, PDIA6, EIF2S1, PDIA5, PDIA4, ERP44, UFM1, TMEM33, UFC1, HYOU1, P4HB	1428	75	16792	3.9197	2.23441e-05	8.2757e-07	8.0621e-07
GOTERM_BP_DIRECT	GO:0006446~regulation of translational initiation	17	1.11329	9.65828e-09	EIF4A2, EIF5B, EIF2B2, EIF1, EIF3M, EIF5, EIF3L, EIF3I, EIF3J, EIF3G, EIF3E, EIF3F, EIF2B1, EIF3C, EIF3A, EIF3B, EIF4G1	1428	36	16792	5.55291	3.51748e-05	1.25627e-06	1.22384e-06
GOTERM_BP_DIRECT	GO:0006635~fatty acid beta-oxidation	18	1.17878	4.26711e-08	ACADVL, CPT1A, ABCD3, ECHS1, ECI1, HSD17B4, ACAT1, HADHB, HADHA, CPT2, ACADL, AUH, ECHDC2, ACADM, HADH, ACAA1, ACADS, DECR1	1428	44	16792	4.81054	0.000155396	5.35891e-06	5.22059e-06
GOTERM_BP_DIRECT	GO:0090383~phagosome acidification	14	0.91683	7.37202e-08	ATP6V1A, TCIRG1, ATP6V1B2, ATP6V0A2, ATP6V1H, ATP6V0A4, ATP6V1E1, ATP6V0D1, ATP6V0C, ATP6V1D, ATP6V1B1, ATP6V1F, ATP6V1C2, ATP6V0A1	1428	27	16792	6.09731	0.000268453	8.94964e-06	8.71865e-06
GOTERM_BP_DIRECT	GO:0030433~ER-associated ubiquitin-dependent protein catabolic process	20	1.30976	2.79133e-07	VCP, HSPA5, WFS1, CCDC47, FBXO2, SEL1L, SYVN1, DERL2, UBE4A, ERLIN2, UBE2G2, UBE2J1, HSP90B1, ERLEC1, OS9, SELENOS, SEC61B, MAN1B1, STT3B, RNF121	1428	60	16792	3.9197	0.00101609	3.26212e-05	3.17792e-05
GOTERM_BP_DIRECT	GO:0006487~protein N-linked glycosylation	16	1.04781	2.86622e-07	DPAGT1, ALG8, RPN2, ALG6, ALG5, PMM2, MAGT1, DDOST, FUT6, DPM1, FUT8, DAD1, GORASP1, PGM3, MGAT2, ST3GAL1	1428	39	16792	4.82425	0.00104333	3.26212e-05	3.17792e-05
GOTERM_BP_DIRECT	GO:0015991~ATP hydrolysis coupled proton transport	14	0.91683	8.5187e-07	ATP6V1A, TCIRG1, ATP1A1, ATP6V1B2, ATP6V0A2, ATP6V1H, ATP6V0A4, ATP6V1E1, ATP6V0D1, ATP6V0C, ATP6V1B1, ATP6V1F, ATP6V1C2, ATP6V0A1	1428	32	16792	5.14461	0.0030977	9.22085e-05	8.98286e-05
GOTERM_BP_DIRECT	GO:0006892~post-Golgi vesicle-mediated transport	11	0.720367	8.60816e-07	VAMP8, ARF1, SCFD1, SNAP23, GBF1, STX4, SCAMP1, SORL1, SCAMP3, VAMP2, SCAMP2	1428	19	16792	6.8079	0.00313018	9.22085e-05	8.98286e-05
GOTERM_BP_DIRECT	GO:0034220~ion transmembrane transport	41	2.685	9.83968e-07	ATP6V1A, ATP8A1, ATP2A3, ATP2A2, TCIRG1, ATP1A1, AQP5, NCALD, GJA1, CALHM2, PDZD11, ATP6V0A2, ATP6V1H, ANO10, ATP6V0A4, ATP6V1E1, RPS27A, ATP6V1D, CLCA4, ATP6V1F, ATP6V1C2, ATP6V0A1, ATP13A1, ATP2B2, ANO6, ATP1B1, ANO1, DLG1, P2RX4, DLG3, FXYD3, S100A6, ATP6V1B2, SFXN4, SFXN1, CALM3, SFXN2, CASQ1, ATP6V0D1, ATP6V0C, ATP6V1B1	1428	210	16792	2.29582	0.0035772	0.000102389	9.97462e-05
GOTERM_BP_DIRECT	GO:0045454~cell redox homeostasis	22	1.44073	1.0936e-06	PDIA3, ERO1A, PTGES2, TXNRD2, GSR, TXNDC12, GLRX, PDIA6, PDIA5, PDIA4, PRDX3, PRDX2, ERP44, PRDX5, TMX2, AIFM1, SELENOS, NNT, P4HB, DLD, CAMP, TXNDC5	1428	77	16792	3.35974	0.00397498	0.000110636	0.00010778
GOTERM_BP_DIRECT	GO:0051289~protein homotetramerization	19	1.24427	1.39787e-06	NAXE, SHMT2, ACTN2, SHMT1, DCXR, HM13, APIP, ACACA, GOLGA2, SRR, ALDH5A1, ACADL, CAT, PCBD1, PCBD2, ALDOA, FBP1, CBR4, DECR1	1428	60	16792	3.72372	0.0050781	0.000137596	0.000134044
GOTERM_BP_DIRECT	GO:0033539~fatty acid beta-oxidation using acyl-CoA dehydrogenase	10	0.654879	5.40216e-06	ACAD8, GCDH, ACADVL, ACADL, ETFDH, ETFA, ACADM, ETFB, ACADS, ACADSB	1428	18	16792	6.53284	0.0194824	0.000517754	0.000504391
GOTERM_BP_DIRECT	GO:0009306~protein secretion	13	0.851343	6.11803e-06	STEAP3, SEL1L, FGG, ARFGAP3, PDIA4, GOLPH3, RAB13, CANX, ERP29, GNAS, PREB, RAB8A, RAB8B	1428	32	16792	4.77714	0.0220355	0.00057133	0.000556584
GOTERM_BP_DIRECT	GO:0000028~ribosomal small subunit assembly	10	0.654879	9.48937e-06	RPS15, RPS14, RPS17, RPS28, RPS27, RPS19, RPS5, RPSA, PWP2, RPS10	1428	19	16792	6.189	0.03397	0.000857831	0.00083569
GOTERM_BP_DIRECT	GO:0016241~regulation of macroautophagy	15	0.982318	9.65708e-06	ATP6V1A, SH3GLB1, EXOC8, ATP6V1B2, ATP6V0A2, ATP6V1H, ATP6V1E1, ATP6V0D1, ATP6V0C, ATP6V1D, SNX5, ATP6V1B1, EXOC1, ATP6V1C2, ATP6V0A1	1428	44	16792	4.00879	0.0345599	0.000857831	0.00083569
GOTERM_BP_DIRECT	GO:0002474~antigen processing and presentation of peptide antigen via MHC class I	12	0.785855	1.92242e-05	BCAP31, PDIA3, SEC13, SEC24A, SAR1B, CANX, HLA-C, CALR, SEC24D, SEC24C, B2M, SEC31A	1428	30	16792	4.70364	0.0676205	0.00166702	0.00162399
GOTERM_BP_DIRECT	GO:0019886~antigen processing and presentation of exogenous peptide antigen via MHC class II	22	1.44073	2.2737e-05	DCTN6, DCTN5, CD74, ARF1, SEC13, SEC24A, DCTN2, DCTN1, SAR1B, DCTN4, CLTC, AP1B1, CLTA, ACTR1B, AP1G1, CANX, AP1S1, SEC24D, SEC24C, AP1M2, SEC31A, SPTBN2	1428	92	16792	2.81196	0.079473	0.00192577	0.00187606
GOTERM_BP_DIRECT	GO:0061732~mitochondrial acetyl-CoA biosynthetic process from pyruvate	6	0.392927	2.45572e-05	PDHX, PDHA1, MPC1, MPC2, PDHB, DLD	1428	6	16792	11.7591	0.0855553	0.00203266	0.0019802
GOTERM_BP_DIRECT	GO:0034975~protein folding in endoplasmic reticulum	8	0.523903	3.421e-05	ERO1A, PDIA3, HSPA5, EMC1, CANX, EMC3, CALR, HSP90B1	1428	13	16792	7.23637	0.117146	0.00276873	0.00269727
GOTERM_BP_DIRECT	GO:0043001~Golgi to plasma membrane protein transport	11	0.720367	4.17349e-05	NSF, RAB10, ARFRP1, GOLPH3, GOLGA4, GOLPH3L, GCC2, ANK3, GOLGA7, SPTBN1, VAMP2	1428	27	16792	4.79075	0.141013	0.00330432	0.00321903
GOTERM_BP_DIRECT	GO:0030049~muscle filament sliding	13	0.851343	4.53762e-05	MYBPC1, ACTN2, TNNC1, TPM1, TTN, ACTA1, MYH2, DES, MYL1, MYL2, MYL3, DMD, MYH7	1428	38	16792	4.02285	0.15233	0.00351617	0.00342542
GOTERM_BP_DIRECT	GO:0006414~translational elongation	9	0.589391	5.3717e-05	EEF1G, EEF1A1, EEF1B2, EEF1D, RPLP1, EEF1A2, RPLP2, EEF1E1, EEF2	1428	18	16792	5.87955	0.177694	0.00407578	0.00397058
GOTERM_BP_DIRECT	GO:0098869~cellular oxidant detoxification	18	1.17878	5.83641e-05	GSTK1, GSTM2, GPX4, TXNRD2, MGST3, GSR, MGST2, HBB, LPO, PARK7, HBA1, GSTZ1, PRDX3, PRDX5, SELENOS, CAT, GSTA1, CLIC2	1428	70	16792	3.02377	0.191495	0.004338	0.00422604
GOTERM_BP_DIRECT	GO:0046835~carbohydrate phosphorylation	10	0.654879	6.13725e-05	PFKFB2, TKFC, NAGK, GNPTAB, PFKM, XYLB, GALK2, HK2, GNE, GALK1	1428	23	16792	5.11265	0.200306	0.00447037	0.00435499
GOTERM_BP_DIRECT	GO:0030970~retrograde protein transport, ER to cytosol	8	0.523903	6.33936e-05	VCP, SELENOS, SEL1L, SYVN1, DERL2, SEC61B, HSP90B1, HERPUD1	1428	14	16792	6.71949	0.206171	0.00452705	0.00441021
GOTERM_BP_DIRECT	GO:0006486~protein glycosylation	24	1.57171	6.58299e-05	GALNT7, GALNT6, SDF2L1, COG7, ALG9, GALNT1, RPN1, ALG5, PMM2, COG3, MPI, ALG1, FUT2, DDOST, FUT6, GOLGA2, DAD1, OAS2, STT3A, B3GNT3, TRIP11, MGAT1, ST3GAL1, UGGT1	1428	113	16792	2.49751	0.213184	0.00461063	0.00449163
GOTERM_BP_DIRECT	GO:0006122~mitochondrial electron transport, ubiquinol to cytochrome c	8	0.523903	0.000110142	UQCRB, UQCRC1, UQCRFS1, CYCS, CYC1, UQCR10, UQCRC2, UQCRH	1428	15	16792	6.27152	0.330458	0.0074285	0.00723677
GOTERM_BP_DIRECT	GO:0048490~anterograde synaptic vesicle transport	8	0.523903	0.000110142	BLOC1S4, AP3M1, BLOC1S5, BLOC1S1, BLOC1S3, DTNBP1, AP3D1, AP3B1	1428	15	16792	6.27152	0.330458	0.0074285	0.00723677
GOTERM_BP_DIRECT	GO:0006730~one-carbon metabolic process	11	0.720367	0.000117342	CA12, AHCYL2, CA1, ALDH1L1, AHCYL1, CA3, SHMT2, CA2, CA4, CA6, ALDH1L2	1428	30	16792	4.31167	0.347788	0.0077702	0.00756965
GOTERM_BP_DIRECT	GO:1902600~hydrogen ion transmembrane transport	16	1.04781	0.00013481	UQCRB, NDUFA4, COX4I1, COX7A2, UQCR10, COX6A1, COX5A, COX7A1, UQCRH, SLC9A1, COX6B1, COX7A2L, NNT, UQCRC1, UQCRFS1, COA6	1428	61	16792	3.08436	0.387993	0.00876747	0.00854119
GOTERM_BP_DIRECT	GO:0042274~ribosomal small subunit biogenesis	8	0.523903	0.000181463	RPS15, RPS17, RPS28, RPS16, RPS7, RPS19, RPS6, RPS24	1428	16	16792	5.87955	0.483638	0.0114619	0.0111661
GOTERM_BP_DIRECT	GO:0008652~cellular amino acid biosynthetic process	10	0.654879	0.000185682	FOLH1, OAT, GOT1, GOT2, PYCR1, ASNS, PYCR2, GPT, ALDH18A1, BCAT2	1428	26	16792	4.52273	0.491513	0.0114619	0.0111661
GOTERM_BP_DIRECT	GO:0046487~glyoxylate metabolic process	10	0.654879	0.000185682	BCKDHA, PDHX, GRHPR, PDHA1, BCKDHB, NDUFAB1, DBT, PDHB, DLD, DHTKD1	1428	26	16792	4.52273	0.491513	0.0114619	0.0111661
GOTERM_BP_DIRECT	GO:0006094~gluconeogenesis	13	0.851343	0.000219034	SLC25A1, GOT1, MDH1, MDH2, GOT2, BPGM, PC, GPD2, GPD1, SLC25A10, ALDOA, FBP1, PCK2	1428	44	16792	3.47428	0.549685	0.0129092	0.0125761
GOTERM_BP_DIRECT	GO:0061025~membrane fusion	13	0.851343	0.000219034	STX17, GCA, STX16, GOSR2, SNAP23, USO1, STX18, NAPG, STX5, STX4, ATG7, SNAP29, VAMP2	1428	44	16792	3.47428	0.549685	0.0129092	0.0125761
GOTERM_BP_DIRECT	GO:0042407~cristae formation	7	0.458415	0.000219762	APOO, SAMM50, CHCHD3, APOOL, CHCHD6, IMMT, OMA1	1428	12	16792	6.85948	0.550878	0.0129092	0.0125761
GOTERM_BP_DIRECT	GO:0071569~protein ufmylation	5	0.327439	0.000242152	UFL1, UFM1, UBA5, UFC1, CDK5RAP3	1428	5	16792	11.7591	0.586056	0.0133624	0.0130175
GOTERM_BP_DIRECT	GO:0006620~posttranslational protein targeting to membrane	5	0.327439	0.000242152	SEC61A1, CHMP4B, CHMP4A, SEC62, SEC63	1428	5	16792	11.7591	0.586056	0.0133624	0.0130175
GOTERM_BP_DIRECT	GO:0006102~isocitrate metabolic process	5	0.327439	0.000242152	IDH3G, IDH1, IDH2, IDH3B, ACO2	1428	5	16792	11.7591	0.586056	0.0133624	0.0130175
GOTERM_BP_DIRECT	GO:1990592~protein K69-linked ufmylation	5	0.327439	0.000242152	UFL1, UFM1, DDRGK1, UBA5, UFC1	1428	5	16792	11.7591	0.586056	0.0133624	0.0130175
GOTERM_BP_DIRECT	GO:0007029~endoplasmic reticulum organization	10	0.654879	0.000257655	GAK, SEC61A1, LMAN1, JAGN1, LMAN2, ATL1, CCDC47, SEC16A, ATL2, CASQ1	1428	27	16792	4.35522	0.608786	0.0140057	0.0136442
GOTERM_BP_DIRECT	GO:0009060~aerobic respiration	11	0.720367	0.000285567	UQCRB, BLOC1S1, CAT, UQCRC1, SDHC, ME3, UQCR10, UQCRC2, COX6A1, NDUFV1, UQCRH	1428	33	16792	3.9197	0.646611	0.0152177	0.0148249
GOTERM_BP_DIRECT	GO:0006090~pyruvate metabolic process	9	0.589391	0.000288308	PDHX, PC, PDHA1, GLO1, ME3, HAGH, PDHB, DLD, PCK2	1428	22	16792	4.81054	0.650122	0.0152177	0.0148249
GOTERM_BP_DIRECT	GO:0005975~carbohydrate metabolic process	30	1.96464	0.000338025	GLO1, MPI, PYGL, FUT2, ALDH2, MAN2A2, PGM3, GCNT3, MLEC, MGAT1, PGM5, PGLS, XYLB, IDH3A, GALNT7, GALNT4, MDH1, GALNT3, AMY1A, IDH3G, MDH2, IDH2, GFPT1, BPGM, CS, DPM3, GALM, IDNK, GPD1L, GALK2	1428	174	16792	2.02743	0.708085	0.0175869	0.017133
GOTERM_BP_DIRECT	GO:0045047~protein targeting to ER	6	0.392927	0.000414422	SEC61A1, SPCS2, PMM2, SRP54, SRP68, SRP14	1428	9	16792	7.8394	0.77901	0.0212581	0.0207094
GOTERM_BP_DIRECT	GO:0006103~2-oxoglutarate metabolic process	8	0.523903	0.000433679	GOT1, MRPS36, ADHFE1, IDH1, GOT2, IDH2, IDH3B, DLD	1428	18	16792	5.22627	0.793984	0.0219369	0.0213707
GOTERM_BP_DIRECT	GO:0006887~exocytosis	18	1.17878	0.000525175	ARFGEF1, NSF, ARFGEF2, JAGN1, RAB3D, SYTL1, MIA3, SCAMP1, LIN7C, SYTL4, ANK1, PDZD11, SCRN2, SEC22B, SNAP29, VAMP2, EXOC1, LLGL2	1428	83	16792	2.55017	0.852391	0.0262012	0.025525
GOTERM_BP_DIRECT	GO:0042147~retrograde transport, endosome to Golgi	16	1.04781	0.000568435	STX16, DCTN1, GOSR2, GOSR1, GBF1, CLTC, ARL1, GCC2, ARFRP1, VPS51, VPS50, UBE2O, AP1S1, STX5, YKT6, SNX5	1428	69	16792	2.72675	0.873919	0.0279762	0.0272542
GOTERM_BP_DIRECT	GO:0006768~biotin metabolic process	7	0.458415	0.000615366	MCCC2, PC, PCCA, PDZD11, PCCB, MCCC1, ACACA	1428	14	16792	5.87955	0.893739	0.0297052	0.0289385
GOTERM_BP_DIRECT	GO:0050714~positive regulation of protein secretion	11	0.720367	0.000619877	FGB, FGA, GOLPH3, ARF1, SEC24A, FGG, GOLPH3L, ADAM9, KCNN4, SYTL4, EXOC1	1428	36	16792	3.59306	0.895471	0.0297052	0.0289385
GOTERM_BP_DIRECT	GO:0015992~proton transport	13	0.851343	0.000644019	ATP6V1A, SLC35A3, SLC33A1, TCIRG1, NNT, ATP6V1B2, ATP6V0A4, ATP6V1E1, ATP6V0D1, ATP6V0C, ATP6V1D, ATP6V1B1, ATP6V1F	1428	49	16792	3.11976	0.904275	0.0304612	0.029675
GOTERM_BP_DIRECT	GO:0006749~glutathione metabolic process	14	0.91683	0.000674613	GSTM4, GGT5, GSTK1, GSTM2, GLO1, IDH1, GSR, GSTZ1, EEF1G, ALDH5A1, ETHE1, GSTA1, CLIC2, EEF1E1	1428	56	16792	2.93978	0.914374	0.030836	0.0300401
GOTERM_BP_DIRECT	GO:0034315~regulation of Arp2/3 complex-mediated actin nucleation	5	0.327439	0.000677342	ARF1, PICK1, ARFIP2, ARFIP1, CORO1B	1428	6	16792	9.79925	0.915222	0.030836	0.0300401
GOTERM_BP_DIRECT	GO:0032527~protein exit from endoplasmic reticulum	5	0.327439	0.000677342	LMAN1, TMED9, SURF4, MIA2, PREB	1428	6	16792	9.79925	0.915222	0.030836	0.0300401
GOTERM_BP_DIRECT	GO:0008286~insulin receptor signaling pathway	17	1.11329	0.000744724	ATP6V1A, SHC1, TCIRG1, BAIAP2, ATP6V1B2, ATP6V0A2, ATP6V1H, ATP6V0A4, ATP6V1E1, ATP6V0D1, ATP6V0C, ATP6V1D, PDK2, ATP6V1B1, ATP6V1F, ATP6V1C2, ATP6V0A1	1428	78	16792	2.56288	0.933682	0.033485	0.0326207
GOTERM_BP_DIRECT	GO:0006613~cotranslational protein targeting to membrane	6	0.392927	0.000770843	SRP19, TRAM1, SRPRA, SSR1, SRP14, SEC62	1428	10	16792	7.05546	0.939704	0.0338242	0.0329512
GOTERM_BP_DIRECT	GO:1904380~endoplasmic reticulum mannose trimming	6	0.392927	0.000770843	OS9, SEL1L, SYVN1, DERL2, MAN1B1, UGGT1	1428	10	16792	7.05546	0.939704	0.0338242	0.0329512
GOTERM_BP_DIRECT	GO:0042744~hydrogen peroxide catabolic process	8	0.523903	0.000907975	PRDX3, PRDX2, PRDX5, CAT, HBB, LPO, HBA1, MPO	1428	20	16792	4.70364	0.963423	0.0380097	0.0370287
GOTERM_BP_DIRECT	GO:0032438~melanosome organization	8	0.523903	0.000907975	BLOC1S4, BLOC1S5, AP1G1, BLOC1S1, BLOC1S3, DTNBP1, AP3D1, AP3B1	1428	20	16792	4.70364	0.963423	0.0380097	0.0370287
GOTERM_BP_DIRECT	GO:0022904~respiratory electron transport chain	8	0.523903	0.000907975	ALDH5A1, NDUFA5, NDUFS6, NDUFAF2, ETFDH, ETFA, ETFB, SDHA	1428	20	16792	4.70364	0.963423	0.0380097	0.0370287
GOTERM_BP_DIRECT	GO:0006123~mitochondrial electron transport, cytochrome c to oxygen	8	0.523903	0.000907975	COX7A2L, NDUFA4, COX4I1, CYCS, COX5B, COX6A1, COX5A, COX6B1	1428	20	16792	4.70364	0.963423	0.0380097	0.0370287
GOTERM_BP_DIRECT	GO:0006488~dolichol-linked oligosaccharide biosynthetic process	7	0.458415	0.000952182	DPAGT1, ALG8, ALG9, ALG6, ALG2, ALG13, ALG1	1428	15	16792	5.48758	0.968867	0.0394073	0.0383902
GOTERM_BP_DIRECT	GO:0006904~vesicle docking involved in exocytosis	9	0.589391	0.00103607	SCFD1, STXBP3, SCFD2, STXBP1, RAB13, STXBP2, YKT6, RAB8A, RAB8B	1428	26	16792	4.07046	0.977071	0.0423247	0.0412323
GOTERM_BP_DIRECT	GO:0046034~ATP metabolic process	10	0.654879	0.00104592	ATP6V1A, VCP, GUK1, AK1, OLA1, ATP6V1B2, NDUFS1, ATP1B1, MYH7, ATP6V1B1	1428	32	16792	3.67472	0.977879	0.0423247	0.0412323
GOTERM_BP_DIRECT	GO:0000027~ribosomal large subunit assembly	8	0.523903	0.00126288	RPL5, RPL3, RPL10, RPL12, RPL11, RPL24, RPL23A, RPL6	1428	21	16792	4.47966	0.989972	0.0505431	0.0492386
GOTERM_BP_DIRECT	GO:0006457~protein folding	29	1.89915	0.00128625	FKBP11, ERO1A, LRPAP1, HSP90AB2P, FKBP2, HSP90B1, LMAN1, BAG5, BAG3, MLEC, AHSP, SIL1, TXNDC5, PDIA3, HSPA9, PDIA6, PDIA5, PDIA4, ERP44, DNAJC1, GNB2, DNAJB11, GNB1, CANX, ERP29, PPIF, CALR, CRYAB, PFDN5	1428	180	16792	1.89452	0.990791	0.0509187	0.0496045
GOTERM_BP_DIRECT	GO:0006600~creatine metabolic process	6	0.392927	0.00131454	GAMT, CKMT2, GATM, CKM, CKMT1A, CKB	1428	11	16792	6.41406	0.991694	0.0509316	0.0496171
GOTERM_BP_DIRECT	GO:0034067~protein localization to Golgi apparatus	6	0.392927	0.00131454	ARFRP1, COG7, GBF1, ARL1, GCC2, RAB6A	1428	11	16792	6.41406	0.991694	0.0509316	0.0496171
GOTERM_BP_DIRECT	GO:0043312~neutrophil degranulation	5	0.327439	0.00147394	VAMP8, STXBP3, ANXA3, STXBP2, VAMP2	1428	7	16792	8.39936	0.995355	0.0547763	0.0533625
GOTERM_BP_DIRECT	GO:0006047~UDP-N-acetylglucosamine metabolic process	5	0.327439	0.00147394	DPAGT1, SLC35A3, GFPT1, UAP1, GNE	1428	7	16792	8.39936	0.995355	0.0547763	0.0533625
GOTERM_BP_DIRECT	GO:0022900~electron transport chain	5	0.327439	0.00147394	NDUFS4, NDUFB3, ETFDH, SDHA, CYB561	1428	7	16792	8.39936	0.995355	0.0547763	0.0533625
GOTERM_BP_DIRECT	GO:0006734~NADH metabolic process	5	0.327439	0.00147394	VCP, MDH1, MDH2, IDH3B, GPD1L	1428	7	16792	8.39936	0.995355	0.0547763	0.0533625
GOTERM_BP_DIRECT	GO:0071377~cellular response to glucagon stimulus	11	0.720367	0.00151234	PRKAR1A, ARG1, GNG7, PRKAR2A, GNB2, GNB1, GNAS, GNG12, PRKACA, PRKACB, ASS1	1428	40	16792	3.23375	0.995962	0.0556357	0.0541998
GOTERM_BP_DIRECT	GO:0006936~muscle contraction	20	1.30976	0.00158597	GAMT, HSBP1, TPM1, LMOD1, MYOM2, TTN, MYLK, CKMT2, ACTA2, ACTA1, GJA1, MYH2, DES, NDUFS6, MYL1, CALM3, MYH11, CRYAB, SNTB1, MYH7	1428	107	16792	2.19796	0.996913	0.0577609	0.0562701
GOTERM_BP_DIRECT	GO:1901687~glutathione derivative biosynthetic process	8	0.523903	0.00171768	GSTM4, GSTZ1, GSTK1, GSTM2, MGST3, GSTA1, AKR1A1, MGST2	1428	22	16792	4.27604	0.998091	0.0619387	0.0603401
GOTERM_BP_DIRECT	GO:0016310~phosphorylation	19	1.24427	0.0017763	PRPS2, FN3K, PANK4, PRPS1, PDXK, CKM, CKMT1A, AK3, NT5C2, PAPSS2, COASY, CKMT2, BCKDK, PMVK, IDNK, CKB, COQ8A, ALDH18A1, SEPHS2	1428	100	16792	2.23423	0.998459	0.0634243	0.0617874
GOTERM_BP_DIRECT	GO:0006107~oxaloacetate metabolic process	6	0.392927	0.00209653	ACLY, GOT1, MDH1, MDH2, GOT2, PCK2	1428	12	16792	5.87955	0.999521	0.0741317	0.0722184
GOTERM_BP_DIRECT	GO:0021762~substantia nigra development	12	0.785855	0.00228494	CDC42, MAOB, CNP, HSPA5, S100A1, SEC16A, NDUFS3, PADI2, CALM3, CKB, NDRG2, COX6B1	1428	49	16792	2.87978	0.999759	0.076658	0.0746795
GOTERM_BP_DIRECT	GO:0006085~acetyl-CoA biosynthetic process	4	0.261952	0.00229427	ACLY, MLYCD, ACSS1, ACAT1	1428	4	16792	11.7591	0.999767	0.076658	0.0746795
GOTERM_BP_DIRECT	GO:0010638~positive regulation of organelle organization	4	0.261952	0.00229427	LMAN1, TMED9, SURF4, ANK1	1428	4	16792	11.7591	0.999767	0.076658	0.0746795
GOTERM_BP_DIRECT	GO:0019673~GDP-mannose metabolic process	4	0.261952	0.00229427	DPM1, TSTA3, GMDS, GUK1	1428	4	16792	11.7591	0.999767	0.076658	0.0746795
GOTERM_BP_DIRECT	GO:0048205~COPI coating of Golgi vesicle	4	0.261952	0.00229427	TMED9, TMED10, GBF1, TMED2	1428	4	16792	11.7591	0.999767	0.076658	0.0746795
GOTERM_BP_DIRECT	GO:0051716~cellular response to stimulus	4	0.261952	0.00229427	EIF2B4, EIF2B3, EIF2B2, EIF2B1	1428	4	16792	11.7591	0.999767	0.076658	0.0746795
GOTERM_BP_DIRECT	GO:0002576~platelet degranulation	19	1.24427	0.00249568	LYN, FGB, FGA, ACTN2, STXBP1, FGG, ITGA2B, TUBA4A, F5, TTN, SELP, CYB5R1, PSAP, CALM3, TIMP1, FAM3C, CD36, ALDOA, PF4	1428	103	16792	2.16916	0.999888	0.0826296	0.080497
GOTERM_BP_DIRECT	GO:0006729~tetrahydrobiopterin biosynthetic process	5	0.327439	0.00274979	QDPR, SPR, PCBD1, PCBD2, PTS	1428	8	16792	7.34944	0.999956	0.0894174	0.0871095
GOTERM_BP_DIRECT	GO:0033146~regulation of intracellular estrogen receptor signaling pathway	5	0.327439	0.00274979	UFL1, UFM1, DDRGK1, UBA5, UFSP2	1428	8	16792	7.34944	0.999956	0.0894174	0.0871095
GOTERM_BP_DIRECT	GO:0051693~actin filament capping	6	0.392927	0.00317011	SPTA1, SCIN, SPTAN1, SPTB, SPTBN1, SPTBN2	1428	13	16792	5.42728	0.99999	0.101277	0.0986627
GOTERM_BP_DIRECT	GO:0051258~protein polymerization	6	0.392927	0.00317011	FGB, FGA, FGG, CHMP2A, CHMP4A, CASQ1	1428	13	16792	5.42728	0.99999	0.101277	0.0986627
GOTERM_BP_DIRECT	GO:0015701~bicarbonate transport	11	0.720367	0.0032427	CA12, CYB5R2, CYB5R1, CA1, CA3, CA2, CA4, HBB, CA6, SLC4A1, HBA1	1428	44	16792	2.93978	0.999993	0.102695	0.100044
GOTERM_BP_DIRECT	GO:1902236~negative regulation of endoplasmic reticulum stress-induced intrinsic apoptotic signaling pathway	7	0.458415	0.00384025	SELENOS, WFS1, SYVN1, TMBIM6, TXNDC12, PARK7, HERPUD1	1428	19	16792	4.3323	0.999999	0.120086	0.116987
GOTERM_BP_DIRECT	GO:0030968~endoplasmic reticulum unfolded protein response	11	0.720367	0.0038578	ERO1A, VCP, TBL2, SELENOS, HSPA5, WFS1, SYVN1, DERL2, UGGT1, CDK5RAP3, RNF121	1428	45	16792	2.87445	0.999999	0.120086	0.116987
GOTERM_BP_DIRECT	GO:0016266~O-glycan processing	13	0.851343	0.00409687	GALNT7, GALNT6, GALNT5, GALNT4, GALNT3, GALNT1, C1GALT1, MUC5B, C1GALT1C1, MUC7, B3GNT3, GCNT3, ST3GAL1	1428	60	16792	2.54781	1	0.126447	0.123184
GOTERM_BP_DIRECT	GO:0006091~generation of precursor metabolites and energy	12	0.785855	0.00437116	GBE1, COX4I1, PHKG2, COX17, PHKA1, PHKB, ACO2, COX6A1, COX7A1, SLC25A4, XYLB, DHTKD1	1428	53	16792	2.66244	1	0.13378	0.130327
GOTERM_BP_DIRECT	GO:0007035~vacuolar acidification	6	0.392927	0.00458941	ATP6V0A2, ATP6V1H, ATP6V0A4, TCIRG1, ATP6V0D1, ATP6V0A1	1428	14	16792	5.03962	1	0.134553	0.13108
GOTERM_BP_DIRECT	GO:0055088~lipid homeostasis	10	0.654879	0.00460583	ACAD8, GCDH, ACADVL, ACADL, PKP2, ETFA, ACADM, ACADS, ACADSB, ACACA	1428	39	16792	3.01515	1	0.134553	0.13108
GOTERM_BP_DIRECT	GO:0000302~response to reactive oxygen species	10	0.654879	0.00460583	ERO1A, PRDX3, PRDX2, PRDX5, TXNRD2, GSR, CAT, CYCS, P4HB, SOD3	1428	39	16792	3.01515	1	0.134553	0.13108
GOTERM_BP_DIRECT	GO:0006012~galactose metabolic process	5	0.327439	0.00461809	GALE, GALT, GALM, GALK2, GALK1	1428	9	16792	6.53284	1	0.134553	0.13108
GOTERM_BP_DIRECT	GO:2000786~positive regulation of autophagosome assembly	5	0.327439	0.00461809	SH3GLB1, RALB, KIAA1324, RAB3GAP2, PIP4K2C	1428	9	16792	6.53284	1	0.134553	0.13108
GOTERM_BP_DIRECT	GO:1904153~negative regulation of retrograde protein transport, ER to cytosol	5	0.327439	0.00461809	ERLEC1, OS9, DERL2, UBE2G2, UBE2J1	1428	9	16792	6.53284	1	0.134553	0.13108
GOTERM_BP_DIRECT	GO:0008089~anterograde axonal transport	8	0.523903	0.0049059	BLOC1S4, AP3M1, BLOC1S5, BLOC1S1, BLOC1S3, DTNBP1, AP3D1, AP3B1	1428	26	16792	3.61819	1	0.141804	0.138144
GOTERM_BP_DIRECT	GO:0006979~response to oxidative stress	19	1.24427	0.00515528	NDUFA6, GPX4, NDUFA12, NDUFB4, GSS, IDH1, ETFDH, LPO, MPO, OXR1, ALAD, PRDX3, PRDX2, PRDX5, NDUFS8, CA3, NAPRT, RPS3, NDUFS2	1428	110	16792	2.03112	1	0.147839	0.144023
GOTERM_BP_DIRECT	GO:0055129~L-proline biosynthetic process	4	0.261952	0.00537244	OAT, PYCR1, PYCR2, ALDH18A1	1428	5	16792	9.40728	1	0.150511	0.146626
GOTERM_BP_DIRECT	GO:0075525~viral translational termination-reinitiation	4	0.261952	0.00537244	EIF3L, EIF3G, EIF3A, EIF3B	1428	5	16792	9.40728	1	0.150511	0.146626
GOTERM_BP_DIRECT	GO:0019640~glucuronate catabolic process to xylulose 5-phosphate	4	0.261952	0.00537244	DCXR, AKR1A1, CRYL1, XYLB	1428	5	16792	9.40728	1	0.150511	0.146626
GOTERM_BP_DIRECT	GO:0015671~oxygen transport	6	0.392927	0.00640803	MB, HBG1, HBE1, HBB, HBD, HBA1	1428	15	16792	4.70364	1	0.176803	0.17224
GOTERM_BP_DIRECT	GO:0032469~endoplasmic reticulum calcium ion homeostasis	6	0.392927	0.00640803	WFS1, ITPR1, ATP2A2, TMBIM6, TMCO1, HERPUD1	1428	15	16792	4.70364	1	0.176803	0.17224
GOTERM_BP_DIRECT	GO:0070527~platelet aggregation	10	0.654879	0.00653155	BLOC1S4, FGB, FGA, STXBP3, STXBP1, FGG, ITGA2B, GNAS, HBB, GP1BA	1428	41	16792	2.86807	1	0.178857	0.17424
GOTERM_BP_DIRECT	GO:0005980~glycogen catabolic process	7	0.458415	0.00663057	PHKG2, PHKA1, CALM3, PHKB, PYGL, GYG1, PFKM	1428	21	16792	3.9197	1	0.178878	0.174261
GOTERM_BP_DIRECT	GO:0032402~melanosome transport	7	0.458415	0.00663057	RAB1A, BLOC1S5, DCTN2, DCTN1, BLOC1S3, RAB27B, RAB11B	1428	21	16792	3.9197	1	0.178878	0.174261
GOTERM_BP_DIRECT	GO:1903779~regulation of cardiac conduction	12	0.785855	0.00675752	AHCYL1, STIM1, FXYD3, ATP2A3, ITPR1, ATP2A2, ITPR2, ATP2B2, ATP1A1, CASQ1, ATP1B1, PRKACA	1428	56	16792	2.51981	1	0.180962	0.176292
GOTERM_BP_DIRECT	GO:0043268~positive regulation of potassium ion transport	5	0.327439	0.00718292	DLG1, ACTN2, FHL1, STK39, ANK2	1428	10	16792	5.87955	1	0.185533	0.180745
GOTERM_BP_DIRECT	GO:0006105~succinate metabolic process	5	0.327439	0.00718292	SUCLA2, ALDH5A1, SUCLG2, SUCLG1, SDHA	1428	10	16792	5.87955	1	0.185533	0.180745
GOTERM_BP_DIRECT	GO:0048280~vesicle fusion with Golgi apparatus	5	0.327439	0.00718292	GOSR2, USO1, STX5, SEC22B, BET1	1428	10	16792	5.87955	1	0.185533	0.180745
GOTERM_BP_DIRECT	GO:0070072~vacuolar proton-transporting V-type ATPase complex assembly	5	0.327439	0.00718292	ATP6V0A2, ATP6V0A4, TCIRG1, TM9SF4, ATP6V0A1	1428	10	16792	5.87955	1	0.185533	0.180745
GOTERM_BP_DIRECT	GO:0006983~ER overload response	5	0.327439	0.00718292	SELENOS, HSPA5, WFS1, CCDC47, TMCO1	1428	10	16792	5.87955	1	0.185533	0.180745
GOTERM_BP_DIRECT	GO:0050690~regulation of defense response to virus by virus	8	0.523903	0.00760454	ARF1, AP1G1, PACS1, AP1B1, ATP6V1H, AP1S1, B2M, AP1M2	1428	28	16792	3.35974	1	0.19504	0.190006
GOTERM_BP_DIRECT	GO:0030168~platelet activation	19	1.24427	0.00821378	LYN, FGB, FGA, CD40, ENTPD2, SYK, DGKA, FGG, ITPR1, ITPR2, PRKCA, ARRB1, GP1BA, DGKZ, F5, C1GALT1C1, BLOC1S3, GNB1, PF4	1428	115	16792	1.94281	1	0.209193	0.203794
GOTERM_BP_DIRECT	GO:0034260~negative regulation of GTPase activity	10	0.654879	0.00902162	ARFGEF1, GPS1, RDX, RGN, SH3BP4, TMED2, ARRB1, IQGAP1, IQGAP2, GMIP	1428	43	16792	2.73468	1	0.228172	0.222283
GOTERM_BP_DIRECT	GO:0006906~vesicle fusion	12	0.785855	0.0100583	VAMP8, EEA1, C2CD5, STX17, STX16, GOSR1, SYTL1, STX5, TC2N, SYTL4, YKT6, VAMP2	1428	59	16792	2.39168	1	0.24608	0.239729
GOTERM_BP_DIRECT	GO:0006616~SRP-dependent cotranslational protein targeting to membrane, translocation	4	0.261952	0.0100675	SRP19, SRP72, SRP54, SEC61B	1428	6	16792	7.8394	1	0.24608	0.239729
GOTERM_BP_DIRECT	GO:1901018~positive regulation of potassium ion transmembrane transporter activity	4	0.261952	0.0100675	ACTN2, AKAP9, ANK2, ATP1B1	1428	6	16792	7.8394	1	0.24608	0.239729
GOTERM_BP_DIRECT	GO:0000301~retrograde transport, vesicle recycling within Golgi	4	0.261952	0.0100675	GOLGA5, COG4, COG3, COG1	1428	6	16792	7.8394	1	0.24608	0.239729
GOTERM_BP_DIRECT	GO:0035965~cardiolipin acyl-chain remodeling	4	0.261952	0.0100675	HADHB, HADHA, PLA2G4A, LCLAT1	1428	6	16792	7.8394	1	0.24608	0.239729
GOTERM_BP_DIRECT	GO:0006006~glucose metabolic process	13	0.851343	0.0101417	CPT1A, PDHA1, H6PD, DCXR, AKR1A1, OMA1, PDHB, BPGM, AIMP1, ALDH5A1, PGM5, GALM, PDK2	1428	67	16792	2.28162	1	0.24624	0.239885
GOTERM_BP_DIRECT	GO:0006048~UDP-N-acetylglucosamine biosynthetic process	5	0.327439	0.0105363	NAGK, GFPT1, PGM3, GNPNAT1, UAP1	1428	11	16792	5.34505	1	0.250805	0.244332
GOTERM_BP_DIRECT	GO:0006081~cellular aldehyde metabolic process	5	0.327439	0.0105363	ALDH3A2, AKR7A3, ALDH1A1, AKR1A1, ALDH9A1	1428	11	16792	5.34505	1	0.250805	0.244332
GOTERM_BP_DIRECT	GO:0034116~positive regulation of heterotypic cell-cell adhesion	5	0.327439	0.0105363	FGB, FGA, FGG, FLOT1, CD44	1428	11	16792	5.34505	1	0.250805	0.244332
GOTERM_BP_DIRECT	GO:0006633~fatty acid biosynthetic process	11	0.720367	0.011137	ACLY, ABCD3, MECR, OXSM, NDUFAB1, PCCB, PRKAG1, MLYCD, MCAT, CBR4, ACACA	1428	52	16792	2.4875	1	0.263005	0.256216
GOTERM_BP_DIRECT	GO:0090004~positive regulation of establishment of protein localization to plasma membrane	8	0.523903	0.0112654	DLG1, RER1, ARHGEF16, AGR2, CIB1, STX4, PLS1, ARF6	1428	30	16792	3.13576	1	0.263005	0.256216
GOTERM_BP_DIRECT	GO:0055072~iron ion homeostasis	8	0.523903	0.0112654	STEAP3, STEAP4, EPB42, SFXN4, SFXN1, MELTF, SFXN2, B2M	1428	30	16792	3.13576	1	0.263005	0.256216
GOTERM_BP_DIRECT	GO:0070125~mitochondrial translational elongation	15	0.982318	0.012024	GFM1, MRPS35, MRPS36, GFM2, MRPL49, MRPS10, MRPL15, MRPL37, MRPL23, MRPL24, MRPL46, MRPL43, MRPL55, MRPL44, MRPL1	1428	85	16792	2.07514	1	0.278927	0.271728
GOTERM_BP_DIRECT	GO:0060048~cardiac muscle contraction	10	0.654879	0.0121701	MYL1, MYL2, TNNC1, TPM1, MYL3, DMD, ATP1A1, ATP1B1, MYH7, TTN	1428	45	16792	2.61313	1	0.280528	0.273288
GOTERM_BP_DIRECT	GO:0007596~blood coagulation	26	1.70269	0.0129874	HBB, AK3, HBD, PAPSS2, CDC42, LMAN1, PRKAR2A, ENPP4, CD36, PRKACA, PRKACB, FGB, LYN, FGA, HBG1, FGG, HBE1, ANXA5, DTNBP1, AP3B1, ANO6, GP1BA, F5, P2RX4, PRKAR1A, PRTN3	1428	184	16792	1.66161	1	0.297486	0.289808
GOTERM_BP_DIRECT	GO:0030866~cortical actin cytoskeleton organization	7	0.458415	0.0132071	DLG1, EPB41, EPB41L1, RAB13, CALR, LLGL2, ARF6	1428	24	16792	3.42974	1	0.300627	0.292868
GOTERM_BP_DIRECT	GO:0032781~positive regulation of ATPase activity	8	0.523903	0.0135094	DNAJC1, RAB4A, TPM1, MYL3, DNAJB11, RGN, ATP1B1, PFN2	1428	31	16792	3.03461	1	0.305599	0.297711
GOTERM_BP_DIRECT	GO:0030855~epithelial cell differentiation	13	0.851343	0.0142361	FN3K, GSTK1, ACADVL, CPT1A, RPSA, DNPH1, LGALS3, PTER, DMBT1, TST, GSTA1, VDAC1, CES1	1428	70	16792	2.18383	1	0.320031	0.311771
GOTERM_BP_DIRECT	GO:0010510~regulation of acetyl-CoA biosynthetic process from pyruvate	5	0.327439	0.0147562	PDHX, PDHA1, PDHB, DLD, PDK2	1428	12	16792	4.89963	1	0.320031	0.311771
GOTERM_BP_DIRECT	GO:0034498~early endosome to Golgi transport	5	0.327439	0.0147562	LMAN1, TMED9, SURF4, STX5, RAB6A	1428	12	16792	4.89963	1	0.320031	0.311771
GOTERM_BP_DIRECT	GO:0006069~ethanol oxidation	5	0.327439	0.0147562	ACSS2, ALDH2, ADH1B, ALDH1A1, ACSS1	1428	12	16792	4.89963	1	0.320031	0.311771
GOTERM_BP_DIRECT	GO:0097502~mannosylation	5	0.327439	0.0147562	ALG8, ALG9, ALG2, ALG1, ALG11	1428	12	16792	4.89963	1	0.320031	0.311771
GOTERM_BP_DIRECT	GO:0055119~relaxation of cardiac muscle	5	0.327439	0.0147562	GSTM2, P2RX4, ATP2A2, ATP1A1, ATP1B1	1428	12	16792	4.89963	1	0.320031	0.311771
GOTERM_BP_DIRECT	GO:0071577~zinc II ion transmembrane transport	6	0.392927	0.0147625	SLC30A7, SLC30A6, SLC39A11, SLC39A6, SLC30A1, SLC39A7	1428	18	16792	3.9197	1	0.320031	0.311771
GOTERM_BP_DIRECT	GO:0015949~nucleobase-containing small molecule interconversion	7	0.458415	0.0161576	GUK1, GSR, AK1, CMPK1, GLRX, CTPS1, NME1	1428	25	16792	3.29255	1	0.345629	0.336708
GOTERM_BP_DIRECT	GO:0010882~regulation of cardiac muscle contraction by calcium ion signaling	4	0.261952	0.0165127	ATP2A2, ANK2, ATP1B1, SLC9A1	1428	7	16792	6.71949	1	0.345629	0.336708
GOTERM_BP_DIRECT	GO:0019388~galactose catabolic process	4	0.261952	0.0165127	GALE, GALT, PGM5, GALK1	1428	7	16792	6.71949	1	0.345629	0.336708
GOTERM_BP_DIRECT	GO:0014883~transition between fast and slow fiber	4	0.261952	0.0165127	PPP3CA, TNNC1, ATP2A2, MYH7	1428	7	16792	6.71949	1	0.345629	0.336708
GOTERM_BP_DIRECT	GO:0006013~mannose metabolic process	4	0.261952	0.0165127	MAN2A2, MAN2A1, PMM2, MAN2C1	1428	7	16792	6.71949	1	0.345629	0.336708
GOTERM_BP_DIRECT	GO:0032057~negative regulation of translational initiation in response to stress	4	0.261952	0.0165127	EIF2B5, EIF2B4, EIF2B3, EIF2S1	1428	7	16792	6.71949	1	0.345629	0.336708
GOTERM_BP_DIRECT	GO:0010881~regulation of cardiac muscle contraction by regulation of the release of sequestered calcium ion	6	0.392927	0.0186634	GSTM2, CALM3, DMD, ANK2, CLIC2, PRKACA	1428	19	16792	3.7134	1	0.388411	0.378386
GOTERM_BP_DIRECT	GO:0002931~response to ischemia	8	0.523903	0.0189252	AIFM1, PPIF, CIB1, HYOU1, MLYCD, EEF2, NOL3, HK2	1428	33	16792	2.85069	1	0.391623	0.381516
GOTERM_BP_DIRECT	GO:0050999~regulation of nitric-oxide synthase activity	7	0.458415	0.0195331	GCHFR, DDAH1, SPR, NOS1AP, NOSTRIN, CALM3, PTS	1428	26	16792	3.16591	1	0.397427	0.387169
GOTERM_BP_DIRECT	GO:0072661~protein targeting to plasma membrane	7	0.458415	0.0195331	PACS1, TESC, TMED2, ANK2, ANK3, ANK1, SPTBN1	1428	26	16792	3.16591	1	0.397427	0.387169
GOTERM_BP_DIRECT	GO:0005978~glycogen biosynthetic process	7	0.458415	0.0195331	GYS1, GBE1, PHKG2, PGM5, ACADM, RPS27A, GYG1	1428	26	16792	3.16591	1	0.397427	0.387169
GOTERM_BP_DIRECT	GO:0086064~cell communication by electrical coupling involved in cardiac conduction	5	0.327439	0.0199055	GJA1, PKP2, ATP1A1, ATP1B1, PRKACA	1428	13	16792	4.52273	1	0.402755	0.39236
GOTERM_BP_DIRECT	GO:0071596~ubiquitin-dependent protein catabolic process via the N-end rule pathway	3	0.196464	0.0204263	UBR3, UBR2, UBR1	1428	3	16792	11.7591	1	0.406517	0.396025
GOTERM_BP_DIRECT	GO:0019254~carnitine metabolic process, CoA-linked	3	0.196464	0.0204263	ACADL, ACADM, CRAT	1428	3	16792	11.7591	1	0.406517	0.396025
GOTERM_BP_DIRECT	GO:0014809~regulation of skeletal muscle contraction by regulation of release of sequestered calcium ion	3	0.196464	0.0204263	GSTM2, DMD, CASQ1	1428	3	16792	11.7591	1	0.406517	0.396025
GOTERM_BP_DIRECT	GO:0006139~nucleobase-containing compound metabolic process	10	0.654879	0.020818	PRPS2, PRPSAP1, PRPSAP2, TPMT, OAS2, OAS3, AK1, CMPK1, CTPS1, REXO2	1428	49	16792	2.39982	1	0.41206	0.401424
GOTERM_BP_DIRECT	GO:0001889~liver development	13	0.851343	0.0215122	ARG1, ASNS, GFER, AACS, ASS1, ACAT1, QDPR, MAN2A1, GNPNAT1, KRAS, ACADM, ARF6, SEC63	1428	74	16792	2.06579	1	0.4235	0.41257
GOTERM_BP_DIRECT	GO:0007568~aging	23	1.50622	0.0230071	EIF2B5, SLC12A2, RPN2, CNP, ARG1, GSS, ABAT, RETN, EEF2, MPO, EIF2S1, DCN, ASS1, CASP7, SRR, CAT, CANX, RGN, DMD, TIMP1, CRYAB, DLD, SNCA	1428	165	16792	1.63915	1	0.446592	0.435065
GOTERM_BP_DIRECT	GO:0006491~N-glycan processing	6	0.392927	0.0231855	FUT8, MAN2A2, MAN1A2, MAN2A1, MAN1A1, MAN1B1	1428	20	16792	3.52773	1	0.446592	0.435065
GOTERM_BP_DIRECT	GO:0035584~calcium-mediated signaling using intracellular calcium source	6	0.392927	0.0231855	SELP, BCAP31, FIS1, HOMER2, AZU1, PRKACA	1428	20	16792	3.52773	1	0.446592	0.435065
GOTERM_BP_DIRECT	GO:0000042~protein targeting to Golgi	6	0.392927	0.0231855	GOLGA4, PACS1, TRIP11, GCC2, RAB6A, SORL1	1428	20	16792	3.52773	1	0.446592	0.435065
GOTERM_BP_DIRECT	GO:0090002~establishment of protein localization to plasma membrane	9	0.589391	0.0232983	GAK, SLC9A3R1, ACTN2, RAB13, RDX, FLOT1, PKP2, TTC7B, FLOT2	1428	42	16792	2.51981	1	0.446592	0.435065
GOTERM_BP_DIRECT	GO:0019509~L-methionine biosynthetic process from methylthioadenosine	4	0.261952	0.0247705	EIF2B4, EIF2B2, APIP, EIF2B1	1428	8	16792	5.87955	1	0.460276	0.448397
GOTERM_BP_DIRECT	GO:0006108~malate metabolic process	4	0.261952	0.0247705	FH, MDH1, MDH2, ME3	1428	8	16792	5.87955	1	0.460276	0.448397
GOTERM_BP_DIRECT	GO:0042135~neurotransmitter catabolic process	4	0.261952	0.0247705	ALDH5A1, MAOB, MAOA, ABAT	1428	8	16792	5.87955	1	0.460276	0.448397
GOTERM_BP_DIRECT	GO:0006527~arginine catabolic process	4	0.261952	0.0247705	DDAH1, ARG1, ASL, FAH	1428	8	16792	5.87955	1	0.460276	0.448397
GOTERM_BP_DIRECT	GO:0010269~response to selenium ion	4	0.261952	0.0247705	ALAD, MAOB, ARG1, RPLP0	1428	8	16792	5.87955	1	0.460276	0.448397
GOTERM_BP_DIRECT	GO:0006903~vesicle targeting	4	0.261952	0.0247705	SNAP23, YKT6, SNAP29, AP1M2	1428	8	16792	5.87955	1	0.460276	0.448397
GOTERM_BP_DIRECT	GO:0006654~phosphatidic acid biosynthetic process	8	0.523903	0.0257016	SH3GLB1, SLC27A1, DGKA, GPD1, PLA2G4A, GPD1L, PLD1, LCLAT1	1428	35	16792	2.6878	1	0.472753	0.460552
GOTERM_BP_DIRECT	GO:0072593~reactive oxygen species metabolic process	8	0.523903	0.0257016	NDUFA13, NNT, EPHX2, NDUFS4, NDUFS3, NDUFAF2, NDUFS1, PLA2R1	1428	35	16792	2.6878	1	0.472753	0.460552
GOTERM_BP_DIRECT	GO:0031529~ruffle organization	5	0.327439	0.0260319	LIMA1, TPM1, ARFIP2, CORO1B, ARF6	1428	14	16792	4.19968	1	0.476424	0.464127
GOTERM_BP_DIRECT	GO:0042493~response to drug	37	2.42305	0.0263305	SRP19, ABCD3, MAOB, RPN2, NDUFA10, SRP54, ABAT, ATP1A1, SRP14, AACS, SLC9A1, ALAD, CST3, HSD11B2, SRR, SRP72, OXCT1, MYO6, UQCRFS1, CD38, HADH, B2M, SNCA, LYN, CPT1A, ACSL1, ARG1, CTPS1, SRP68, ASS1, HADHA, FABP3, DAD1, CAT, GNAS, PLIN2, CALR	1428	304	16792	1.43121	1	0.479478	0.467102
GOTERM_BP_DIRECT	GO:0045921~positive regulation of exocytosis	6	0.392927	0.0283589	FGB, CADPS2, FGA, FGG, RAB27B, SYTL4	1428	21	16792	3.35974	1	0.513847	0.500584
GOTERM_BP_DIRECT	GO:0045732~positive regulation of protein catabolic process	11	0.720367	0.0287547	NSF, GGA1, VCP, NDUFA13, GJA1, ATG4B, STX5, SNF8, SEC22B, ATG7, SORL1	1428	60	16792	2.15584	1	0.518439	0.505058
GOTERM_BP_DIRECT	GO:0070126~mitochondrial translational termination	14	0.91683	0.0291866	MRPS35, MRPS36, GFM2, MRPL49, MRPS10, MRPL15, MRPL37, MRPL23, MRPL24, MRPL46, MRPL43, MRPL55, MRPL44, MRPL1	1428	86	16792	1.91427	1	0.523633	0.510118
GOTERM_BP_DIRECT	GO:0006631~fatty acid metabolic process	10	0.654879	0.0297122	HADHA, FABP3, MECR, NDUFS6, CRYL1, HADH, ACADSB, AACS, ACSF2, SNCA	1428	52	16792	2.26137	1	0.53045	0.516759
GOTERM_BP_DIRECT	GO:0006810~transport	41	2.685	0.0313321	ATP6V1A, SLC25A1, MTCH1, TMED10, PITPNA, ATP2A3, ITPR2, DBI, CLCN3, SLC5A5, FYCO1, GJA1, SLC25A29, TMED3, TMED2, TMED7, CLIC2, CLCA4, GET4, TMED4, SLC12A2, TMED9, TRAPPC1, DYNLT3, SLC33A1, SLC6A14, ATP2B2, ABCA8, SORL1, TM9SF2, DYNC1LI1, P2RX4, FABP4, SYPL1, AKAP9, SLC25A10, SEC22B, SLC25A5, ACBD3, SLC25A4, CRAT	1428	348	16792	1.38541	1	0.556641	0.542274
GOTERM_BP_DIRECT	GO:0035774~positive regulation of insulin secretion involved in cellular response to glucose stimulus	7	0.458415	0.0324415	ANO1, OXCT1, MPC2, ARRB1, STX4, PHPT1, TRPM4	1428	29	16792	2.8384	1	0.573553	0.55875
GOTERM_BP_DIRECT	GO:0046037~GMP metabolic process	5	0.327439	0.0331679	MPP1, DLG1, DLG3, GUK1, TJP2	1428	15	16792	3.9197	1	0.583563	0.568501
GOTERM_BP_DIRECT	GO:2001243~negative regulation of intrinsic apoptotic signaling pathway	6	0.392927	0.0342078	NDUFA13, NDUFS3, PPIF, VDAC2, MMP9, HERPUD1	1428	22	16792	3.20703	1	0.59864	0.583189
GOTERM_BP_DIRECT	GO:0061088~regulation of sequestering of zinc ion	4	0.261952	0.0348467	SLC30A7, SLC30A6, AP3D1, SLC30A1	1428	9	16792	5.22627	1	0.59864	0.583189
GOTERM_BP_DIRECT	GO:2000810~regulation of bicellular tight junction assembly	4	0.261952	0.0348467	GJA1, MYO1C, PKP2, PRKACA	1428	9	16792	5.22627	1	0.59864	0.583189
GOTERM_BP_DIRECT	GO:0006111~regulation of gluconeogenesis	4	0.261952	0.0348467	SELENOS, ACADM, FBP1, PDK2	1428	9	16792	5.22627	1	0.59864	0.583189
GOTERM_BP_DIRECT	GO:0022417~protein maturation by protein folding	4	0.261952	0.0348467	CHCHD4, ERO1A, WFS1, CALR	1428	9	16792	5.22627	1	0.59864	0.583189
GOTERM_BP_DIRECT	GO:0042572~retinol metabolic process	7	0.458415	0.0377355	ALDH1A3, RETSAT, DGAT1, RDH11, ALDH1A1, RDH13, DHRS4	1428	30	16792	2.74379	1	0.618633	0.602666
GOTERM_BP_DIRECT	GO:0009058~biosynthetic process	7	0.458415	0.0377355	GMPPB, ALDH1L1, EIF2B3, SPTLC2, GOT2, GMPPA, ALDH1L2	1428	30	16792	2.74379	1	0.618633	0.602666
GOTERM_BP_DIRECT	GO:0006015~5-phosphoribose 1-diphosphate biosynthetic process	3	0.196464	0.0385584	PRPS2, PRPS1, PYGL	1428	4	16792	8.81933	1	0.618633	0.602666
GOTERM_BP_DIRECT	GO:1902953~positive regulation of ER to Golgi vesicle-mediated transport	3	0.196464	0.0385584	ARF1, STX18, SORL1	1428	4	16792	8.81933	1	0.618633	0.602666
GOTERM_BP_DIRECT	GO:0070254~mucus secretion	3	0.196464	0.0385584	VAMP8, AGR2, VAMP2	1428	4	16792	8.81933	1	0.618633	0.602666
GOTERM_BP_DIRECT	GO:0070973~protein localization to endoplasmic reticulum exit site	3	0.196464	0.0385584	BCAP31, GBF1, MIA2	1428	4	16792	8.81933	1	0.618633	0.602666
GOTERM_BP_DIRECT	GO:0006054~N-acetylneuraminate metabolic process	3	0.196464	0.0385584	CMAS, ST3GAL1, GNE	1428	4	16792	8.81933	1	0.618633	0.602666
GOTERM_BP_DIRECT	GO:0006564~L-serine biosynthetic process	3	0.196464	0.0385584	PSAT1, SHMT2, PHGDH	1428	4	16792	8.81933	1	0.618633	0.602666
GOTERM_BP_DIRECT	GO:0070221~sulfide oxidation, using sulfide:quinone oxidoreductase	3	0.196464	0.0385584	ETHE1, SLC25A10, SUOX	1428	4	16792	8.81933	1	0.618633	0.602666
GOTERM_BP_DIRECT	GO:0009298~GDP-mannose biosynthetic process	3	0.196464	0.0385584	GMPPB, PMM2, MPI	1428	4	16792	8.81933	1	0.618633	0.602666
GOTERM_BP_DIRECT	GO:0046952~ketone body catabolic process	3	0.196464	0.0385584	BDH1, OXCT1, ACAT1	1428	4	16792	8.81933	1	0.618633	0.602666
GOTERM_BP_DIRECT	GO:0010044~response to aluminum ion	3	0.196464	0.0385584	ALAD, QDPR, MAOB	1428	4	16792	8.81933	1	0.618633	0.602666
GOTERM_BP_DIRECT	GO:0072378~blood coagulation, fibrin clot formation	3	0.196464	0.0385584	FGB, FGA, FGG	1428	4	16792	8.81933	1	0.618633	0.602666
GOTERM_BP_DIRECT	GO:0006574~valine catabolic process	3	0.196464	0.0385584	ACAD8, ALDH6A1, HIBADH	1428	4	16792	8.81933	1	0.618633	0.602666
GOTERM_BP_DIRECT	GO:0043152~induction of bacterial agglutination	3	0.196464	0.0385584	FGB, FGA, DMBT1	1428	4	16792	8.81933	1	0.618633	0.602666
GOTERM_BP_DIRECT	GO:0050821~protein stabilization	19	1.24427	0.039503	COG7, WFS1, TESC, STXBP1, SEL1L, COG3, SYVN1, ANK2, PARK7, ATP1B1, NAPG, BAG3, FLOT2, AHSP, CALR, PLPP3, PPIB, GOLGA7, PFN2	1428	136	16792	1.64282	1	0.631009	0.614723
GOTERM_BP_DIRECT	GO:0014003~oligodendrocyte development	6	0.392927	0.0407502	LYN, EIF2B5, EIF2B4, EIF2B3, EIF2B2, EIF2B1	1428	23	16792	3.06759	1	0.643285	0.626681
GOTERM_BP_DIRECT	GO:0044130~negative regulation of growth of symbiont in host	5	0.327439	0.0413313	CTSG, CD36, MPO, CAMP, ELANE	1428	16	16792	3.67472	1	0.643285	0.626681
GOTERM_BP_DIRECT	GO:0006885~regulation of pH	5	0.327439	0.0413313	ATP6V0A4, CLCN3, PDK2, SLC9A1, ATP6V1B1	1428	16	16792	3.67472	1	0.643285	0.626681
GOTERM_BP_DIRECT	GO:0007034~vacuolar transport	5	0.327439	0.0413313	CHMP2A, CHMP4B, CHMP4A, ATP6V0D1, CHMP6	1428	16	16792	3.67472	1	0.643285	0.626681
GOTERM_BP_DIRECT	GO:0006750~glutathione biosynthetic process	5	0.327439	0.0413313	GGCT, GGT5, GSS, MGST2, HAGH	1428	16	16792	3.67472	1	0.643285	0.626681
GOTERM_BP_DIRECT	GO:2000117~negative regulation of cysteine-type endopeptidase activity	5	0.327439	0.0413313	CST3, CST2, CST1, CST5, CST4	1428	16	16792	3.67472	1	0.643285	0.626681
GOTERM_BP_DIRECT	GO:0030100~regulation of endocytosis	7	0.458415	0.0435498	RAB4A, RAB5B, RAB4B, BIN1, PACSIN2, PACSIN3, SYNJ2BP	1428	31	16792	2.65528	1	0.674929	0.657509
GOTERM_BP_DIRECT	GO:0015937~coenzyme A biosynthetic process	4	0.261952	0.0467026	PANK4, PPCS, COASY, ACAT1	1428	10	16792	4.70364	1	0.714668	0.696222
GOTERM_BP_DIRECT	GO:0006517~protein deglycosylation	4	0.261952	0.0467026	MAN2A2, MAN2A1, PARK7, MAN2C1	1428	10	16792	4.70364	1	0.714668	0.696222
GOTERM_BP_DIRECT	GO:0035646~endosome to melanosome transport	4	0.261952	0.0467026	BLOC1S5, AP1G1, BLOC1S3, AP3D1	1428	10	16792	4.70364	1	0.714668	0.696222
GOTERM_BP_DIRECT	GO:0006418~tRNA aminoacylation for protein translation	8	0.523903	0.0493916	AIMP1, AIMP2, PPA2, DARS2, FARSA, EEF1E1, CARS2, FARSB	1428	40	16792	2.35182	1	0.745621	0.726376
GOTERM_BP_DIRECT	GO:0001580~detection of chemical stimulus involved in sensory perception of bitter taste	8	0.523903	0.0493916	PIGR, CST2, AZGP1, CST1, PIP, CA6, LPO, CST4	1428	40	16792	2.35182	1	0.745621	0.726376
GOTERM_BP_DIRECT	GO:0032091~negative regulation of protein binding	10	0.654879	0.049888	GOLGA2, EPB41L5, LRPAP1, DAB2, RALB, SLPI, DTNBP1, TMBIM6, PARK7, SORL1	1428	57	16792	2.063	1	0.745621	0.726376
GOTERM_BP_DIRECT	GO:1900026~positive regulation of substrate adhesion-dependent cell spreading	7	0.458415	0.0498944	FGB, CDC42, FGA, DOCK5, FGG, CIB1, CALR	1428	32	16792	2.5723	1	0.745621	0.726376
GOTERM_BP_DIRECT	GO:0003091~renal water homeostasis	7	0.458415	0.0498944	PRKAR1A, WFS1, MYO5B, PRKAR2A, GNAS, PRKACA, PRKACB	1428	32	16792	2.5723	1	0.745621	0.726376
GOTERM_BP_DIRECT	GO:0043066~negative regulation of apoptotic process	50	3.27439	0.0499537	ARF4, APIP, CIB1, PARK7, MPO, MYDGF, RPS6KA1, CD38, TIMP1, TGM2, RPS6, ANXA5, RPS3A, MMP9, DNAJC3, HAX1, DAD1, CAT, RGN, PPIF, TMBIM6, CRYAB, CD44, TMF1, GLO1, NOL3, HSP90B1, SLC9A1, MTDH, PRDX3, PRDX2, PRDX5, BAG3, EPCAM, RPS27A, TXNDC5, SNCA, HSPA9, CD74, HSPA5, ASNS, PA2G4, AZU1, DHRS2, PAFAH2, DAB2, GOLPH3, KRT18, PDCD4, LIMS2	1428	455	16792	1.29221	1	0.745621	0.726376
GOTERM_BP_DIRECT	GO:0070542~response to fatty acid	5	0.327439	0.0505263	ALAD, FABP3, CAT, CD36, ASS1	1428	17	16792	3.45856	1	0.748036	0.728729
GOTERM_BP_DIRECT	GO:1903959~regulation of anion transmembrane transport	5	0.327439	0.0505263	ANO1, VDAC2, VDAC1, ANO6, CLCN3	1428	17	16792	3.45856	1	0.748036	0.728729
GOTERM_BP_DIRECT	GO:0051592~response to calcium ion	10	0.654879	0.054793	FGB, FGA, PPP3CA, AHCYL1, FGG, ALG2, ADAM9, CALM3, SEC31A, TTN	1428	58	16792	2.02743	1	0.807919	0.787067
GOTERM_BP_DIRECT	GO:0009636~response to toxic substance	13	0.851343	0.0551834	LYN, PON3, MAOB, CNP, EPHX2, EPHX1, SLC6A14, ASNS, DHRS2, CST3, SCFD1, AIFM1, CES1	1428	85	16792	1.79845	1	0.808734	0.787861
GOTERM_BP_DIRECT	GO:0032024~positive regulation of insulin secretion	8	0.523903	0.0553754	PFKFB2, GJA1, CD38, ABAT, MYRIP, PFKM, AACS, PCK2	1428	41	16792	2.29446	1	0.808734	0.787861
GOTERM_BP_DIRECT	GO:0051291~protein heterooligomerization	11	0.720367	0.0556086	GCHFR, MCCC2, TMEM120B, STXBP3, HBE1, MCCC1, CHMP2A, HBB, PCBD1, PCBD2, HBA1	1428	67	16792	1.9306	1	0.808734	0.787861
GOTERM_BP_DIRECT	GO:0055010~ventricular cardiac muscle tissue morphogenesis	6	0.392927	0.0559585	MYL2, TNNC1, TPM1, MYL3, PKP2, MYH7	1428	25	16792	2.82218	1	0.808734	0.787861
GOTERM_BP_DIRECT	GO:0042273~ribosomal large subunit biogenesis	6	0.392927	0.0559585	RPL5, RPL11, RPL14, RPL35A, RPL26, RPL7	1428	25	16792	2.82218	1	0.808734	0.787861
GOTERM_BP_DIRECT	GO:0033197~response to vitamin E	4	0.261952	0.060265	ALAD, ARG1, CAT, SRSF2	1428	11	16792	4.27604	1	0.825491	0.804185
GOTERM_BP_DIRECT	GO:0090557~establishment of endothelial intestinal barrier	4	0.261952	0.060265	RAB1A, AFDN, RAB1B, TJP2	1428	11	16792	4.27604	1	0.825491	0.804185
GOTERM_BP_DIRECT	GO:0090161~Golgi ribbon formation	4	0.261952	0.060265	GOLGA2, GOLPH3, STX16, GCC2	1428	11	16792	4.27604	1	0.825491	0.804185
GOTERM_BP_DIRECT	GO:0046710~GDP metabolic process	4	0.261952	0.060265	MPP1, DLG1, DLG3, TJP2	1428	11	16792	4.27604	1	0.825491	0.804185
GOTERM_BP_DIRECT	GO:0098911~regulation of ventricular cardiac muscle cell action potential	4	0.261952	0.060265	DLG1, PKP2, DSG2, TRPM4	1428	11	16792	4.27604	1	0.825491	0.804185
GOTERM_BP_DIRECT	GO:0006559~L-phenylalanine catabolic process	4	0.261952	0.060265	QDPR, GSTZ1, PCBD1, FAH	1428	11	16792	4.27604	1	0.825491	0.804185
GOTERM_BP_DIRECT	GO:0019348~dolichol metabolic process	3	0.196464	0.0606823	DPAGT1, DPM1, ALG5	1428	5	16792	7.05546	1	0.825491	0.804185
GOTERM_BP_DIRECT	GO:0035459~cargo loading into vesicle	3	0.196464	0.0606823	TMED10, MIA2, TMED2	1428	5	16792	7.05546	1	0.825491	0.804185
GOTERM_BP_DIRECT	GO:0006552~leucine catabolic process	3	0.196464	0.0606823	MCCC2, AUH, MCCC1	1428	5	16792	7.05546	1	0.825491	0.804185
GOTERM_BP_DIRECT	GO:0006104~succinyl-CoA metabolic process	3	0.196464	0.0606823	SUCLA2, SUCLG2, SUCLG1	1428	5	16792	7.05546	1	0.825491	0.804185
GOTERM_BP_DIRECT	GO:0045039~protein import into mitochondrial inner membrane	3	0.196464	0.0606823	NDUFA13, TIMM9, TIMM10	1428	5	16792	7.05546	1	0.825491	0.804185
GOTERM_BP_DIRECT	GO:0044237~cellular metabolic process	3	0.196464	0.0606823	EIF2B4, EIF2B2, EIF2B1	1428	5	16792	7.05546	1	0.825491	0.804185
GOTERM_BP_DIRECT	GO:0019626~short-chain fatty acid catabolic process	3	0.196464	0.0606823	MCEE, PCCA, PCCB	1428	5	16792	7.05546	1	0.825491	0.804185
GOTERM_BP_DIRECT	GO:0045329~carnitine biosynthetic process	3	0.196464	0.0606823	SHMT1, ACADM, ALDH9A1	1428	5	16792	7.05546	1	0.825491	0.804185
GOTERM_BP_DIRECT	GO:0006532~aspartate biosynthetic process	3	0.196464	0.0606823	GOT1, GOT2, BCAT2	1428	5	16792	7.05546	1	0.825491	0.804185
GOTERM_BP_DIRECT	GO:0043623~cellular protein complex assembly	5	0.327439	0.0607445	FGB, FGA, FGG, PDE4DIP, DMD	1428	18	16792	3.26642	1	0.825491	0.804185
GOTERM_BP_DIRECT	GO:0007585~respiratory gaseous exchange	7	0.458415	0.0641997	FUT8, MAN1A2, MAN2A1, NDUFA12, BPGM, COX5B, HNMT	1428	34	16792	2.42099	1	0.865394	0.843058
GOTERM_BP_DIRECT	GO:0006096~glycolytic process	7	0.458415	0.0641997	PFKFB2, OGDHL, BPGM, ALDOA, PFKM, HK2, DHTKD1	1428	34	16792	2.42099	1	0.865394	0.843058
GOTERM_BP_DIRECT	GO:0051928~positive regulation of calcium ion transport	6	0.392927	0.0646313	CRACR2A, P2RX4, WFS1, ATP2B2, ANK2, MYLK	1428	26	16792	2.71364	1	0.865394	0.843058
GOTERM_BP_DIRECT	GO:0006997~nucleus organization	6	0.392927	0.0646313	GOLM1, BIN1, CHMP2A, CHMP4B, CHMP4A, CHMP6	1428	26	16792	2.71364	1	0.865394	0.843058
GOTERM_BP_DIRECT	GO:0006805~xenobiotic metabolic process	12	0.785855	0.0649353	SULT1A1, AOC3, NCEH1, AKR7A3, MGST3, EPHX2, EPHX1, MGST2, S100A12, CMBL, SULT1A4, CES1	1428	78	16792	1.80909	1	0.86628	0.843921
GOTERM_BP_DIRECT	GO:0007264~small GTPase mediated signal transduction	29	1.89915	0.0687495	DOCK5, RAB1A, ARF4, RAB5B, ARF1, RAB3D, RAB1B, ARL1, PLD1, CDC42, ARFRP1, RAP1A, RAB25, RRAS, ARFIP2, RAB6A, RAB8A, RAB8B, RAB2A, RAB4A, RAB4B, RAB27B, RAB11B, RAB10, RAB14, RAB13, SRPRB, KRAS, ARF6	1428	246	16792	1.38624	1	0.913816	0.890231
GOTERM_BP_DIRECT	GO:0032092~positive regulation of protein binding	10	0.654879	0.0713377	SPTA1, EPB41L5, RALB, EPB41, AKTIP, FLOT1, ARRB1, B2M, ADD2, HERPUD1	1428	61	16792	1.92772	1	0.944771	0.920386
GOTERM_BP_DIRECT	GO:0002026~regulation of the force of heart contraction	5	0.327439	0.0719662	MYL2, MYL3, ATP2A2, ATP1A1, MYH7	1428	19	16792	3.0945	1	0.946212	0.92179
GOTERM_BP_DIRECT	GO:0009116~nucleoside metabolic process	5	0.327439	0.0719662	PRPS2, PRPSAP1, PRPS1, PRPSAP2, DNPH1	1428	19	16792	3.0945	1	0.946212	0.92179
GOTERM_BP_DIRECT	GO:0031032~actomyosin structure organization	6	0.392927	0.0740116	CNN1, EPB41L5, EPB41, EPB41L1, LIMCH1, MYH14	1428	27	16792	2.61313	1	0.969605	0.944579
GOTERM_BP_DIRECT	GO:0097320~membrane tubulation	4	0.261952	0.0754346	PACSIN2, PACSIN3, CHMP4A, FNBP1L	1428	12	16792	3.9197	1	0.97423	0.949085
GOTERM_BP_DIRECT	GO:0036499~PERK-mediated unfolded protein response	4	0.261952	0.0754346	HSPA5, ASNS, EIF2S1, HERPUD1	1428	12	16792	3.9197	1	0.97423	0.949085
GOTERM_BP_DIRECT	GO:2000010~positive regulation of protein localization to cell surface	4	0.261952	0.0754346	STX4, GPD1L, SYNJ2BP, TM9SF4	1428	12	16792	3.9197	1	0.97423	0.949085
GOTERM_BP_DIRECT	GO:0000050~urea cycle	4	0.261952	0.0754346	ARG2, ARG1, ASL, ASS1	1428	12	16792	3.9197	1	0.97423	0.949085
GOTERM_BP_DIRECT	GO:0043434~response to peptide hormone	8	0.523903	0.075927	EIF2B5, EIF2B4, GJA1, EIF2B3, EIF2B2, ATP2A2, TIMP1, EIF2B1	1428	44	16792	2.13802	1	0.977124	0.951904
GOTERM_BP_DIRECT	GO:0010043~response to zinc ion	7	0.458415	0.0806695	SLC30A7, ALAD, SLC30A6, CA2, ARG1, SLC30A1, ASS1	1428	36	16792	2.28649	1	1	0.974458
GOTERM_BP_DIRECT	GO:0006897~endocytosis	18	1.17878	0.0811338	ITSN2, RAB1A, SCARA5, SYNRG, FNBP1L, CLINT1, NME1, CDC42, EEA1, BIN1, MYO6, NOSTRIN, PACSIN3, ATP6V1H, SH3BP4, SIGLEC1, ATP9B, ATP9A	1428	139	16792	1.52276	1	1	0.974458
GOTERM_BP_DIRECT	GO:0072583~clathrin-mediated endocytosis	5	0.327439	0.0841613	GAK, CANX, CLTB, CLTA, FNBP1L	1428	20	16792	2.93978	1	1	0.974458
GOTERM_BP_DIRECT	GO:0006541~glutamine metabolic process	5	0.327439	0.0841613	ALDH5A1, GFPT1, ASNS, PHGDH, CTPS1	1428	20	16792	2.93978	1	1	0.974458
GOTERM_BP_DIRECT	GO:0090166~Golgi disassembly	3	0.196464	0.0859897	GOLGA2, GBF1, STX5	1428	6	16792	5.87955	1	1	0.974458
GOTERM_BP_DIRECT	GO:0006561~proline biosynthetic process	3	0.196464	0.0859897	PYCR1, PYCR2, ALDH18A1	1428	6	16792	5.87955	1	1	0.974458
GOTERM_BP_DIRECT	GO:0051084~'de novo' posttranslational protein folding	3	0.196464	0.0859897	CHCHD4, SH3GLB1, UGGT1	1428	6	16792	5.87955	1	1	0.974458
GOTERM_BP_DIRECT	GO:0010324~membrane invagination	3	0.196464	0.0859897	CHMP2A, CHMP4A, FNBP1L	1428	6	16792	5.87955	1	1	0.974458
GOTERM_BP_DIRECT	GO:0020027~hemoglobin metabolic process	3	0.196464	0.0859897	EPB42, CAT, AHSP	1428	6	16792	5.87955	1	1	0.974458
GOTERM_BP_DIRECT	GO:0043039~tRNA aminoacylation	3	0.196464	0.0859897	DARS2, AARSD1, FARSA	1428	6	16792	5.87955	1	1	0.974458
GOTERM_BP_DIRECT	GO:0006531~aspartate metabolic process	3	0.196464	0.0859897	GOT1, GOT2, ASS1	1428	6	16792	5.87955	1	1	0.974458
GOTERM_BP_DIRECT	GO:2000651~positive regulation of sodium ion transmembrane transporter activity	3	0.196464	0.0859897	GLRX, DMD, ANK3	1428	6	16792	5.87955	1	1	0.974458
GOTERM_BP_DIRECT	GO:1902065~response to L-glutamate	3	0.196464	0.0859897	UFL1, AIFM1, TMBIM6	1428	6	16792	5.87955	1	1	0.974458
GOTERM_BP_DIRECT	GO:0090330~regulation of platelet aggregation	3	0.196464	0.0859897	LYN, SYK, PRKCA	1428	6	16792	5.87955	1	1	0.974458
GOTERM_BP_DIRECT	GO:0048194~Golgi vesicle budding	3	0.196464	0.0859897	GOLPH3, ATP8A1, GOLPH3L	1428	6	16792	5.87955	1	1	0.974458
GOTERM_BP_DIRECT	GO:0006563~L-serine metabolic process	3	0.196464	0.0859897	SRR, SHMT2, SHMT1	1428	6	16792	5.87955	1	1	0.974458
GOTERM_BP_DIRECT	GO:0061077~chaperone-mediated protein folding	7	0.458415	0.0897083	FKBP11, FKBP2, CANX, CALR, PPIB, FKBP3, PDIA4	1428	37	16792	2.2247	1	1	0.974458
GOTERM_BP_DIRECT	GO:0006536~glutamate metabolic process	4	0.261952	0.0920934	ALDH5A1, GOT1, GOT2, ALDH18A1	1428	13	16792	3.61819	1	1	0.974458
GOTERM_BP_DIRECT	GO:0033540~fatty acid beta-oxidation using acyl-CoA oxidase	4	0.261952	0.0920934	AMACR, HSD17B4, ACAA1, CRAT	1428	13	16792	3.61819	1	1	0.974458
GOTERM_BP_DIRECT	GO:0006195~purine nucleotide catabolic process	4	0.261952	0.0920934	NT5E, CAT, NT5C2, XDH	1428	13	16792	3.61819	1	1	0.974458
GOTERM_BP_DIRECT	GO:0006622~protein targeting to lysosome	4	0.261952	0.0920934	AP3M1, GCC2, AP3B1, SORL1	1428	13	16792	3.61819	1	1	0.974458
GOTERM_BP_DIRECT	GO:0006941~striated muscle contraction	4	0.261952	0.0920934	ARG2, ALDOA, MYH7, TTN	1428	13	16792	3.61819	1	1	0.974458
GOTERM_BP_DIRECT	GO:0007009~plasma membrane organization	4	0.261952	0.0920934	SPTA1, ANK3, BAIAP2, SPTBN1	1428	13	16792	3.61819	1	1	0.974458
GOTERM_BP_DIRECT	GO:0006119~oxidative phosphorylation	4	0.261952	0.0920934	UQCRB, UQCRC1, UQCRC2, UQCRH	1428	13	16792	3.61819	1	1	0.974458
GOTERM_BP_DIRECT	GO:0042149~cellular response to glucose starvation	6	0.392927	0.0948491	SH3GLB1, IMPACT, TBL2, HSPA5, PICK1, ASNS	1428	29	16792	2.43292	1	1	0.974458
GOTERM_BP_DIRECT	GO:0097421~liver regeneration	6	0.392927	0.0948491	RAP1A, RPS16, RPL32, RGN, RPS24, RPL19	1428	29	16792	2.43292	1	1	0.974458
GOTERM_BP_DIRECT	GO:0045214~sarcomere organization	6	0.392927	0.0948491	PRKAR1A, ACTN2, CFL2, TPM1, CASQ1, TTN	1428	29	16792	2.43292	1	1	0.974458
GOTERM_BP_DIRECT	GO:0045333~cellular respiration	5	0.327439	0.0972913	NDUFS4, NDUFAF2, CYCS, NDUFS1, TBRG4	1428	21	16792	2.79979	1	1	0.974458
GOTERM_BP_DIRECT	GO:0006401~RNA catabolic process	5	0.327439	0.0972913	OAS2, RNASET2, SKIV2L, RNASE3, SND1	1428	21	16792	2.79979	1	1	0.974458
GOTERM_BP_DIRECT	GO:0006914~autophagy	17	1.11329	0.0990193	SH3GLB1, RAB1A, VCP, RAB1B, SNF8, PARK7, FNBP1L, TM9SF1, VPS51, CHMP2A, CHMP4B, ATG4B, TMBIM6, CHMP4A, CHMP6, ATG7, STAM2	1428	133	16792	1.50304	1	1	0.974458

## Sheet: GO CC of up DEPs
Category	Term	Count	%	PValue	Genes	List Total	Pop Hits	Pop Total	Fold Enrichment	Bonferroni	Benjamini	FDR
GOTERM_CC_DIRECT	GO:0005654~nucleoplasm	534	33.2503	5.02153e-84	NUP107, TRRAP, POP1, HNRNPU, HNRNPR, NOC2L, SMC3, SMC4, SCP2, PPP4R2, PSMD4, AKT2, AKT1, PIP4K2B, ANKS1A, DDX17, NUP214, ACOT7, CSNK2A2, WDR75, SOX10, HCFC1, DDX39B, ZC3H11A, PSME3, RBP1, YME1L1, PRKD2, NUP98, SF1, NUP205, SET, CRABP2, CTBP1, PRKDC, COPS7B, SNU13, AAAS, PPP4C, HSPH1, RAD21, EPB41L2, GAR1, MCMBP, NUP88, S100A14, NR2C2AP, HEXIM1, LARP7, HNRNPL, HNRNPM, TBL3, HNRNPK, EIF6, LAS1L, HN…	1571	2784	18224	2.22505	4.10761e-81	4.10761e-81	3.58035e-81
GOTERM_CC_DIRECT	GO:0070062~extracellular exosome	489	30.4483	7.5182e-61	PGLYRP2, TFRC, COL12A1, GHITM, LIPA, ISLR, SCP2, IGKV1-16, STMN1, WLS, GBP6, ACOT7, NHLRC3, SERPINF1, SERPINF2, PDZK1, HSPG2, SULT2B1, RBP4, BCAM, SPINT1, SPARCL1, SERPING1, CFB, PLBD2, CFD, CFH, CRABP2, CFI, A1BG, HPR, THY1, GNS, ADH5, C2, C3, HPX, C5, RHOT2, HSPH1, CYB5R3, C6, C7, C9, EPB41L2, PDGFC, SERPINH1, SFN, S100A14, CHST14, IGHA2, S100A11, PROM2, NR2C2AP, GSTM3, CADM4, FUCA1, FUCA2, FN1…	1571	2811	18224	2.01797	6.14989e-58	3.07494e-58	2.68024e-58
GOTERM_CC_DIRECT	GO:0071013~catalytic step 2 spliceosome	63	3.92279	3.49816e-44	EIF4A3, PPWD1, HNRNPU, HNRNPR, PRPF19, EFTUD2, SART1, PNN, SNRPD2, SNRPD1, MAGOH, CWC22, SNRPD3, BCAS2, SRRM2, AQR, SNRPN, PRPF4B, TFIP11, PLRG1, CRNKL1, SRRM1, PRPF6, HNRNPH1, FRG1, SNRPA1, SNRPE, SNRPF, SNRNP200, RBM22, ZCCHC8, U2AF1L5, SF3B2, DDX5, SF3B3, RBM8A, SF3B6, SRSF1, DDX23, PRPF8, DHX38, RALY, SNRPB2, HNRNPA1, SF3B1, SF3A3, SF3A1, HNRNPA3, SF3A2, ALYREF, CDC5L, LSM3, LSM2, HNRNPM, XAB…	1571	92	18224	7.94365	2.86149e-41	9.5383e-42	8.31395e-42
GOTERM_CC_DIRECT	GO:0016020~membrane	364	22.665	3.67441e-38	PGLYRP2, LPGAT1, NUP107, TFRC, EIF4A3, OGFOD3, HNRNPU, PNN, SCP2, BSG, STMN1, CPNE1, BCAP29, SLC12A9, TMPO, DDX17, DDX18, ENTPD1, AQR, RECQL, P3H1, MOGS, ACSL3, GAPVD1, GTPBP1, GTPBP4, HLA-E, HCFC1, NISCH, NUP93, SPINT1, XRN1, PSME3, XRN2, YME1L1, PFN1, EZR, IGSF8, NUP205, LMAN2L, DHX9, PRKDC, PEX11B, CFI, PIK3R1, HNRNPLL, AAAS, FXR1, RHOT2, CYB5R3, RNF213, RHOT1, NUP85, RAD21, DHX38, HMOX1, STK3…	1571	2200	18224	1.91931	3.00567e-35	7.51417e-36	6.54964e-36
GOTERM_CC_DIRECT	GO:0005681~spliceosomal complex	54	3.36239	3.49056e-32	RBM25, HNRNPR, USP39, CCAR2, EFTUD2, SNRPD2, SNRNP70, CWC22, DHX16, ZNF326, SNRPD3, TXNL4A, BCAS2, CTNNBL1, AQR, SNRPN, BUD31, TFIP11, WBP11, CRNKL1, PRPF4, PRPF6, DDX39B, PPIH, SNRPA1, SNRPE, SNRPF, HNRNPH3, SNRNP200, SNRPA, SF1, SF3B4, U2AF1L5, SF3B2, SF3B3, PRPF8, HNRNPDL, U2AF2, PPP1R8, SNRPB2, HNRNPA1, SF3B1, SMNDC1, IVNS1ABP, SF3A3, SF3A1, SF3A2, API5, LSM4, HNRNPM, LSM8, SNW1, HNRNPA2B1, H…	1571	94	18224	6.66398	2.85528e-29	5.71055e-30	4.97753e-30
GOTERM_CC_DIRECT	GO:0016607~nuclear speck	78	4.85679	3.03411e-31	RBM25, DDX46, EIF4A3, AKAP8L, DDX42, PRPF19, EFTUD2, PNN, RBM4, ALKBH5, SART3, BASP1, SNRNP70, MAGOH, CWC22, SRRM2, RING1, THOC1, TFIP11, THOC3, PRPF40A, THOC2, PLRG1, WBP11, CRNKL1, THOC7, SRRM1, THOC6, PRPF4, PRPF6, DDX39B, PSPC1, THRAP3, LUC7L3, CD2BP2, SRSF4, PPIH, PPIG, SRSF5, SRSF6, LUC7L2, FTO, U2AF1L5, RBM8A, POLDIP3, SRSF1, CTR9, PRPF8, NXF1, BCLAF1, PABPN1, IFI16, U2AF2, PPP1R8, LMNA, S…	1571	201	18224	4.50159	2.4819e-28	4.13651e-29	3.60554e-29
GOTERM_CC_DIRECT	GO:0005730~nucleolus	175	10.8966	5.47828e-28	TCERG1, SMARCB1, FMR1, GTF2B, THYN1, HNRNPR, NOC2L, PWP1, DCAF1, FBL, NUB1, ZNF207, NUDT16, NBN, DDX17, DDX18, IK, MAP1S, CIRBP, WDR75, ILF2, GTPBP4, FTSJ3, ILF3, EWSR1, DKC1, PSPC1, GRWD1, NCL, SUB1, XRN2, MRTO4, NHP2, SRSF5, EZR, SNRPA, SRSF9, DDX6, DDX5, DHX9, PRKDC, NOP2, ITPR3, SNU13, RTF1, RPF2, CDKN2AIP, FXR1, RNF213, PDCD11, GAR1, RRS1, HMOX1, BRIX1, UTP20, ZC3H14, SRPK2, NOP14, XRCC6, CB…	1571	857	18224	2.36878	4.48123e-25	6.40176e-26	5.58002e-26
GOTERM_CC_DIRECT	GO:0005737~cytoplasm	641	39.9128	1.4613e-27	IPO13, TES, RAPH1, THYN1, NOC2L, SMC3, SMC4, DCAF1, NUB1, SCP2, PPP4R2, PSMD4, RAVER1, STMN1, AKT1, ANKS1A, ACOT7, MBNL2, MAP1S, CLEC11A, AFAP1, DICER1, GTPBP4, EML3, HCFC1, SULT2B1, ARMC1, DDX39B, EWSR1, PSME3, RBP1, PRKD2, MTMR1, NUP205, SET, CRABP2, CTBP1, HSPA4L, CRABP1, COPS7B, MTMR9, AAAS, RIC8A, RNF213, PPP4C, HSPH1, CYB5R3, C9, EPB41L2, PDGFC, MCMBP, SFN, S100A14, S100A11, HEXIM1, BTF3, G…	1571	5222	18224	1.42393	1.19534e-24	1.49418e-25	1.30238e-25
GOTERM_CC_DIRECT	GO:0031012~extracellular matrix	87	5.41719	6.82979e-25	LGALS3BP, COL18A1, SPON1, ECM1, TINAGL1, SERPINE2, TGFB1I1, COL12A1, TNC, HSPB1, HNRNPU, LAMC1, HAPLN1, EFTUD2, EFEMP1, LGALS1, CFL1, TIMP3, EMILIN1, HMCN1, CTSD, CD93, AHSG, SERPINF1, TUBB, MMP2, BGN, PCOLCE, HSPG2, ASPN, SFPQ, SFRP1, VCAN, COL4A2, COL4A1, PXDN, MMRN2, MYH9, MFGE8, MATN2, LAMA5, CSTA, DDX5, LAMA2, LAMA1, PRKDC, LAMA4, HTRA1, LTBP4, FBLN1, PRELP, LTBP2, AEBP1, LTBP3, THBS2, NID1,…	1571	296	18224	3.40953	5.58677e-22	6.20752e-23	5.41071e-23
GOTERM_CC_DIRECT	GO:0072562~blood microparticle	60	3.73599	1.37118e-24	LGALS3BP, SERPINA3, IGHM, ORM1, TFRC, IGKV3D-11, ORM2, C8A, IGHG3, C4B, IGHG4, C4A, C8G, AHSG, SERPINF2, APOA1, APOA4, YWHAZ, IGKV4-1, SERPING1, PFN1, CFB, C1QB, ITIH4, ITIH2, CFH, C1S, C1R, SERPINC1, CD5L, PON1, AFM, PLG, A1BG, HPR, ITIH1, CPN2, KNG1, C3, VTN, HPX, SDCBP, IGLV3-25, IGLV3-21, C9, APOE, A2M, GC, APOL1, IGHA2, AMBP, IGKV1-5, FN1, MSN, CP, AGT, TF, CFHR1, HRG, C1QC	1571	152	18224	4.57905	1.12162e-21	1.12162e-22	9.7765e-23
GOTERM_CC_DIRECT	GO:0030529~intracellular ribonucleoprotein complex	53	3.30012	1.73984e-21	CELF1, FMR1, EIF4A3, HNRNPU, HNRNPR, EFTUD2, XPO1, SNRPD1, NUP62, RBM14, NCBP1, ACTN4, ILF2, ILF3, HNRNPUL1, NCL, SNRPA1, HNRNPH2, HNRNPH3, SNRNP200, GTF3C1, DDX5, DHX9, DDX1, SNU13, HNRNPLL, HNRNPDL, PABPN1, PUF60, G3BP1, G3BP2, SNRPB2, HNRNPA1, HNRNPA0, NPM1, HNRNPA3, CPSF6, SSB, CSNK1A1, CPSF3, LARP7, HNRNPAB, HNRNPL, HNRNPM, BOP1, HNRNPK, AGO1, HNRNPF, AGO2, HNRNPA2B1, HNRNPD, HNRNPC, RBMX	1571	136	18224	4.52069	1.42319e-18	1.29381e-19	1.12773e-19
GOTERM_CC_DIRECT	GO:0005615~extracellular space	216	13.4496	3.08007e-20	APP, SPON1, IL1RN, SPARC, SERPINE2, TFRC, POP1, COL12A1, C4B, C4A, LGALS1, LGALS7, HABP2, ARSA, SERPINF1, ACTN1, CLEC11A, SERPINF2, ACTN4, MIF, HSPG2, SFRP4, SFRP1, RBP4, SPINT1, CD109, PLBD1, SERPING1, SPARCL1, EZR, CFB, CES2, CFD, CFH, CFI, LYPD3, A1BG, C2, C3, HPX, C5, APOH, PDGFC, SERPINH1, HMOX1, SFN, APOD, APOE, CD14, IGHA2, S100A11, MCAM, FUCA2, FN1, PPBP, CP, SMARCA4, COL1A1, TF, COL1A2, …	1571	1347	18224	1.86017	2.5195e-17	2.09958e-18	1.83007e-18
GOTERM_CC_DIRECT	GO:0005634~nucleus	625	38.9166	1.64844e-19	TES, TRRAP, HNRNPU, THYN1, NOC2L, SMC3, SMC4, DCAF1, NUB1, ALKBH5, PPP4R2, PSMD4, RAVER1, AKT2, AKT1, DDX17, NUP214, MBNL2, MAP1S, CSNK2A2, DICER1, SOX10, GTPBP4, HCFC1, SULT2B1, ARMC1, DDX39B, EWSR1, WDR82, PSME3, PRKD2, SF1, SET, CRABP2, CTBP2, CTBP1, HSPA4L, SNU13, AAAS, PPP4C, EPB41L2, PDGFC, GAR1, RRS1, MCMBP, HMOX1, RDH14, SFN, S100A11, HEXIM1, BTF3, GSTM3, F8A1, PRPF38A, MCAM, LARP7, IRF2B…	1571	5415	18224	1.3389	1.34842e-16	1.03725e-17	9.04103e-18
GOTERM_CC_DIRECT	GO:0005829~cytosol	421	26.2142	4.32477e-19	IPO11, NUP107, SERPINE2, SMC3, SMC4, PSMD4, AKT2, STMN1, AKT1, PIP4K2B, NUP214, ACOT7, MAP1S, CSNK2A2, DICER1, GAPVD1, PHKA2, GTPBP1, EML1, SULT2B1, NISCH, RBP4, PSME3, RBP1, PLBD1, NUP98, MYL9, MTMR1, UNC119B, SET, CRABP2, PRKDC, HSPA4L, CRABP1, THY1, ADH5, RHOT2, RNF213, HSPH1, RHOT1, NUP85, RAD21, PDGFC, HMOX1, SFN, NUP88, GSTM3, LNPEP, EHD3, AGO3, EIF6, ADI1, GIPC1, AGO1, AGO2, HNRNPD, PPT1, …	1571	3315	18224	1.47321	3.53766e-16	2.5269e-17	2.20255e-17
GOTERM_CC_DIRECT	GO:0005925~focal adhesion	91	5.66625	1.59707e-18	SCARB2, ITGB1, TES, ITGB5, SH3KBP1, TGFB1I1, TNC, FHL2, FHL3, HSPB1, SYNE2, TRIOBP, MRC2, CSRP2, CDH1, BSG, CFL1, PPFIA1, ITGAV, TNS4, GIT1, JAK1, PDGFRB, NUP214, CAP1, ITGA3, ACTN1, ITGA2, ITGA1, PLAUR, AFAP1, ACTN4, HSPG2, YWHAZ, RHOB, ADAM17, PALLD, MYH9, CDH13, EVL, ITGA6, ARHGEF2, ITGA5, LCP1, EZR, TLN1, PFN1, PPIA, VCL, ENG, CD151, LRP1, FBLIM1, PXN, NEXN, THY1, LPP, EGFR, CNN3, PDLIM1, CNN…	1571	391	18224	2.6998	1.3064e-15	8.70936e-17	7.59141e-17
GOTERM_CC_DIRECT	GO:0043202~lysosomal lumen	38	2.36613	6.51195e-18	SCARB2, ASAH1, IDUA, HEXB, HEXA, PRELP, IFI30, GNS, SGSH, GM2A, NAGLU, GPC1, LAMP2, GPC4, GC, GUSB, GPC6, CTSD, CTSA, PDGFRB, ARSA, MANBA, FUCA1, GAA, BGN, HSPG2, GALNS, VCAN, MAN2B2, GLB1, PPT1, MAN2B1, TPP1, CSPG4, AGRN, GLA, PLBD2, LGMN	1571	85	18224	5.186	5.32677e-15	3.32923e-16	2.90189e-16
GOTERM_CC_DIRECT	GO:0019013~viral nucleocapsid	22	1.36986	2.45463e-17	HNRNPA3, SNRPN, HNRNPR, HNRNPLL, HNRNPL, EFTUD2, HNRNPM, HNRNPK, HNRNPDL, HNRNPUL1, SNRNP70, SNRPD1, HNRNPF, HNRNPD, SNRPA1, SNRPB2, PRPF31, HNRNPC, HNRNPH3, SNRPC, HNRNPA1, SNRNP200	1571	28	18224	9.11449	2.00788e-14	1.1635e-15	1.01415e-15
GOTERM_CC_DIRECT	GO:0005604~basement membrane	36	2.24159	2.56028e-17	COL17A1, LAMA5, COL18A1, LAD1, CD151, SPARC, LAMA2, LAMA1, LAMA4, LAMA3, TNC, FBLN1, LAMC1, NID1, THBS2, SMC3, NID2, THBS4, VTN, EFEMP2, TIMP3, HMCN1, LAMB2, SERPINF1, LAMB1, NPNT, HSPG2, COL5A1, COL4A1, COL7A1, MMRN2, VWA1, ITGA6, TGFBI, FBN1, MATN2	1571	79	18224	5.28619	2.09431e-14	1.1635e-15	1.01415e-15
GOTERM_CC_DIRECT	GO:0005913~cell-cell adherens junction	77	4.79452	3.18684e-16	ITGB1, LAD1, MRE11, TES, BZW1, CRKL, SLK, PPME1, TRIM29, CDH1, RUVBL1, BSG, EFHD2, ERC1, EMD, SH3GL1, TMPO, NCK1, UNC45A, SWAP70, AHSA1, RANGAP1, GAPVD1, YWHAZ, HCFC1, FSCN1, MYH9, PLIN3, ITGA6, TAGLN2, PKP3, EZR, TLN1, PFN1, DBN1, VCL, DDX6, TXNDC9, SRC, TWF2, CAPG, SLC3A2, EVPL, EGFR, CNN3, PDLIM1, CNN2, DNAJB1, SDCBP, PUF60, CALD1, MICALL1, STK38, FLNA, SFN, CTNNA2, S100A11, NOP56, VASP, PTPN1…	1571	323	18224	2.76539	2.72449e-13	1.37202e-14	1.19591e-14
GOTERM_CC_DIRECT	GO:0071011~precatalytic spliceosome	20	1.24533	5.52844e-16	SF3B5, PRPF38B, SF3B2, PRPF38A, SF3B6, SNU13, PLRG1, CRNKL1, LSM3, LSM2, SNRNP40, PHF5A, SON, SNRPD2, SNRNP70, SNRPD1, PRPF31, SNRPE, SNRPD3, BCAS2	1571	25	18224	9.2802	4.54081e-13	2.26113e-14	1.97089e-14
GOTERM_CC_DIRECT	GO:0000784~nuclear chromosome, telomeric region	44	2.73973	2.89041e-15	FEN1, MRE11, PCNA, MCM7, KDM1A, PPP1R10, PRKDC, NAT10, ORC5, SMCHD1, POLR2B, GAR1, NBN, SUN2, XRCC6, SSB, CBX5, PARP1, CBX3, XRCC5, ALYREF, CBX1, ATRX, THOC1, RPA1, RPA2, TFIP11, THOC3, THOC2, THOC5, THOC7, THOC6, RAD50, MSH2, WDR82, APEX1, HAT1, MCM3, NHP2, MCM4, TERF2IP, MCM5, MCM6, MCM2	1571	130	18224	3.92624	2.36122e-12	1.12588e-13	9.81363e-14
GOTERM_CC_DIRECT	GO:0031965~nuclear membrane	60	3.73599	8.9942e-15	IPO13, AHCTF1, NUP107, WDR3, SYNE2, IPO4, LMNB1, SYNE1, AQP1, XPO1, NUP62, TSPO, RCC1, RRP12, QSOX2, TNPO1, SEPHS1, SLC16A3, TNPO2, EMD, LBR, TNPO3, TMPO, SUN2, SUN1, NUP133, TEX10, MYOF, MRPS23, PLRG1, RANGAP1, LEMD2, GTPBP4, NUP93, NUP50, MRTO4, NUP54, NUP98, NUP58, CERS2, NUP205, AAAS, EGFR, TMEM201, NUP85, TPR, LMNA, RANBP2, PRPF38A, NUP155, INTS1, WTAP, INTS2, MX1, NUP153, RANBP6, PUM2, ZC3H…	1571	229	18224	3.03937	7.35612e-12	3.34421e-13	2.91494e-13
GOTERM_CC_DIRECT	GO:0005635~nuclear envelope	48	2.98879	1.88545e-14	IPO11, NUP205, NUP107, NUP188, CSE1L, NRM, AAAS, SYNE3, NUP160, SYNE2, LMNB1, SYNE1, IPO8, MTA1, IPO9, XPO1, PGRMC2, NUP85, TPR, NUP62, LMNA, NUP43, EMD, LBR, RAE1, TMPO, RANBP2, RANBP1, BNIP3L, SUN2, RRM1, SUN1, UBE2I, CBX5, NUP133, PARP1, NUP155, CBX3, MYOF, RANGAP1, NUP93, NPC1, BAX, TERF2IP, NUP35, NUP54, NUP98, NUP58	1571	159	18224	3.50196	1.54388e-11	6.70563e-13	5.84488e-13
GOTERM_CC_DIRECT	GO:0005643~nuclear pore	28	1.74346	1.48074e-11	ENY2, AHCTF1, NUP205, NUP107, AAAS, IPO4, NUP160, NXF1, XPO4, TPR, NUP62, KPNA6, NUP88, KPNA2, RAE1, KPNA3, RANBP2, PCID2, NUP133, NUP155, NUP153, RANGAP1, NUP93, NUP50, NUP98, RAN, NUP58, MAD1L1	1571	72	18224	4.51121	1.21124e-08	5.04685e-10	4.39902e-10
GOTERM_CC_DIRECT	GO:0005686~U2 snRNP	15	0.933998	2.77023e-11	SF3B5, SF3B2, SF3A1, SNRPN, SF3A2, SF3B6, HTATSF1, PHF5A, SNRPD2, SNRPD1, SNRPA1, SNRPB2, SNRPE, SNRPD3, SF3B1	1571	20	18224	8.70019	2.26605e-08	9.06418e-10	7.90069e-10
GOTERM_CC_DIRECT	GO:0005685~U1 snRNP	14	0.871731	2.27358e-10	SNRPN, PRPF40A, PRPF39, SNRPD2, SNRNP70, SNRPD1, LUC7L3, LUC7L, SNRPE, SNRPD3, SNRPF, SNRPC, SNRPA, LUC7L2	1571	19	18224	8.54756	1.85978e-07	7.15302e-09	6.23485e-09
GOTERM_CC_DIRECT	GO:0046540~U4/U6 x U5 tri-snRNP complex	15	0.933998	4.55455e-10	SNRPN, SNU13, LSM3, LSM2, SART1, PRPF4, LSM8, SART3, PRPF6, SNRPD2, CD2BP2, PPIH, PRPF31, SNRPE, TXNL4A	1571	23	18224	7.56538	3.72562e-07	1.37986e-08	1.20274e-08
GOTERM_CC_DIRECT	GO:0005576~extracellular region	206	12.8269	3.21211e-09	APP, SPARC, SERPINE2, TFRC, COL12A1, IFI30, C4B, C4A, ISLR, PNP, IGKV1-16, EPHB4, HABP2, EPHB3, SERPINF1, ACTN1, CLEC11A, SERPINF2, ACTN4, MIF, HSPG2, SFRP4, SFRP1, RBP4, SPINT1, FNDC1, IGKV4-1, SERPING1, TLN1, CFB, CFD, CFH, CFI, A1BG, HPR, C2, C3, HPX, C5, HSPH1, APOM, C6, C7, C9, APOH, PDGFC, APOD, APOE, CD14, A2M, IGHA2, FN1, LNPEP, PPBP, CP, COL1A1, TF, COL1A2, CALU, PPT1, HRG, SERPINA3, COL…	1571	1610	18224	1.48426	2.6275e-06	9.38396e-08	8.17942e-08
GOTERM_CC_DIRECT	GO:0000346~transcription export complex	11	0.684932	4.92022e-09	NXF1, DDX39B, POLDIP3, ZC3H11A, ALYREF, THOC1, THOC3, THOC2, THOC5, THOC7, THOC6	1571	13	18224	9.8156	4.02473e-06	1.38784e-07	1.2097e-07
GOTERM_CC_DIRECT	GO:0031093~platelet alpha granule lumen	21	1.3076	1.19817e-08	CFD, SERPINA3, APP, ORM1, SERPINA1, SPARC, AHSG, ACTN1, SERPINF2, FN1, PLG, A1BG, PPBP, ACTN4, ORM2, KNG1, ISLR, SERPING1, A2M, HRG, GAS6	1571	55	18224	4.42919	9.80098e-06	3.26701e-07	2.84765e-07
GOTERM_CC_DIRECT	GO:0071004~U2-type prespliceosome	12	0.747198	1.42507e-08	SF3A1, PRPF39, SNRPN, SF3A2, SNRNP70, U2AF2, LUC7L3, LUC7L, PRPF40A, SNRPC, SF3B1, LUC7L2	1571	17	18224	8.18842	1.1657e-05	3.64284e-07	3.17524e-07
GOTERM_CC_DIRECT	GO:0005682~U5 snRNP	12	0.747198	1.42507e-08	SNRNP40, PRPF6, SNRPN, SNRPD2, SNRPD1, DDX23, CD2BP2, SNRPE, SNRPD3, TXNL4A, SNRNP200, PRPF8	1571	17	18224	8.18842	1.1657e-05	3.64284e-07	3.17524e-07
GOTERM_CC_DIRECT	GO:0005788~endoplasmic reticulum lumen	42	2.61519	4.10996e-08	COL17A1, FKBP10, COL18A1, SPON1, SERPINA1, POGLUT1, COL12A1, CTSZ, TMEM43, PDGFC, SERPINH1, COLGALT1, CTSC, ARSA, CRTAP, ERAP1, WNT5A, PLAUR, GPX8, GPX7, APOA1, P3H1, APOA4, SUMF1, RCN3, COL1A1, MINPP1, COL3A1, RCN2, F9, COL1A2, COL4A2, COL5A1, P4HA1, COL4A1, P4HA2, COL7A1, COL5A2, EOGT, FKBP7, GAS6, CES2	1571	192	18224	2.53756	3.36189e-05	1.01877e-06	8.88e-07
GOTERM_CC_DIRECT	GO:0016363~nuclear matrix	27	1.6812	1.15426e-07	CLIC4, AHCTF1, SPARC, NUMA1, TGFB1I1, AKAP8L, SMC3, LMNB1, YY1, RUVBL2, RUVBL1, CFL1, ZNF326, NONO, CAD, THOC1, PRPF40A, SRRM1, HNRNPM, SFPQ, SNW1, PHF5A, DDX39B, PSPC1, HAT1, MATR3, PPIG	1571	97	18224	3.22894	9.44138e-05	2.77701e-06	2.42055e-06
GOTERM_CC_DIRECT	GO:0034399~nuclear periphery	12	0.747198	2.93332e-07	NUP93, AHCTF1, NUP205, NUP107, TPR, PSIP1, NUP153, NUP98, TNPO1, RANBP6, TNPO2, IPO4	1571	21	18224	6.62872	0.000239917	6.85558e-06	5.97559e-06
GOTERM_CC_DIRECT	GO:0000974~Prp19 complex	10	0.622665	3.43279e-07	XAB2, POLR2A, U2AF2, CDC5L, PLRG1, PRPF19, CRNKL1, CTNNBL1, BCAS2, RBM22	1571	14	18224	8.2859	0.000280763	7.80006e-06	6.79883e-06
GOTERM_CC_DIRECT	GO:0005689~U12-type spliceosomal complex	13	0.809465	4.92834e-07	SF3B4, SF3B5, SF3B2, SF3B3, SF3B6, PHF5A, SNRPD2, SNRPD1, DHX15, SNRPE, SNRPD3, SNRPF, SF3B1	1571	26	18224	5.80013	0.000403057	1.08956e-05	9.49705e-06
GOTERM_CC_DIRECT	GO:0005764~lysosome	44	2.73973	5.93725e-07	SCARB2, ASAH1, TINAGL1, CPQ, SRC, PON2, CTSZ, PRCP, IFI30, LIPA, GNS, SGSH, CLN5, LAMP1, NAGLU, LAMP2, VPS11, AGA, SIAE, CTBS, CTSD, CTSC, CTSB, CTSA, ARSA, USP5, GAA, GGH, NAGA, RRAGA, NPC1, RRAGC, NPC2, RAB12, PPT1, TRIP10, TMEM106B, PLBD1, HLA-DRA, TPP1, DNASE2, LAMTOR4, GLA, LGMN	1571	226	18224	2.25846	0.000485549	1.27807e-05	1.11402e-05
GOTERM_CC_DIRECT	GO:0015030~Cajal body	18	1.1208	6.29991e-07	SRRM2, U2AF1L5, NOP58, DDX46, FMR1, DDX42, EFTUD2, SART1, PRPF4, FBL, SART3, XPO1, FRG1, PRPF31, SMN1, ARIH1, SNRPC, SMNDC1	1571	51	18224	4.09421	0.0005152	1.32137e-05	1.15175e-05
GOTERM_CC_DIRECT	GO:0000178~exosome (RNase complex)	10	0.622665	1.67193e-06	EXOSC7, EXOSC6, EXOSC4, EXOSC10, DIS3, EXOSC9, KHSRP, EXOSC8, EXOSC3, EXOSC2	1571	16	18224	7.25016	0.00136671	3.4191e-05	2.98022e-05
GOTERM_CC_DIRECT	GO:0005578~proteinaceous extracellular matrix	48	2.98879	2.04729e-06	COL17A1, LGALS3BP, COL18A1, ECM1, SPON1, SERPINA1, SPARC, LAMA1, LTBP4, FBLN1, LTBP2, PRELP, LTBP1, FBLN2, FBLN5, HAPLN1, EFEMP1, LGALS1, GPC1, TIMP3, EMILIN1, SLIT3, GPC4, GPC6, CTHRC1, CRTAP, MMP2, MAMDC2, WNT5A, FN1, BGN, P3H1, TFIP11, NPNT, ASPN, TGFBR3, SFRP1, VCAN, COL1A2, COL5A1, COL5A2, PXDN, SPARCL1, CHI3L1, ALPL, TGFBI, FBN1, MATN2	1571	268	18224	2.07766	0.00167328	4.08458e-05	3.56028e-05
GOTERM_CC_DIRECT	GO:0005694~chromosome	26	1.61893	2.2283e-06	DDX27, NUMA1, FMR1, BOD1L1, HMGB3, PDS5B, PDS5A, SMC3, SMC4, FBL, SMCHD1, PES1, RAD21, BRD4, DDX18, SUPT16H, ZFR, RECQL, PRPF4B, SSRP1, SMC1A, PUM3, STAG1, STAG2, INTS7, TOP1	1571	105	18224	2.87244	0.00182109	4.33987e-05	3.7828e-05
GOTERM_CC_DIRECT	GO:0000177~cytoplasmic exosome (RNase complex)	9	0.560399	2.58662e-06	EXOSC7, EXOSC6, EXOSC4, DIS3, EXOSC9, EXOSC8, EXOSC3, EXOSC2, GTPBP1	1571	13	18224	8.03095	0.00211362	4.88589e-05	4.25872e-05
GOTERM_CC_DIRECT	GO:0005579~membrane attack complex	7	0.435866	2.6281e-06	C5, C6, C8G, C7, C9, C8B, C8A	1571	7	18224	11.6003	0.00214748	4.88589e-05	4.25872e-05
GOTERM_CC_DIRECT	GO:0015629~actin cytoskeleton	41	2.55293	3.71579e-06	TCERG1, CLIC4, FHL2, LSP1, WASL, CORO1A, TRIOBP, ARHGAP35, PPP1R9B, CNN3, CALD1, CDH1, CFL1, FLNA, STK38L, CTNNA2, MYH10, SLC16A3, PDLIM7, IVNS1ABP, VASP, ZNF185, NCOA5, DDX58, PAWR, MYO9B, ACTN4, ARPC5, ADAM17, MARCKS, STAG2, PALLD, FSCN1, MYH9, LCP1, EZR, RAB5A, DBN1, VCL, MAD1L1, RAI14	1571	218	18224	2.1817	0.00303491	6.75449e-05	5.88747e-05
GOTERM_CC_DIRECT	GO:0035145~exon-exon junction complex	11	0.684932	5.38303e-06	UPF2, PNN, RBM8A, POLDIP3, THRAP3, ALYREF, MAGOH, SRSF1, EIF4A3, SAP18, RNPS1	1571	22	18224	5.80013	0.00439365	9.57243e-05	8.3437e-05
GOTERM_CC_DIRECT	GO:0005687~U4 snRNP	8	0.498132	8.40778e-06	SNRPN, SNRPD2, DDX39B, SNRPD1, PRPF31, SNRPE, SNRPD3, SNRPF	1571	11	18224	8.43655	0.006854	0.000146331	0.000127548
GOTERM_CC_DIRECT	GO:0000176~nuclear exosome (RNase complex)	9	0.560399	1.10468e-05	EXOSC7, EXOSC6, EXOSC4, EXOSC10, DIS3, EXOSC9, EXOSC8, EXOSC3, EXOSC2	1571	15	18224	6.96015	0.00899567	0.000184415	0.000160743
GOTERM_CC_DIRECT	GO:0016514~SWI/SNF complex	9	0.560399	1.10468e-05	SMARCE1, SMARCC1, SMARCD2, SMARCB1, ACTL6A, ARID1A, SMARCA2, ARID1B, SMARCA4	1571	15	18224	6.96015	0.00899567	0.000184415	0.000160743
GOTERM_CC_DIRECT	GO:0000790~nuclear chromatin	36	2.24159	1.90668e-05	SMARCD2, HDAC2, SMARCB1, KDM1A, HDAC1, HMGB2, NUCKS1, CHD4, CCAR2, IPO4, RBBP4, POGZ, DPF2, RCC1, MCMBP, MTA2, SMARCE1, SMARCC1, DFFA, SMAD4, SMAD3, STAT1, BUD31, ACTL6A, STAT3, PAWR, ARID1A, SMARCA2, SMARCA4, MSH6, RAD50, HNRNPK, NASP, POLR3D, HAT1, HNRNPC	1571	193	18224	2.16378	0.0154758	0.000311933	0.000271893
GOTERM_CC_DIRECT	GO:0032040~small-subunit processome	13	0.809465	2.04542e-05	NOP56, NOP58, NOP14, WDR36, UTP3, WDR3, HEATR1, SNU13, FBL, TBL3, PDCD11, UTP20, UTP14A	1571	35	18224	4.30867	0.0165925	0.00032807	0.000285958
GOTERM_CC_DIRECT	GO:0000445~THO complex part of transcription export complex	6	0.373599	2.62811e-05	THOC1, THOC3, THOC2, THOC5, THOC7, THOC6	1571	6	18224	11.6003	0.0212688	0.000405622	0.000353555
GOTERM_CC_DIRECT	GO:0042382~paraspeckles	6	0.373599	2.62811e-05	NUDT21, HNRNPM, SFPQ, CPSF6, PSPC1, NONO	1571	6	18224	11.6003	0.0212688	0.000405622	0.000353555
GOTERM_CC_DIRECT	GO:0042555~MCM complex	7	0.435866	2.70771e-05	MCM7, MCM3, MCMBP, MCM4, MCM5, MCM6, MCM2	1571	9	18224	9.02242	0.0219059	0.000410168	0.000357518
GOTERM_CC_DIRECT	GO:0001725~stress fiber	16	0.996264	3.4308e-05	FBLIM1, FHOD1, ACTN1, PXN, FHL3, ACTN4, MYL12A, CNN2, FSCN1, ZYX, MYH9, LCP1, MYH10, MYL9, FERMT2, PDLIM7	1571	54	18224	3.43711	0.0276743	0.000510253	0.000444756
GOTERM_CC_DIRECT	GO:0030532~small nuclear ribonucleoprotein complex	9	0.560399	3.56585e-05	SF3B3, SNRPN, SF3A2, SNRPD2, SNRPD1, SNRPA1, SNRPE, SNRPD3, SNRPF	1571	17	18224	6.14131	0.0287479	0.000520869	0.000454009
GOTERM_CC_DIRECT	GO:0008305~integrin complex	11	0.684932	4.70237e-05	ITGB1, ITGB5, ITGA3, ITGB4, ITGA2, ITGA1, MYH9, ITGAV, ITGA6, ITGA5, ITGA9	1571	27	18224	4.72603	0.0377359	0.000674832	0.000588209
GOTERM_CC_DIRECT	GO:0000785~chromatin	21	1.3076	5.46861e-05	AHCTF1, MCM7, CBX3, PPP1R10, HDAC1, CBX1, AKAP8L, RPA2, NUCKS1, PDS5B, SMC3, PDS5A, STAG1, SFPQ, STAG2, SNW1, WDR82, RAD21, RAN, TMPO, MCM2	1571	89	18224	2.73714	0.0437486	0.000771262	0.000672262
GOTERM_CC_DIRECT	GO:0031080~nuclear pore outer ring	7	0.435866	6.2736e-05	AHCTF1, NUP107, NUP133, NUP85, NUP43, NUP98, NUP160	1571	10	18224	8.12018	0.050025	0.000869797	0.000758148
GOTERM_CC_DIRECT	GO:0000243~commitment complex	6	0.373599	8.54136e-05	PRPF39, SNRNP70, SNRPD1, U2AF2, SNRPD3, SNRPC	1571	7	18224	9.94308	0.0674862	0.00116447	0.001015
GOTERM_CC_DIRECT	GO:0000932~cytoplasmic mRNA processing body	19	1.18306	8.81098e-05	DDX6, RBPMS, LSM1, LSM4, LSM3, LSM2, EDC4, CNOT7, AGO3, TRIM5, CAPRIN1, CNOT2, AGO1, CNOT3, AGO2, POLR2G, TOP1, DCPS, CNOT9	1571	78	18224	2.8257	0.0695407	0.00118154	0.00102987
GOTERM_CC_DIRECT	GO:0005605~basal lamina	8	0.498132	0.000120265	LAMA5, LAMA2, LAMB2, LAMA4, FN1, ANG, NID1, AGRN	1571	15	18224	6.1868	0.0936979	0.00156154	0.00136109
GOTERM_CC_DIRECT	GO:0005662~DNA replication factor A complex	8	0.498132	0.000120265	PURB, RPA3, RPA1, RPA2, CDC5L, PLRG1, PRPF19, BCAS2	1571	15	18224	6.1868	0.0936979	0.00156154	0.00136109
GOTERM_CC_DIRECT	GO:0000776~kinetochore	19	1.18306	0.000147677	NUP107, CBX5, DYNLL1, RANGAP1, SMC1A, NUP160, WDR43, XPO1, WDR81, SIN3A, NUP85, TPR, ZNF207, NUP43, NUP98, BUB3, CLASP1, MAD1L1, CLASP2	1571	81	18224	2.72105	0.113797	0.0018875	0.00164521
GOTERM_CC_DIRECT	GO:0042995~cell projection	18	1.1208	0.000173218	RRM1, WDR1, MAP1S, ACTN1, FMR1, CLSTN1, CAD, PTPN12, HNRNPK, MDK, FABP7, SH3PXD2B, TRIP10, PDE6D, EZR, PROM2, SH3GL1, GTF2I	1571	75	18224	2.78406	0.132122	0.00217988	0.00190007
GOTERM_CC_DIRECT	GO:0005697~telomerase holoenzyme complex	9	0.560399	0.00021816	DKC1, GAR1, NHP2, HNRNPU, NAT10, SNRPE, SNRPD3, HNRNPC, NOP10	1571	21	18224	4.97154	0.163454	0.00270386	0.00235679
GOTERM_CC_DIRECT	GO:1903561~extracellular vesicle	14	0.871731	0.000234755	CBR1, SERPINE2, TFRC, COL12A1, APOA1, PRELP, C8B, FBLN2, SDCBP, EFEMP2, CD9, APOE, MFGE8, VCL	1571	50	18224	3.24807	0.174736	0.00281188	0.00245094
GOTERM_CC_DIRECT	GO:0034709~methylosome	7	0.435866	0.000237188	SNRPD2, SNRPD1, PRMT1, SNRPE, ERH, SNRPD3, SNRPF	1571	12	18224	6.76682	0.176377	0.00281188	0.00245094
GOTERM_CC_DIRECT	GO:0071564~npBAF complex	7	0.435866	0.000237188	SMARCE1, SMARCC1, SMARCB1, ACTL6A, ARID1A, SMARCA2, SMARCA4	1571	12	18224	6.76682	0.176377	0.00281188	0.00245094
GOTERM_CC_DIRECT	GO:0000347~THO complex	5	0.311333	0.000255586	THOC1, THOC2, THOC5, THOC7, THOC6	1571	5	18224	11.6003	0.188683	0.00294464	0.00256666
GOTERM_CC_DIRECT	GO:0042765~GPI-anchor transamidase complex	5	0.311333	0.000255586	PIGS, PIGU, PIGT, GPAA1, PIGK	1571	5	18224	11.6003	0.188683	0.00294464	0.00256666
GOTERM_CC_DIRECT	GO:0005581~collagen trimer	20	1.24533	0.000270371	C1QB, COLEC12, COL17A1, MSR1, C1QA, COL18A1, COL12A1, ADIPOQ, PCOLCE, COL1A1, COL3A1, COL1A2, P4HA1, COL5A1, COL7A1, COL5A2, SERPINH1, EMILIN1, CTHRC1, C1QC	1571	92	18224	2.52179	0.198439	0.00307172	0.00267743
GOTERM_CC_DIRECT	GO:0048471~perinuclear region of cytoplasm	80	4.98132	0.000289773	ITGB1, APP, CLIC4, TFRC, FMR1, HMGB2, LAMC2, ECE1, CCAR1, WDR44, SLK, LAMP1, CDH1, DNM1L, CTSB, UPF2, UNC45A, MAP1S, ITGA3, SERPINF1, ITGA2, SPINK5, ACSL3, ACTN4, OLFM4, EML1, GTPBP4, INF2, VAMP7, NPC1, RAB34, MCM3, CHI3L1, CDH13, EZR, ARF5, CAMK2D, CUL7, SEC23A, SET, ANP32A, SRC, HDAC1, TWF2, HDAC6, EGFR, PPM1F, THBS3, CLN5, FXR1, TRA2B, ERBB2, LMNA, FLNA, HMOX1, APOD, S100A14, GBP2, UBQLN4, SPA…	1571	621	18224	1.4944	0.211063	0.00324705	0.00283025
GOTERM_CC_DIRECT	GO:0005938~cell cortex	24	1.4944	0.000306429	NUMA1, FBLIM1, PXN, SPINK5, AGTRAP, MYO9B, LAMC2, TRAF2, WDR43, FMNL1, MARCKS, WDR81, GIPC1, AKT2, NCL, TRIP10, HMCN1, PFN1, MYH10, FERMT2, CLASP1, DBN1, RAI14, CLASP2	1571	123	18224	2.26346	0.221742	0.00338728	0.00295249
GOTERM_CC_DIRECT	GO:0030666~endocytic vesicle membrane	16	0.996264	0.000397666	COLEC12, MSR1, CAMK2D, CD163, LRP1, WNT5A, AP2A1, WASL, STAB1, HLA-DPB1, CD9, HLA-DRA, HLA-DRB3, HLA-DQA1, WLS, HLA-DPA1	1571	66	18224	2.81218	0.27773	0.00433721	0.00378048
GOTERM_CC_DIRECT	GO:0042405~nuclear inclusion body	7	0.435866	0.000408403	RANBP2, NXF1, PABPN1, TPR, NUP153, NUP98, NBN	1571	13	18224	6.24629	0.284048	0.00439571	0.00383147
GOTERM_CC_DIRECT	GO:0071339~MLL1 complex	10	0.622665	0.000521917	LAS1L, RBBP5, TEX10, RUVBL2, RUVBL1, WDR5, PRPF31, ASH2L, PELP1, HCFC1	1571	29	18224	4.00009	0.347562	0.00554452	0.00483282
GOTERM_CC_DIRECT	GO:0071565~nBAF complex	7	0.435866	0.000662733	SMARCE1, SMARCC1, SMARCB1, ARID1A, SMARCA2, ARID1B, SMARCA4	1571	14	18224	5.80013	0.418588	0.00686223	0.00598138
GOTERM_CC_DIRECT	GO:0031089~platelet dense granule lumen	7	0.435866	0.000662733	LGALS3BP, ITIH4, ITIH3, ECM1, APOH, TIMP3, SERPINA4	1571	14	18224	5.80013	0.418588	0.00686223	0.00598138
GOTERM_CC_DIRECT	GO:0071010~prespliceosome	5	0.311333	0.000714197	XAB2, SNRPD1, SNRPD3, SNRPC, CRNKL1	1571	6	18224	9.66688	0.442572	0.00721251	0.0062867
GOTERM_CC_DIRECT	GO:0034715~pICln-Sm protein complex	5	0.311333	0.000714197	SNRPD2, SNRPD1, SNRPE, SNRPD3, SNRPF	1571	6	18224	9.66688	0.442572	0.00721251	0.0062867
GOTERM_CC_DIRECT	GO:0043234~protein complex	55	3.42466	0.00125705	FEN1, TES, SMARCB1, KDM1A, HMGB2, CHD4, IPO4, TRMT112, SCP2, AKT1, DNM1L, GLUL, SMARCC1, PARP1, TUBB, CAD, ACTL6A, ACTN4, RNF40, DDB2, RBP4, DDX39B, HAT1, MYH9, ARHGEF2, VCL, CAMK2D, SMARCD2, HDAC2, SET, HDAC1, PEX11B, HTT, SNU13, STK4, CORO1A, LTBP1, HDAC6, PPM1F, STRN4, TTR, RBBP4, MTA2, SMARCE1, ATP2B4, ERLIN1, PTPN11, EXOG, SMARCA4, NASP, SNX17, CCM2, PKN2, HNRNPC, MYD88	1571	412	18224	1.54858	0.642605	0.0125398	0.0109302
GOTERM_CC_DIRECT	GO:0031252~cell leading edge	11	0.684932	0.00136293	CARMIL1, SLK, ITGB4, AAK1, MYH9, VIM, CDC42BPB, TUBG1, CORO1A, HDAC6, CLASP2	1571	39	18224	3.27187	0.672293	0.0134322	0.011708
GOTERM_CC_DIRECT	GO:0032587~ruffle membrane	17	1.05853	0.00151396	ITGB1, KANK1, DDX58, SRC, PPP1R9B, ADAM17, FAP, AKT2, RAB34, CFL1, ITGAV, LCP1, ARHGEF2, ITGA5, EZR, TLN1, CLASP2	1571	82	18224	2.40493	0.710429	0.0147431	0.0128506
GOTERM_CC_DIRECT	GO:0005684~U2-type spliceosomal complex	5	0.311333	0.00155257	SF3B2, SF3A1, SF3B6, PRPF31, HTATSF1	1571	7	18224	8.2859	0.719447	0.0149412	0.0130234
GOTERM_CC_DIRECT	GO:0009986~cell surface	68	4.23412	0.00166724	ITGB1, IGHM, APP, CLIC4, SPARC, ITGB5, TFRC, ITGB4, CLSTN1, HNRNPU, HMGB1, LGALS1, APMAP, MRC1, NPTN, ENPP1, ITGAV, LBP, HLA-DPA1, PDGFRB, CD93, ITGA3, ITGA2, ADIPOQ, WNT5A, ITGA1, SERPINF2, BGN, APOA1, APOA4, MIF, HLA-E, TGFBR3, SFRP4, SFRP1, ADAM17, CEACAM1, FAM234A, VAMP7, TMX3, CD109, ITGA6, ITGA5, TLN1, ENG, CLDND1, PLG, SLC3A2, EGFR, APOH, PDGFC, CD59, LRRC8A, MPZL1, PROM2, PRNP, AMBP, TPBG…	1571	542	18224	1.45538	0.744605	0.0158582	0.0138226
GOTERM_CC_DIRECT	GO:0005875~microtubule associated complex	10	0.622665	0.00184532	RANBP2, CLIP2, WDR81, STAU1, PXN, FNTB, MAP4, EML1, WDR43, HDAC6	1571	34	18224	3.41184	0.779281	0.0173012	0.0150804
GOTERM_CC_DIRECT	GO:0034364~high-density lipoprotein particle	8	0.498132	0.00186125	APOM, APOH, SAA4, PON1, APOA1, APOA4, APOE, APOL1	1571	22	18224	4.21827	0.782144	0.0173012	0.0150804
GOTERM_CC_DIRECT	GO:0034719~SMN-Sm protein complex	7	0.435866	0.00217957	SNRPD2, SNRPD1, GEMIN5, SNRPE, SNRPD3, SNRPF, SMN1	1571	17	18224	4.77658	0.832175	0.0200325	0.0174611
GOTERM_CC_DIRECT	GO:0043231~intracellular membrane-bounded organelle	69	4.29639	0.00221936	APP, HIP1, TFRC, CTSZ, IFI30, IGF1R, EDC4, XPO1, SCP2, PPP6R2, RUVBL1, NUP62, DPF2, TSPO, ZNF326, ME2, GUSB, DNM1L, MTPAP, TNPO3, CTSB, NUP214, MANBA, SUN1, MYOF, AGTRAP, RANGAP1, WBP11, GTF2F1, MSH6, SULT2B1, ALDH3A1, RRAGA, VCAN, VAMP7, COL4A2, RRAGC, HAT1, TIPRL, MCM3, TMEM106B, PKP1, PLIN3, DDX6, GRN, POLDIP3, PON1, BPHL, PTGS1, MTA1, SNX6, CTSA, CYB5A, AMBP, AGK, ALYREF, ATP2B4, ATP2B1, SMAR…	1571	558	18224	1.43444	0.837561	0.0200422	0.0174695
GOTERM_CC_DIRECT	GO:0044615~nuclear pore nuclear basket	6	0.373599	0.00222963	NUP214, RANBP2, TPR, NUP35, NUP153, NUP98	1571	12	18224	5.80013	0.838923	0.0200422	0.0174695
GOTERM_CC_DIRECT	GO:0031429~box H/ACA snoRNP complex	4	0.249066	0.00238843	DKC1, GAR1, NHP2, NOP10	1571	4	18224	11.6003	0.858588	0.0207844	0.0181165
GOTERM_CC_DIRECT	GO:0090661~box H/ACA telomerase RNP complex	4	0.249066	0.00238843	DKC1, GAR1, NHP2, NOP10	1571	4	18224	11.6003	0.858588	0.0207844	0.0181165
GOTERM_CC_DIRECT	GO:0072589~box H/ACA scaRNP complex	4	0.249066	0.00238843	DKC1, GAR1, NHP2, NOP10	1571	4	18224	11.6003	0.858588	0.0207844	0.0181165
GOTERM_CC_DIRECT	GO:0030687~preribosome, large subunit precursor	9	0.560399	0.00246969	BOP1, EIF6, LAS1L, TEX10, PES1, MRTO4, RRS1, WDR12, FTSJ3	1571	29	18224	3.60008	0.867703	0.0211216	0.0184104
GOTERM_CC_DIRECT	GO:0035327~transcriptionally active chromatin	8	0.498132	0.00247882	PCID2, EXOSC4, EXOSC10, CTR9, PSIP1, EXOSC3, SUPT6H, PELP1	1571	23	18224	4.03487	0.86869	0.0211216	0.0184104
GOTERM_CC_DIRECT	GO:0030175~filopodium	15	0.933998	0.00262837	ITGB1, VASP, RAPH1, TWF2, INPPL1, MSN, WASH3P, PPP1R9B, MTM1, MYO1B, CDK5, FSCN1, ITGA6, LCP1, EZR	1571	71	18224	2.45076	0.883846	0.022165	0.0193199
GOTERM_CC_DIRECT	GO:0010494~cytoplasmic stress granule	10	0.622665	0.00283221	RBM4, DDX6, RBPMS, STAU1, DDX1, KHSRP, CAPRIN1, G3BP1, CIRBP, PUM2	1571	36	18224	3.22229	0.90173	0.0236403	0.0206058
GOTERM_CC_DIRECT	GO:0034366~spherical high-density lipoprotein particle	5	0.311333	0.00289361	APOM, PON1, APOC3, APOA1, HPR	1571	8	18224	7.25016	0.906557	0.0236698	0.0206315
GOTERM_CC_DIRECT	GO:0034993~LINC complex	5	0.311333	0.00289361	SUN2, SUN1, SYNE3, SYNE2, SYNE1	1571	8	18224	7.25016	0.906557	0.0236698	0.0206315
GOTERM_CC_DIRECT	GO:0005637~nuclear inner membrane	11	0.684932	0.00299656	TMEM201, SMAD3, RNF13, CBX3, TRA2B, NRM, MATR3, EMD, LMNB2, LMNB1, TMPO	1571	43	18224	2.96751	0.914125	0.0242692	0.0211539
GOTERM_CC_DIRECT	GO:0002102~podosome	8	0.498132	0.00324261	HNRNPK, WDR1, PALLD, SH3PXD2B, FSCN1, LCP1, PTPN12, SH3GL1	1571	24	18224	3.86675	0.929825	0.0260045	0.0226665
GOTERM_CC_DIRECT	GO:0005783~endoplasmic reticulum	95	5.91532	0.00336274	SERPINA1, UBXN1, GOLT1B, CPQ, CTSZ, LPCAT1, PLOD3, PLOD2, HNRNPR, PLOD1, EPM2AIP1, SMPD4, APMAP, POFUT1, NCK2, BCAP29, DNM1L, EMD, NCK1, IKBIP, BNIP3L, PTGIS, ADIPOQ, MAMDC2, SPINK5, P3H1, GPX7, AHSA1, MOGS, ALG12, ACSL3, P3H3, POMGNT2, SUMF1, SULT2B1, RAB32, ALDH3A1, MINPP1, TMX4, RCN2, NPC1, ASPH, NPC2, PXDN, CHI3L1, FKBP9, ITGA5, CES2, CERS2, SEC23A, SET, ANP32A, CRABP2, STAU1, YTHDC2, HTT, IT…	1571	828	18224	1.33095	0.936414	0.0262375	0.0228696
GOTERM_CC_DIRECT	GO:0032039~integrator complex	6	0.373599	0.0033679	INTS1, INTS3, INTS2, INTS4, INTS7, INTS9	1571	13	18224	5.35396	0.936682	0.0262375	0.0228696
GOTERM_CC_DIRECT	GO:0005732~small nucleolar ribonucleoprotein complex	6	0.373599	0.0033679	NOP56, SNRNP40, NOP58, NHP2, SNRPF, NOP10	1571	13	18224	5.35396	0.936682	0.0262375	0.0228696
GOTERM_CC_DIRECT	GO:0005911~cell-cell junction	27	1.6812	0.00340809	COL17A1, APP, CLIC4, WDR1, SH3KBP1, PIK3R1, CORO1A, CNN2, PNN, FLNA, AKT1, PDLIM7, NCK1, ACTN1, ACTN4, CDC42BPB, ADAM17, CEACAM1, PTK7, FABP7, FSCN1, ITGA5, PKP3, NECTIN4, TLN1, VCL, NECTIN2	1571	172	18224	1.82097	0.938737	0.0263001	0.0229242
GOTERM_CC_DIRECT	GO:0031258~lamellipodium membrane	7	0.435866	0.004114	VASP, FAP, CFL1, ITGAV, CSPG4, FERMT2, SYNE2	1571	19	18224	4.27378	0.965686	0.0314509	0.0274138
GOTERM_CC_DIRECT	GO:0036464~cytoplasmic ribonucleoprotein granule	8	0.498132	0.00417354	TUBA1A, STAU1, DHX9, NCL, FMR1, TUBB, HNRNPU, SMN1	1571	25	18224	3.71208	0.967323	0.0316107	0.0275531
GOTERM_CC_DIRECT	GO:0005903~brush border	13	0.809465	0.00457989	ACTN1, ITPR3, ACTN4, MYL12A, AQP1, MYO1D, MYO1B, GIPC1, MYH9, EZR, DNM1L, MYH10, VCL	1571	60	18224	2.51339	0.976598	0.0343702	0.0299583
GOTERM_CC_DIRECT	GO:0005856~cytoskeleton	48	2.98879	0.00483498	TBCEL, HIP1, SH3KBP1, TGFB1I1, FHOD1, PXN, TWF2, RAPH1, INPPL1, NEXN, HSPB1, EVPL, SYNE1, PDLIM1, CNN2, FAM83H, SDCBP, PNP, CALD1, BASP1, EPB41L2, PDE6D, COTL1, SYMPK, TNS4, JAK1, VASP, SWAP70, TUBB, ARHGEF18, AFAP1, MSN, CDC42BPB, CDK5, FRMD8, GAN, TRIP6, FSCN1, TRIP10, EVL, VIM, ARHGEF2, DOCK2, EZR, PFN1, LLGL1, FERMT2, VCL	1571	371	18224	1.50084	0.981024	0.0359547	0.0313394
GOTERM_CC_DIRECT	GO:0034361~very-low-density lipoprotein particle	7	0.435866	0.00545457	APOM, APOH, APOC3, APOA1, APOA4, APOE, APOL1	1571	20	18224	4.06009	0.988599	0.0401968	0.035037
GOTERM_CC_DIRECT	GO:0000777~condensed chromosome kinetochore	16	0.996264	0.00708035	AHCTF1, NUP107, NUP133, CSNK1A1, RANGAP1, SMC1A, PHF6, NUP85, CHAMP1, ZNF207, NUP43, BUB3, TP53BP1, CLASP1, MAD1L1, CLASP2	1571	87	18224	2.13338	0.99701	0.0517118	0.045074
GOTERM_CC_DIRECT	GO:0001527~microfibril	5	0.311333	0.0075437	MFAP4, MFAP1, MFAP2, LTBP1, FBN1	1571	10	18224	5.80013	0.997959	0.0546084	0.0475988
GOTERM_CC_DIRECT	GO:0000794~condensed nuclear chromosome	8	0.498132	0.00818766	SUN2, RAD50, AGO3, RRS1, RCC1, SMC1A, TUBG1, BRD4	1571	28	18224	3.31436	0.9988	0.05875	0.0512088
GOTERM_CC_DIRECT	GO:0005884~actin filament	13	0.809465	0.00885504	WDR1, SRC, ACTN1, PAWR, MYO9B, CORO1A, MYO1B, PALLD, VPS11, FLNA, PLS3, LCP1, EZR	1571	65	18224	2.32005	0.999308	0.0629863	0.0549012
GOTERM_CC_DIRECT	GO:0031428~box C/D snoRNP complex	4	0.249066	0.0104612	NOP56, FBL, NOP58, SNU13	1571	6	18224	7.7335	0.999816	0.0725192	0.0632105
GOTERM_CC_DIRECT	GO:0071438~invadopodium membrane	4	0.249066	0.0104612	ITGB1, FAP, ITGA3, PLAUR	1571	6	18224	7.7335	0.999816	0.0725192	0.0632105
GOTERM_CC_DIRECT	GO:0030870~Mre11 complex	4	0.249066	0.0104612	RAD50, MRE11, TERF2IP, NBN	1571	6	18224	7.7335	0.999816	0.0725192	0.0632105
GOTERM_CC_DIRECT	GO:0048188~Set1C/COMPASS complex	5	0.311333	0.0110547	RBBP5, WDR82, WDR5, ASH2L, HCFC1	1571	11	18224	5.27284	0.999888	0.0747335	0.0651405
GOTERM_CC_DIRECT	GO:0030686~90S preribosome	5	0.311333	0.0110547	RSL1D1, NOP14, BMS1, HEATR1, UTP20	1571	11	18224	5.27284	0.999888	0.0747335	0.0651405
GOTERM_CC_DIRECT	GO:0016442~RISC complex	5	0.311333	0.0110547	DDX6, AGO3, AGO1, AGO2, DICER1	1571	11	18224	5.27284	0.999888	0.0747335	0.0651405
GOTERM_CC_DIRECT	GO:0045111~intermediate filament cytoskeleton	11	0.684932	0.0122023	STAG2, XRN1, TRIM29, MRPS23, NUP35, PKN2, VIM, SMARCA2, NES, EVPL, SYNE2	1571	52	18224	2.4539	0.999957	0.0818029	0.0713025
GOTERM_CC_DIRECT	GO:0031902~late endosome membrane	17	1.05853	0.0124004	OSBPL9, IFITM3, SCARB2, ANXA8L1, RNF13, VPS4B, OSBPL11, RHOB, VAMP7, NPC1, MICALL1, LAMP2, VPS11, TMEM106B, HLA-DRA, HLA-DRB3, ARL8A	1571	101	18224	1.95252	0.999963	0.0818029	0.0713025
GOTERM_CC_DIRECT	GO:0042470~melanosome	17	1.05853	0.0124004	ITGB1, TFRC, SERPINF1, GGH, CAPG, SLC3A2, YWHAZ, RAB32, SDCBP, LAMP1, BSG, CALU, TPP1, CTSD, RAB5A, RAN, CTSB	1571	101	18224	1.95252	0.999963	0.0818029	0.0713025
GOTERM_CC_DIRECT	GO:0005665~DNA-directed RNA polymerase II, core complex	6	0.373599	0.0156046	POLR2A, POLR2B, POLR2E, POLR2G, POLR2H, POLR2I	1571	18	18224	3.86675	0.999997	0.101306	0.088302
GOTERM_CC_DIRECT	GO:0016581~NuRD complex	6	0.373599	0.0156046	HDAC2, RBBP4, HDAC1, CHD4, RBBP7, MTA2	1571	18	18224	3.86675	0.999997	0.101306	0.088302
GOTERM_CC_DIRECT	GO:0045335~phagocytic vesicle	9	0.560399	0.0164207	RAB32, FMNL1, VAMP7, ITGB5, RAB23, RAB34, ITGAV, RAB5A, CORO1A	1571	39	18224	2.67698	0.999999	0.105765	0.0921888
GOTERM_CC_DIRECT	GO:0005741~mitochondrial outer membrane	22	1.36986	0.0169564	CYB5B, GK3P, PRNP, CYB5A, BNIP3L, TIGAR, TOMM40, NLRX1, SLC44A1, AGK, ACSL3, MFF, BRI3BP, BPHL, HK1, RAB32, QTRT2, CYB5R3, TSPO, BAX, BAK1, DNM1L	1571	149	18224	1.71279	0.999999	0.107867	0.094021
GOTERM_CC_DIRECT	GO:0070578~RISC-loading complex	4	0.249066	0.0171427	AGO3, AGO1, AGO2, DICER1	1571	7	18224	6.62872	0.999999	0.107867	0.094021
GOTERM_CC_DIRECT	GO:0005688~U6 snRNP	4	0.249066	0.0171427	DDX39B, LSM4, LSM3, LSM2	1571	7	18224	6.62872	0.999999	0.107867	0.094021
GOTERM_CC_DIRECT	GO:0005666~DNA-directed RNA polymerase III complex	6	0.373599	0.0197083	POLR3A, POLR3D, POLR1C, POLR2E, POLR1D, POLR2H	1571	19	18224	3.66324	1	0.120834	0.105323
GOTERM_CC_DIRECT	GO:0045178~basal part of cell	5	0.311333	0.0208447	TF, FAP, ITGA2, ITGA1, PRCP	1571	13	18224	4.46164	1	0.120834	0.105323
GOTERM_CC_DIRECT	GO:0044613~nuclear pore central transport channel	5	0.311333	0.0208447	NUP214, NUP62, NUP35, NUP153, NUP54	1571	13	18224	4.46164	1	0.120834	0.105323
GOTERM_CC_DIRECT	GO:0071006~U2-type catalytic step 1 spliceosome	3	0.1868	0.020976	CWC22, PRPF19, RBM22	1571	3	18224	11.6003	1	0.120834	0.105323
GOTERM_CC_DIRECT	GO:0061574~ASAP complex	3	0.1868	0.020976	ACIN1, SAP18, RNPS1	1571	3	18224	11.6003	1	0.120834	0.105323
GOTERM_CC_DIRECT	GO:0043259~laminin-10 complex	3	0.1868	0.020976	LAMA5, LAMB1, LAMC1	1571	3	18224	11.6003	1	0.120834	0.105323
GOTERM_CC_DIRECT	GO:0071001~U4/U6 snRNP	3	0.1868	0.020976	PRPF4, SART3, PPIH	1571	3	18224	11.6003	1	0.120834	0.105323
GOTERM_CC_DIRECT	GO:0044611~nuclear pore inner ring	3	0.1868	0.020976	NUP205, NUP188, NUP155	1571	3	18224	11.6003	1	0.120834	0.105323
GOTERM_CC_DIRECT	GO:0043260~laminin-11 complex	3	0.1868	0.020976	LAMA5, LAMB2, LAMC1	1571	3	18224	11.6003	1	0.120834	0.105323
GOTERM_CC_DIRECT	GO:0005606~laminin-1 complex	3	0.1868	0.020976	LAMA1, LAMB1, LAMC1	1571	3	18224	11.6003	1	0.120834	0.105323
GOTERM_CC_DIRECT	GO:0044393~microspike	3	0.1868	0.020976	FSCN1, EZR, PROM2	1571	3	18224	11.6003	1	0.120834	0.105323
GOTERM_CC_DIRECT	GO:0005610~laminin-5 complex	3	0.1868	0.020976	LAMA5, LAMB3, LAMA3	1571	3	18224	11.6003	1	0.120834	0.105323
GOTERM_CC_DIRECT	GO:0001726~ruffle	15	0.933998	0.0214775	ITGB1, ACTN1, MTM1, CDK6, PALLD, RASA1, FSCN1, MYH9, LCP1, ITGA5, EZR, TLN1, RAB5A, S100A11, PDLIM7	1571	90	18224	1.93338	1	0.122857	0.107087
GOTERM_CC_DIRECT	GO:0072686~mitotic spindle	9	0.560399	0.0219009	NUMA1, TPR, CAPG, IKBKG, MAP4, RANGAP1, DYNLL1, MAD1L1, CLASP2	1571	41	18224	2.5464	1	0.124409	0.10844
GOTERM_CC_DIRECT	GO:0090543~Flemming body	4	0.249066	0.0256921	VPS4B, NUP62, CAPG, RAN	1571	8	18224	5.80013	1	0.142001	0.123774
GOTERM_CC_DIRECT	GO:0031232~extrinsic component of external side of plasma membrane	4	0.249066	0.0256921	ARSA, TF, SERPINE2, PLG	1571	8	18224	5.80013	1	0.142001	0.123774
GOTERM_CC_DIRECT	GO:0044754~autolysosome	4	0.249066	0.0256921	FTH1, LAMP2, PIK3C3, FTL	1571	8	18224	5.80013	1	0.142001	0.123774
GOTERM_CC_DIRECT	GO:0005641~nuclear envelope lumen	4	0.249066	0.0256921	APP, TUBB, CACYBP, IGF2R	1571	8	18224	5.80013	1	0.142001	0.123774
GOTERM_CC_DIRECT	GO:0045177~apical part of cell	13	0.809465	0.0260614	APP, CLIC4, NUMA1, ARHGEF18, MSN, ITPR3, TUBG1, MYL12A, AQP1, VAMP7, FAP, EZR, LGMN	1571	75	18224	2.01071	1	0.143075	0.12471
GOTERM_CC_DIRECT	GO:0005847~mRNA cleavage and polyadenylation specificity factor complex	5	0.311333	0.0272343	CPSF1, CSNK1A1, CPSF3, CSTF2, CPSF2	1571	14	18224	4.14295	1	0.147534	0.128596
GOTERM_CC_DIRECT	GO:0042627~chylomicron	5	0.311333	0.0272343	APOH, APOC3, APOA1, APOA4, APOE	1571	14	18224	4.14295	1	0.147534	0.128596
GOTERM_CC_DIRECT	GO:0005819~spindle	18	1.1208	0.0303457	DIDO1, NUMA1, MAP1S, CBX3, NSUN2, CBX1, HSPB1, PRPF19, NUP85, CDC16, CHAMP1, ZNF207, AKT1, MYH9, TUBGCP3, ARHGEF2, MYH10, MAD1L1	1571	121	18224	1.72566	1	0.163308	0.142345
GOTERM_CC_DIRECT	GO:0043025~neuronal cell body	38	2.36613	0.0330082	CAMK2D, UBXN1, LRP1, RBM8A, STAU1, NUMA1, EIF4A3, ITPR3, PPP1R9B, CNN3, C4B, C4A, LAMP1, TUBB3, FLNA, APOD, APOE, MYH10, SRSF10, GTF2I, RRM1, EPHA7, MAP1S, CAD, LSM1, HCFC1, MYO1D, TANC1, CDK5, FABP7, PPT1, RGS10, STRN, ANG, ARHGEF2, ADNP, RAB5A, PICALM	1571	315	18224	1.3994	1	0.176475	0.153823
GOTERM_CC_DIRECT	GO:0030027~lamellipodium	22	1.36986	0.0343457	ITGB1, VASP, CARMIL1, SWAP70, PXN, RAPH1, TWF2, INPPL1, WASL, WASH3P, CORO1A, PPP1R9B, VAMP7, FAP, CDK5, CDH1, PALLD, FSCN1, EVL, PKN2, CTNNA2, MYH10	1571	160	18224	1.59504	1	0.182434	0.159016
GOTERM_CC_DIRECT	GO:0005639~integral component of nuclear inner membrane	5	0.311333	0.0346672	SUN2, SUN1, TMEM43, LBR, LEMD2	1571	15	18224	3.86675	1	0.182953	0.159469
GOTERM_CC_DIRECT	GO:0005720~nuclear heterochromatin	6	0.373599	0.0360173	CBX5, TRIM28, CBX3, ATRX, CBX1, PSIP1	1571	22	18224	3.16371	1	0.186953	0.162956
GOTERM_CC_DIRECT	GO:0046930~pore complex	4	0.249066	0.0361108	TOMM40, NUP62, BAX, BAK1	1571	9	18224	5.15567	1	0.186953	0.162956
GOTERM_CC_DIRECT	GO:0000812~Swr1 complex	4	0.249066	0.0361108	TRRAP, RUVBL2, RUVBL1, ANP32E	1571	9	18224	5.15567	1	0.186953	0.162956
GOTERM_CC_DIRECT	GO:0071953~elastic fiber	3	0.1868	0.0395636	MFAP4, FBLN1, FBLN5	1571	4	18224	8.70019	1	0.197336	0.172005
GOTERM_CC_DIRECT	GO:0070545~PeBoW complex	3	0.1868	0.0395636	BOP1, PES1, WDR12	1571	4	18224	8.70019	1	0.197336	0.172005
GOTERM_CC_DIRECT	GO:0005638~lamin filament	3	0.1868	0.0395636	LMNA, LMNB2, LMNB1	1571	4	18224	8.70019	1	0.197336	0.172005
GOTERM_CC_DIRECT	GO:0030015~CCR4-NOT core complex	3	0.1868	0.0395636	CNOT2, CNOT3, CNOT9	1571	4	18224	8.70019	1	0.197336	0.172005
GOTERM_CC_DIRECT	GO:0044614~nuclear pore cytoplasmic filaments	3	0.1868	0.0395636	RANBP2, NUP98, RANGAP1	1571	4	18224	8.70019	1	0.197336	0.172005
GOTERM_CC_DIRECT	GO:0032021~NELF complex	3	0.1868	0.0395636	NELFB, NELFCD, NELFA	1571	4	18224	8.70019	1	0.197336	0.172005
GOTERM_CC_DIRECT	GO:0005680~anaphase-promoting complex	6	0.373599	0.0428645	CUL7, CDC23, ANAPC7, CDC16, ANAPC4, ANAPC5	1571	23	18224	3.02615	1	0.211403	0.184267
GOTERM_CC_DIRECT	GO:0030014~CCR4-NOT complex	5	0.311333	0.0431592	CNOT7, CNOT2, CNOT3, CNOT10, CNOT9	1571	16	18224	3.62508	1	0.211403	0.184267
GOTERM_CC_DIRECT	GO:0071682~endocytic vesicle lumen	5	0.311333	0.0431592	HPX, SPARC, HSPH1, APOA1, APOE	1571	16	18224	3.62508	1	0.211403	0.184267
GOTERM_CC_DIRECT	GO:0030018~Z disc	17	1.05853	0.0461754	ACTN1, AHNAK2, FHL2, ATP2B4, FHL3, NEXN, HSPB1, ACTN4, FBXO22, MYL12A, SYNE2, PPP3CB, PALLD, FRG1, FLNA, SMN1, MYL9	1571	118	18224	1.67122	1	0.22483	0.19597
GOTERM_CC_DIRECT	GO:0035770~ribonucleoprotein granule	4	0.249066	0.0483538	HNRNPL, FXR1, HNRNPA3, GRSF1	1571	10	18224	4.6401	1	0.234044	0.204002
GOTERM_CC_DIRECT	GO:0030425~dendrite	39	2.42839	0.0487908	UBXN1, LRP1, RBM8A, STAU1, NUMA1, FMR1, EIF4A3, HTT, HNRNPR, THY1, HDAC6, PPP1R9B, C4B, RBM3, C4A, LAMP1, TUBB3, NPTN, APOD, APOE, SRSF10, EPHB3, EPHA7, MAP1S, STAT1, LSM1, DICER1, RANGAP1, HCFC1, TANC1, CDK5, GNAQ, CAPRIN1, AGO2, NF1, PPT1, ADNP, RAB5A, DBN1	1571	335	18224	1.35048	1	0.23477	0.204635
GOTERM_CC_DIRECT	GO:0043679~axon terminus	9	0.560399	0.0509747	TANC1, ITGA2, FMR1, RGS10, HNRNPR, GLUL, SRSF10, RAB5A, RNF40	1571	48	18224	2.17505	1	0.243844	0.212543
GOTERM_CC_DIRECT	GO:0000775~chromosome, centromeric region	10	0.622665	0.0536186	STAG1, STAG2, CBX3, FMR1, RAD21, CBX1, PDS5B, SMC1A, SMC3, PDS5A	1571	57	18224	2.03513	1	0.255	0.222268
GOTERM_CC_DIRECT	GO:0000793~condensed chromosome	6	0.373599	0.05875	PES1, SMARCA5, CHAMP1, HMGB2, BANF1, HMGB1	1571	25	18224	2.78406	1	0.276609	0.241103
GOTERM_CC_DIRECT	GO:0030669~clathrin-coated endocytic vesicle membrane	8	0.498132	0.0588386	WNT5A, HLA-DPB1, CD9, HLA-DRA, AP2A1, HLA-DRB3, HLA-DQA1, HLA-DPA1	1571	41	18224	2.26346	1	0.276609	0.241103
GOTERM_CC_DIRECT	GO:0090575~RNA polymerase II transcription factor complex	7	0.435866	0.0599722	SFPQ, SMAD4, TRIM28, CARM1, NONO, STAT3, HNRNPAB	1571	33	18224	2.46066	1	0.280327	0.244344
GOTERM_CC_DIRECT	GO:0005642~annulate lamellae	3	0.1868	0.0622142	RANBP2, XPO1, NUP62	1571	5	18224	6.96015	1	0.284309	0.247814
GOTERM_CC_DIRECT	GO:0045180~basal cortex	3	0.1868	0.0622142	PHLDB1, CLASP1, CLASP2	1571	5	18224	6.96015	1	0.284309	0.247814
GOTERM_CC_DIRECT	GO:0097526~spliceosomal tri-snRNP complex	3	0.1868	0.0622142	SNRPD1, SNRPD3, LSM4	1571	5	18224	6.96015	1	0.284309	0.247814
GOTERM_CC_DIRECT	GO:0005849~mRNA cleavage factor complex	3	0.1868	0.0622142	NUDT21, CPSF7, CPSF6	1571	5	18224	6.96015	1	0.284309	0.247814
GOTERM_CC_DIRECT	GO:0030134~ER to Golgi transport vesicle	6	0.373599	0.0677916	APP, SERPINA1, LMAN2L, COL7A1, CTSZ, CTSC	1571	26	18224	2.67698	1	0.308075	0.26853
GOTERM_CC_DIRECT	GO:0031528~microvillus membrane	5	0.311333	0.0749424	MSN, ITGAV, PDZK1, EZR, PROM2	1571	19	18224	3.0527	1	0.33869	0.295215
GOTERM_CC_DIRECT	GO:0012507~ER to Golgi transport vesicle membrane	9	0.560399	0.0753738	SEC23A, HLA-DPB1, HLA-DRA, CD59, HLA-DRB3, FOLR1, HLA-DQA1, HLA-DPA1, HLA-E	1571	52	18224	2.00774	1	0.338768	0.295283
GOTERM_CC_DIRECT	GO:0010008~endosome membrane	23	1.43213	0.0761121	SUN2, VPS4B, EGFR, RHOB, WDR44, SNX3, ACAP2, TF, MYO1B, EHD3, LAMP1, SNX17, RAB23, MRC1, ERBB2, HLA-DPB1, PLIN3, CD14, RAB5A, MYD88, HLA-DQA1, SPG21, HLA-DPA1	1571	185	18224	1.44219	1	0.340217	0.296546
GOTERM_CC_DIRECT	GO:0005719~nuclear euchromatin	6	0.373599	0.0775581	POLR2A, TRIM28, CBX3, RUVBL2, ASH2L, RBMX	1571	27	18224	2.57783	1	0.342881	0.298868
GOTERM_CC_DIRECT	GO:0042641~actomyosin	4	0.249066	0.0779655	MYH9, CDC42BPB, MYH10, DBN1	1571	12	18224	3.86675	1	0.342881	0.298868
GOTERM_CC_DIRECT	GO:0005845~mRNA cap binding complex	4	0.249066	0.0779655	NCBP1, RNMT, FMR1, AGO2	1571	12	18224	3.86675	1	0.342881	0.298868
GOTERM_CC_DIRECT	GO:0045121~membrane raft	25	1.55666	0.0796692	ITGB1, APP, THY1, EGFR, HK1, SDCBP, GPC1, CASP3, BSG, EFHD2, SERPINH1, CD14, CTSD, PROM2, PRNP, ITGA1, TRAF2, ATP2B1, PDZK1, ADAM17, RAP2B, NPC1, PPT1, RAB5A, VCL	1571	206	18224	1.4078	1	0.3485	0.303766
GOTERM_CC_DIRECT	GO:0000159~protein phosphatase type 2A complex	5	0.311333	0.0875631	PPP2R5E, PPP2R2A, STRN, PPP2R5D, STRN4	1571	20	18224	2.90006	1	0.373359	0.325434
GOTERM_CC_DIRECT	GO:0005663~DNA replication factor C complex	3	0.1868	0.0880907	RFC3, PCNA, RFC2	1571	6	18224	5.80013	1	0.373359	0.325434
GOTERM_CC_DIRECT	GO:0090544~BAF-type complex	3	0.1868	0.0880907	PBRM1, ARID1A, ARID1B	1571	6	18224	5.80013	1	0.373359	0.325434
GOTERM_CC_DIRECT	GO:0008278~cohesin complex	3	0.1868	0.0880907	RAD21, SMC1A, SMC3	1571	6	18224	5.80013	1	0.373359	0.325434
GOTERM_CC_DIRECT	GO:0035068~micro-ribonucleoprotein complex	3	0.1868	0.0880907	AGO3, AGO1, AGO2	1571	6	18224	5.80013	1	0.373359	0.325434
GOTERM_CC_DIRECT	GO:0071012~catalytic step 1 spliceosome	3	0.1868	0.0880907	XAB2, CRNKL1, BCAS2	1571	6	18224	5.80013	1	0.373359	0.325434
GOTERM_CC_DIRECT	GO:0030139~endocytic vesicle	9	0.560399	0.0898119	TF, EHD3, SH3KBP1, GIPC1, VPS11, APOA1, RAB5A, EGFR, IGF2R	1571	54	18224	1.93338	1	0.378692	0.330082
GOTERM_CC_DIRECT	GO:0019898~extrinsic component of membrane	12	0.747198	0.0929817	SNX3, PRNP, EPB41L2, MICALL1, TPR, PLAUR, MSN, NBEAL2, EZR, RNF40, MGLL, SNX6	1571	82	18224	1.6976	1	0.388966	0.339038
GOTERM_CC_DIRECT	GO:0031092~platelet alpha granule membrane	4	0.249066	0.0951018	SPARC, TMX3, APLP2, CD9	1571	13	18224	3.56931	1	0.388966	0.339038
GOTERM_CC_DIRECT	GO:0005721~pericentric heterochromatin	4	0.249066	0.0951018	DNMT1, CBX5, ATRX, CBX1	1571	13	18224	3.56931	1	0.388966	0.339038
GOTERM_CC_DIRECT	GO:0030122~AP-2 adaptor complex	4	0.249066	0.0951018	HIP1, AP2A1, EGFR, PICALM	1571	13	18224	3.56931	1	0.388966	0.339038
GOTERM_CC_DIRECT	GO:0016580~Sin3 complex	4	0.249066	0.0951018	HDAC2, RBBP4, SIN3A, HDAC1	1571	13	18224	3.56931	1	0.388966	0.339038
GOTERM_CC_DIRECT	GO:0005736~DNA-directed RNA polymerase I complex	4	0.249066	0.0951018	POLR1C, POLR2E, POLR1D, POLR2H	1571	13	18224	3.56931	1	0.388966	0.339038
GOTERM_CC_DIRECT	GO:0005905~clathrin-coated pit	9	0.560399	0.0975894	APP, TF, NECAP2, LRP1, TFRC, AAK1, DNM1L, REPS1, PICALM	1571	55	18224	1.89822	1	0.395189	0.344462
GOTERM_CC_DIRECT	GO:0017053~transcriptional repressor complex	9	0.560399	0.0975894	SMARCE1, CBX5, CTBP2, SIN3A, TBL1XR1, CTBP1, SP3, HDGF, HMGB1	1571	55	18224	1.89822	1	0.395189	0.344462
GOTERM_CC_DIRECT	GO:0071556~integral component of lumenal side of endoplasmic reticulum membrane	6	0.373599	0.0992112	HLA-DPB1, HLA-DRA, HLA-DRB3, HLA-DQA1, HLA-DPA1, HLA-E	1571	29	18224	2.40005	1	0.399777	0.348461

## Sheet: GO CC of down DEPs
Category	Term	Count	%	PValue	Genes	List Total	Pop Hits	Pop Total	Fold Enrichment	Bonferroni	Benjamini	FDR
GOTERM_CC_DIRECT	GO:0070062~extracellular exosome	593	38.8343	8.36619e-126	ITSN2, RPL4, RPL5, RPL30, RPL3, RPL31, RPL34, ABAT, SLC4A1, FNBP1L, MYLK, RPL7, GJA1, ALCAM, PSMD7, TFG, AP1S1, PIP4K2C, PRKACA, PGLYRP1, PRKACB, XYLB, GAMT, GSTK1, RPL23, RPL22, HPCAL1, SYTL1, PRKCA, RNASE4, RNASE3, HDHD2, SND1, SCAMP3, SCAMP2, PSME1, RPL24, PADI2, RPL27, RPL26, UQCRC2, RPL28, TSTA3, SAR1A, SHMT2, SHMT1, IQGAP1, IQGAP2, SLC5A5, PRDX3, CYB5R1, PRDX2, PRDX5, BLOC1S1, PRKAR2A, MYO6…	1499	2811	18224	2.5647	5.38783e-123	5.38783e-123	4.59304e-123
GOTERM_CC_DIRECT	GO:0005829~cytosol	541	35.4289	1.07199e-66	RPL4, RPL5, RPL30, RPL3, RPL32, RPL31, RPL34, RPL8, RPL9, RPL6, MYLK, RPL7, GJA1, PSMD7, TFG, RPL36, AP1S1, RPL35, RPL38, PIP4K2C, PRKACA, PRKACB, XYLB, GAMT, RPL21, RPL23, RPL22, PHKA1, PRKCA, FNDC3A, DAAM1, PRKAR1A, MYL1, MYL2, MYL3, PSME1, RPL24, PADI2, RPL27, RPL26, PADI4, RPL29, RPL28, GNE, TSTA3, SAR1B, SHMT1, IQGAP1, IQGAP2, BLOC1S4, SULT1A1, PRDX3, PRDX2, PRDX5, PPP3R1, BLOC1S1, EPB41L1, …	1499	3315	18224	1.98406	6.90363e-64	3.45181e-64	2.94262e-64
GOTERM_CC_DIRECT	GO:0005739~mitochondrion	293	19.188	1.27476e-59	ISCA2, RPL34, ECI1, CISD1, ABAT, NFU1, RPS14, COMTD1, GJA1, MLYCD, ATP6V1E1, PRKACA, PDK2, MCCC2, GSTK1, CPT1A, MECR, TSTD1, ACSL1, OXSM, CMC1, MCCC1, PRKCA, BCS1L, HDHD3, SND1, LACTB2, ETHE1, UQCRC1, SUCLG2, VDAC2, SUCLG1, VDAC1, UQCRC2, GCDH, MAOB, MAOA, SHMT2, STXBP1, SHMT1, MRPL15, PPL, PRDX3, CYB5R2, APOO, CYB5R1, PRDX5, PPP3R1, DHX32, LDHD, RDH13, DECR1, PCK2, FIS1, APOOL, ADHFE1, PYCR1, PY…	1499	1331	18224	2.67628	8.20948e-57	2.6309e-57	2.2428e-57
GOTERM_CC_DIRECT	GO:0016020~membrane	401	26.2606	1.6341e-59	RPL4, RPL5, RPL30, RPL32, RPL31, RPL8, RPL9, RPL6, RPL7, PSMD7, RPL36, AP1S1, RPL35, PIP4K2C, PRKACA, CDK5RAP3, GSTK1, RPL21, RPL23, HPCAL1, FNDC3A, SYTL4, SND1, EML4, DYNC1LI1, DAAM1, BIN1, PRKAR1A, RPL24, RPL27, RPL26, RPL29, RPL28, RPN2, RETSAT, RPN1, GIGYF2, CYB5R2, CYB5R1, CRACR2A, LARP1, PRKAR2A, MYO6, PSMF1, ST3GAL1, LRBA, STARD10, SNF8, PA2G4, SFXN4, HYOU1, SFXN1, SFXN2, FARSA, FARSB, ARF…	1499	2200	18224	2.21597	1.05236e-56	2.6309e-57	2.2428e-57
GOTERM_CC_DIRECT	GO:0005840~ribosome	80	5.23903	1.08006e-41	RPL4, RPL5, RPL30, RPL3, RPL32, RPL31, RPL34, RPLP1, RPLP0, MRPS10, MRPL37, RPL10A, RPL8, RPL9, RPL6, RPL7, RPS4X, RPS15, RPS14, RPL7A, RPS17, RPS16, RPS19, RPL18A, RPS18, RPL36, RPLP2, RPL35, RPL38, RPS11, RPS10, RPS13, RPS9, RPL21, RPS7, RPS8, RPL23, RPL22, RPS6, MRPL49, RPL13A, RPS3A, MRPL43, MRPL44, RPL37A, CANX, RPL24, RPL27, RPL29, RPL28, RPL10, RPL11, RRBP1, MRPL55, RPS15A, RPS3, RPL14, RP…	1499	166	18224	5.85901	6.9556e-39	1.39112e-39	1.18591e-39
GOTERM_CC_DIRECT	GO:0005759~mitochondrial matrix	109	7.13818	2.22446e-38	ISCA2, ECI1, NDUFA10, ABAT, OGDHL, PARK7, ALDH1L2, ABHD10, MLYCD, HADH, PDK2, MCCC2, PDHX, GSTK1, MCCC1, PPA2, LACTB2, ETHE1, PPIF, SUCLG2, SUCLG1, CARS2, GCDH, SHC1, SHMT2, AK3, ACAT1, PRDX3, PRDX5, BLOC1S1, DECR1, PCK2, PDHA1, ADHFE1, IDH2, GOT2, PYCR1, PYCR2, ACADSB, ACSF2, CS, ALDH6A1, ACO2, ACADVL, GFM1, HIBADH, GFM2, ETFA, ETFB, DHTKD1, MCEE, ACADL, AUH, ALDH2, DBT, IDH3B, ME3, ACADM, ACADS…	1499	327	18224	4.05248	1.43255e-35	2.38759e-36	2.03538e-36
GOTERM_CC_DIRECT	GO:0005743~mitochondrial inner membrane	124	8.1205	2.84071e-35	MTCH1, NDUFA13, NDUFA11, NDUFA12, ECI1, NDUFA10, COX6A1, LGALS3, CHCHD3, MPC1, MPC2, CHCHD6, HADH, GSTK1, CPT1A, MCCC1, SDHC, SDHA, COX6B1, ALDH3A2, COX7A2L, GPD2, SPNS1, PPIF, UQCRC1, VDAC2, SUCLG1, VDAC1, UQCRC2, LETMD1, MAOB, NDUFB10, UQCRB, CNP, NDUFB11, SHMT2, OMA1, MRPL15, UQCRH, ACAT1, LDHD, CYC1, RDH13, NDUFV2, NDUFV1, IDH2, GOT2, ABCA8, COQ9, MRPL23, MRPL24, COQ6, TIMM10B, NDUFAF2, SFXN4…	1499	441	18224	3.41842	1.82942e-32	2.61345e-33	2.22793e-33
GOTERM_CC_DIRECT	GO:0022625~cytosolic large ribosomal subunit	44	2.88147	4.10165e-30	RPL4, RPL5, RPL30, RPL3, RPL32, RPL10, RPL31, RPL34, RPLP1, RPL12, RPLP0, RPL11, RPL10A, RPL8, RPL9, RPL6, RPL7, RPL7A, MRPL1, RPL18A, RPL36AL, RPL36, RPL14, RPL35, RPLP2, RPL13, RPL38, RPL15, RPL18, RPL17, RPL19, RPL21, RPL23, RPL22, RPL35A, RPL13A, RPL23A, RPL27A, RPL37A, RPL24, RPL27, RPL26, RPL29, RPL28	1499	68	18224	7.86658	2.64146e-27	3.30183e-28	2.81476e-28
GOTERM_CC_DIRECT	GO:0005794~Golgi apparatus	174	11.3949	1.40492e-29	SLC35B2, ATP8A1, CASC4, CIB1, GCC2, HID1, GOLGA2, GOLGA3, GJA1, GOLGA4, CCDC91, GOLGA5, GNPTAB, OSBP, TRAPPC11, AP1S1, CLCC1, FAM3C, SLC39A7, ZFPL1, B2M, SLC30A7, RAB2A, SLC30A6, USP8, COG7, MMGT1, COG5, SACM1L, SLC35C1, COG3, HLA-C, COG1, SLC30A1, ANK3, FNDC3A, SCAMP2, SELENOM, PREPL, AKAP9, PLPP3, LRPAP1, TMED10, PDXDC1, SAR1A, SAR1B, COPB1, GLT8D1, ARL1, SLC1A5, ZC3HAV1, NDRG2, PLD1, FUT2, TGO…	1499	863	18224	2.45121	9.04767e-27	1.0053e-27	8.57e-28
GOTERM_CC_DIRECT	GO:0000139~Golgi membrane	136	8.90635	6.52971e-29	SLC35B2, STEAP4, ATP8A1, GOLGA2, GOLGA3, GJA1, C1GALT1C1, GOLGA4, GOLGA5, GNPTAB, TFG, OSBP, AP1S1, ARFIP1, B2M, NSF, SH3GLB1, RAB2A, SLC30A6, COG8, COG7, TRAPPC2L, COG6, MMGT1, COG5, SACM1L, COG4, SLC35C1, COG3, COG2, AP1B1, GOLPH3L, HLA-C, COG1, FNDC3A, SCAMP3, PREB, KDELR3, RNF121, COPB2, RTN3, COPA, TMED10, COPB1, TAPBPL, PLD1, RAP1GAP, FUT6, APOO, FUT8, MAN2A2, MAN2A1, RAB6A, ST3GAL1, AP1M2,…	1499	591	18224	2.79765	4.20513e-26	4.20513e-27	3.58481e-27
GOTERM_CC_DIRECT	GO:0005925~focal adhesion	105	6.87623	4.36775e-28	RPL4, RPL5, RPL30, RPL3, RPL31, CD81, ITGA2B, RPL10A, RPL8, RPL9, RPL6, RPL7, RPS15, RPS14, RPS17, GJA1, RPS16, ALCAM, RPS19, RPS18, RPL38, CPNE3, RPS11, B2M, RPS10, RPS13, TNS2, TGM2, TNS1, PDIA3, RPS9, RPS7, RPS8, ACTN2, RPS5, RPL23, RPL22, ADAM9, RPL27, PPIB, FLII, IQGAP1, CORO1B, HSP90B1, SLC9A1, DPP4, SLC9A3R2, EPB41L5, CNN1, RRAS, PRKAR2A, PACSIN2, ATP6V0A2, HSPA9, HSPA5, RDX, L1CAM, DAB2, …	1499	391	18224	3.26479	2.81283e-25	2.55712e-26	2.1799e-26
GOTERM_CC_DIRECT	GO:0005789~endoplasmic reticulum membrane	170	11.1329	9.79515e-28	DPAGT1, ERO1A, FAAH, AHCYL1, CISD2, LCLAT1, GJA1, OSBP, ARL6IP5, SLC39A7, SEC62, NOMO2, SEC63, RAB2A, ALG8, ALG9, ENTPD2, ALG6, DGAT1, ACSL1, SACM1L, ALG5, ALG2, ALG13, ACSL4, ALG11, ALG1, PDIA6, PDIA5, DPM1, ALDH3A2, RINT1, DPM3, STIM1, CARD19, ZW10, PREB, KDELR3, FKBP3, RNF121, RTN2, COPB2, RTN3, LRRC59, COPA, FKBP2, VCP, RTN1, TMED10, RPN2, RETSAT, SAR1B, COPB1, MGST3, SEL1L, RPN1, ITPR1, ITPR…	1499	862	18224	2.39764	6.30808e-25	5.25673e-26	4.48128e-26
GOTERM_CC_DIRECT	GO:0005747~mitochondrial respiratory chain complex I	35	2.29208	4.03307e-26	NDUFB9, NDUFA13, NDUFB8, NDUFB7, NDUFB6, NDUFB10, NDUFA11, NDUFB11, NDUFA12, NDUFB5, NDUFB4, NDUFA10, NDUFB3, PARK7, NDUFV2, NDUFV1, SNCA, NDUFA9, NDUFA8, NDUFA7, NDUFA6, NDUFA5, NDUFA4, NDUFA2, NDUFA1, NDUFC2, NDUFS8, NDUFS7, NDUFS6, NDUFS5, NDUFAB1, NDUFS4, NDUFS3, NDUFS2, NDUFS1	1499	49	18224	8.68388	2.5973e-23	1.99792e-24	1.7032e-24
GOTERM_CC_DIRECT	GO:0022627~cytosolic small ribosomal subunit	34	2.22659	3.472e-25	RPS15, RPS4X, RPS14, RPS17, RPS15A, RPS16, RPS19, RPS18, RPS3, EIF2D, RPS2, RPS27A, RPS11, RPS10, RPS13, EIF2A, RPS12, MCTS1, RPS9, RPS7, RPS8, RPS5, RPS6, RPSA, RPS3A, HBA1, RPS26, RPS25, RPS28, RPS27, RPS29, RPS20, RPS24, RPS23	1499	48	18224	8.61152	2.23597e-22	1.59712e-23	1.36152e-23
GOTERM_CC_DIRECT	GO:0005783~endoplasmic reticulum	157	10.2816	9.20042e-24	ERO1A, GHDC, AHCYL2, SLC27A1, ATP8A1, CISD2, CIB1, PARK7, AQP5, EEF1B2, ARL6IP5, SLC39A6, CLCC1, SLC39A7, SEC62, SIL1, TGM2, SEC63, PDIA3, TPD52, ALG9, TRAPPC2L, FBXO2, HLA-C, CNPY2, SLC30A1, PRKCA, ANK3, ALG1, PDIA6, DPM1, RINT1, SELENOM, DPM3, SELENOS, STIM1, ZW10, DNAJB11, ERP29, PPIB, RTN2, RTN3, LRRC59, LRPAP1, FKBP2, VCP, TMED10, RPN2, SAR1A, SAR1B, MGST3, SEL1L, ITPR1, MGST2, HSP90B1, SLC9…	1499	828	18224	2.30521	5.92507e-21	3.95005e-22	3.36736e-22
GOTERM_CC_DIRECT	GO:0005913~cell-cell adherens junction	84	5.50098	1.35043e-21	RPL34, OLA1, HDLBP, PARK7, FNBP1L, CLINT1, RPL6, GOLGA2, GOLGA3, RPL7A, RACK1, FLOT1, FLOT2, ARFIP2, ARFIP1, PGM5, LRRFIP1, SPTAN1, SCYL1, EIF2A, SH3GLB1, USP8, SH3GLB2, ARHGEF16, SND1, EEF1G, SHTN1, EEF1D, PKP2, RPL24, CHMP4B, RPL29, ALDOA, LRRC59, RAB1A, PDXDC1, USO1, IQGAP1, ZC3HAV1, NDRG1, PPL, GIGYF2, CORO1B, SLC9A3R2, PSMB6, LIMA1, LARP1, BAG3, EPB41L1, COBLL1, MYO6, RPL14, PACSIN2, STX5, R…	1499	323	18224	3.16169	8.69676e-19	5.43547e-20	4.63366e-20
GOTERM_CC_DIRECT	GO:0043209~myelin sheath	52	3.40537	4.14565e-19	PITPNA, CLTC, NDUFA10, CA2, UQCRFS1, PHGDH, IDH3A, NSF, PDIA3, ATP1B1, SDHA, CANX, EEF1A2, ATP6V1B2, UQCRC1, NDUFS3, VDAC2, NDUFS1, VDAC1, UQCRC2, SLC25A5, CRYAB, SLC25A4, DLD, ARF6, ATP6V1A, VCP, STXBP1, ATP1A1, NDRG1, COX5A, NAPG, PRDX3, CDC42, RAP1A, MYH14, CKB, RPS27A, NDUFV2, HSPA9, PDHA1, MDH1, HSPA5, MDH2, RDX, GOT2, IMMT, HSPA2, SUCLA2, GNB2, GNB1, ACO2	1499	152	18224	4.15912	2.6698e-16	1.57047e-17	1.3388e-17
GOTERM_CC_DIRECT	GO:0015935~small ribosomal subunit	19	1.24427	6.09172e-14	RPS9, RPS5, RPS6, RPSA, RPS15, RPS4X, RPS26, RPS25, RPS28, RPS16, RPS18, RPS29, RPS3, RACK1, RPS20, RPS2, RPS27A, RPS24, RPS23	1499	27	18224	8.55523	3.92526e-11	2.17948e-12	1.85798e-12
GOTERM_CC_DIRECT	GO:0005793~endoplasmic reticulum-Golgi intermediate compartment	29	1.89915	1.27196e-13	LRPAP1, TMED10, STX17, COPB1, MYDGF, LMAN1, LMAN2, CA4, TMED3, GNPNAT1, TMED2, MAN1A1, TMED7, UGGT1, SCYL1, TMED9, HSPA5, GBF1, SURF4, PDIA6, YIF1A, ERP44, SEC23IP, RER1, GOLGB1, P4HB, SEC22B, ERGIC1, NUCB2	1499	68	18224	5.18479	8.19371e-11	4.31129e-12	3.67531e-12
GOTERM_CC_DIRECT	GO:0030133~transport vesicle	33	2.1611	1.64323e-12	COPB2, COPA, TMED10, RAB3D, RAB1B, COPB1, USO1, GOSR1, TGOLN2, BLOC1S5, TMEM168, GOLGA5, BLOC1S3, TMED3, TMED2, TMED7, YKT6, TMED9, SURF4, PRG2, MYRIP, COPZ1, SCAMP2, ARCN1, AIMP1, ERP29, GNAS, TRIP11, KDELR3, COPG1, SEC22B, COPE, BET1	1499	95	18224	4.22311	1.05825e-09	5.29121e-11	4.51068e-11
GOTERM_CC_DIRECT	GO:0033116~endoplasmic reticulum-Golgi intermediate compartment membrane	26	1.70269	1.05812e-11	MCFD2, TMED10, STX17, RAB1B, GOSR2, GOLGA2, LMAN1, LMAN2, TMED3, TMED2, STX5, TMED7, YKT6, SEC23B, BCAP31, RAB2A, TMED9, SURF4, ASPSCR1, F5, GORASP1, SEC22B, ERGIC3, ERGIC2, ERGIC1, BET1	1499	64	18224	4.93896	6.81429e-09	3.2449e-10	2.76623e-10
GOTERM_CC_DIRECT	GO:0005758~mitochondrial intermembrane space	27	1.76817	6.79503e-11	NDUFB7, SHMT2, TIMM9, COX17, TIMM10, PARK7, CHCHD4, CHCHD2, AIFM1, BLOC1S1, COA6, COA4, LYN, NDUFA8, SIRT5, REXO2, SUOX, GFER, COX6B1, TIMM10B, GATM, GOLPH3, HAX1, NDUFS5, CAT, CYCS, NDUFS1	1499	74	18224	4.43582	4.376e-08	1.98909e-09	1.69567e-09
GOTERM_CC_DIRECT	GO:0042470~melanosome	30	1.96464	1.34094e-09	RAB1A, RAB5B, TMED10, CNP, RPN1, CLTC, ATP1A1, SLC1A5, HSP90B1, FLOT1, MYH11, ATP6V0A1, RAB2A, PDIA3, HSPA5, SYTL1, RAB27B, MYRIP, PDIA6, SND1, PDIA4, GCHFR, SYPL1, TMEM33, CANX, ATP6V1B2, ERP29, P4HB, SEC22B, PPIB	1499	101	18224	3.61112	8.63563e-07	3.75462e-08	3.20076e-08
GOTERM_CC_DIRECT	GO:0017119~Golgi transport complex	11	0.720367	3.10861e-09	GOLGA3, COG8, SCFD1, COG7, VPS51, COG6, COG5, COG4, COG3, COG2, COG1	1499	13	18224	10.2871	2.00194e-06	8.34143e-08	7.11094e-08
GOTERM_CC_DIRECT	GO:0032588~trans-Golgi network membrane	26	1.70269	6.16866e-09	STX16, CLTC, ARL1, CLTA, TGOLN2, ARFRP1, VPS51, AP1G1, AP1S1, ARFIP2, ARFIP1, RAB6A, AP1M2, CD74, COG8, COG7, COG6, COG5, COG4, COG3, COG2, AP1B1, GOLPH3L, COG1, SCAMP2, GNAS	1499	83	18224	3.80835	3.97261e-06	1.58905e-07	1.35464e-07
GOTERM_CC_DIRECT	GO:0033290~eukaryotic 48S preinitiation complex	11	0.720367	2.7982e-08	EIF3M, EIF3L, EIF3I, EIF3J, EIF3G, EIF3E, EIF3F, EIF3C, EIF2S1, EIF3A, EIF3B	1499	15	18224	8.91545	1.80202e-05	6.93092e-07	5.9085e-07
GOTERM_CC_DIRECT	GO:0012507~ER to Golgi transport vesicle membrane	19	1.24427	7.54409e-08	CD74, MCFD2, SEC13, SEC24A, TMED10, STX17, SAR1B, GOSR2, USO1, HLA-C, LMAN1, SEC23IP, TMED2, STX5, SEC24D, SEC22B, SEC24C, B2M, SEC31A	1499	52	18224	4.44214	4.85828e-05	1.79941e-06	1.53397e-06
GOTERM_CC_DIRECT	GO:0031012~extracellular matrix	53	3.47086	1.30456e-07	ARF4, RPL30, CLTC, RPL9, RPS4X, RPS14, LGALS3, RPS17, RPS16, RPS19, RPS18, CTSG, TPSAB1, RPS11, LMCD1, RPS10, RPS13, RAB8A, TGM2, SBSPON, RPS7, RPL23, RPS5, RPL22, RPS3A, DCN, HADHA, SLPI, CANX, RPL27, PRTN3, SLC25A5, COL15A1, TNXB, RPL12, RPN1, RPL11, DPT, HSP90B1, RPS15A, ABI3BP, RPS3, HSPA9, HSPA5, CMA1, RPL35A, EEF2, SOD3, RPS25, OGN, RPS20, P4HB, CALR	1499	296	18224	2.17684	8.40102e-05	3.00049e-06	2.55787e-06
GOTERM_CC_DIRECT	GO:0048471~perinuclear region of cytoplasm	90	5.89391	1.49868e-07	EIF4A2, ARF1, ATP2A2, CIB1, PARK7, CLINT1, AIFM1, OSBP, CA4, RACK1, FLOT2, PRKACB, RAB8B, SLC30A7, TPD52, TRAPPC2L, TSTD1, RPS6, ALG2, PRKCA, MYRIP, NRBP1, NME1, GAK, VAMP8, SHTN1, SELENOM, OAS2, NOS1AP, S100A6, PICK1, S100A4, PPIB, VAMP2, VCP, CNP, STX16, MVP, USO1, PLD1, NDRG2, NDRG1, CORO1B, HSP90B1, SLC9A1, MTDH, CST3, SLC9A3R1, PRDX5, RAP1A, BAG5, HECTD3, MYO6, STX4, PSMF1, ATP9B, SEC23B, AT…	1499	621	18224	1.76195	9.65101e-05	3.3281e-06	2.83715e-06
GOTERM_CC_DIRECT	GO:0005852~eukaryotic translation initiation factor 3 complex	11	0.720367	1.55386e-07	EIF3M, EIF3L, EIF3I, EIF3J, EIF3G, EIF3E, EIF3F, EIF3C, ABCE1, EIF3A, EIF3B	1499	17	18224	7.86658	0.000100064	3.33562e-06	2.84356e-06
GOTERM_CC_DIRECT	GO:0030126~COPI vesicle coat	10	0.654879	2.29087e-07	COPB2, COPA, COPB1, TMED3, COPG1, TMED7, COPZ1, COPE, SCYL1, ARCN1	1499	14	18224	8.68388	0.000147521	4.75911e-06	4.05707e-06
GOTERM_CC_DIRECT	GO:0034663~endoplasmic reticulum chaperone complex	9	0.589391	2.69594e-07	SDF2L1, HSPA5, DNAJB11, MZB1, HYOU1, P4HB, PPIB, PDIA6, HSP90B1	1499	11	18224	9.94699	0.000173604	5.42558e-06	4.62522e-06
GOTERM_CC_DIRECT	GO:0043231~intracellular membrane-bounded organelle	82	5.37001	3.21112e-07	DPAGT1, ERO1A, CD40, AHCYL1, ABCD3, ATP8A1, C2ORF88, CLTC, CLTB, CISD2, CLTA, MIA3, ETFB, CLINT1, FYCO1, CASP7, GOLGA4, AP1G1, AP1S1, TMED2, CLCC1, ACAA1, SPTAN1, GSTK1, CADPS2, SEC13, COG7, TRAPPC2L, SCAMP1, SCAMP3, DDOST, SCAMP2, GAK, ALDH3A2, DPM1, OAS2, OAS3, AKAP9, CAT, ATP6V1B2, PLIN2, STAM2, ERGIC2, VAMP2, LLGL2, PON3, VCP, ACSS2, PDXDC1, NAXE, STX16, UBA5, MGST3, COPB1, MGST2, HSD17B4, AT…	1499	558	18224	1.78658	0.000206775	6.26654e-06	5.34213e-06
GOTERM_CC_DIRECT	GO:0005737~cytoplasm	514	33.6608	5.10147e-07	ITSN2, RPL4, RPL5, RPL30, RPL3, RPL34, DCAF8, FNBP1L, RPL8, RPL9, MYLK, RPL7, TFG, RPL36, RPL35, MLYCD, CDK5RAP3, XYLB, GAMT, RPL21, TSTD1, RPL23, RPL22, PRKCA, AARSD1, SYTL4, SND1, EML2, EML4, DYNC1LI1, DAAM1, BIN1, PRKAR1A, ETHE1, PSME1, RPL24, PADI2, PADI4, RPL28, GNE, TSTA3, EXD2, SHMT2, FLII, SHMT1, COPS7A, ZC3HAV1, IQGAP1, IQGAP2, MTDH, BLOC1S4, PRDX3, EPB41L5, PRDX2, PRDX5, CRACR2A, LARP1,…	1499	5222	18224	1.19665	0.000328481	9.66278e-06	8.23737e-06
GOTERM_CC_DIRECT	GO:0016282~eukaryotic 43S preinitiation complex	10	0.654879	5.30746e-07	EIF3M, EIF3L, EIF3I, EIF3J, EIF3G, EIF3E, EIF3F, EIF3C, EIF3A, EIF3B	1499	15	18224	8.10496	0.000341742	9.76572e-06	8.32513e-06
GOTERM_CC_DIRECT	GO:0005802~trans-Golgi network	30	1.96464	1.54026e-06	ARF1, ATP8A1, STX16, ARL1, CLTB, GCC2, FNBP1L, TGOLN2, ARFRP1, GOLGA4, CA4, KIAA1324, STX4, RAB6A, ATP9B, ATP9A, ARFGEF1, ARFGEF2, GBF1, GOLPH3L, SCAMP1, SOD3, SORL1, RAB10, GOLPH3, RAB14, CPD, RAB13, YIPF6, VAMP2	1499	136	18224	2.68179	0.000991435	2.75535e-05	2.34889e-05
GOTERM_CC_DIRECT	GO:0031201~SNARE complex	17	1.11329	3.18541e-06	STX17, STX16, GOSR2, SNAP23, GOSR1, STXBP2, STX18, NAPG, VAMP8, SCFD1, STX5, STX4, SEC22B, YKT6, SNAP29, VAMP2, BET1	1499	53	18224	3.89956	0.00204931	5.54434e-05	4.72647e-05
GOTERM_CC_DIRECT	GO:0005801~cis-Golgi network	15	0.982318	3.54574e-06	LRPAP1, TMED10, GOSR1, GBF1, COG3, GOLGA2, SCFD1, GOLGA5, MAN2A1, GOLGB1, AKAP9, YIPF6, TRIP11, SCYL1, BET1	1499	42	18224	4.34194	0.00228085	6.00909e-05	5.12266e-05
GOTERM_CC_DIRECT	GO:0005902~microvillus	17	1.11329	9.0666e-06	ATP6V1A, AOC3, WWOX, CNP, DCXR, RDX, STARD10, AQP5, IQGAP2, SLC9A3R1, MYO1C, CA2, MYO6, KIF13B, ATP6V1B2, ATP6V1E1, ATP6V1B1	1499	57	18224	3.6259	0.00582191	0.000149715	0.00012763
GOTERM_CC_DIRECT	GO:0005765~lysosomal membrane	45	2.94695	1.32407e-05	ATP6V1A, TMEM63A, STX17, HM13, ARRB1, TCIRG1, PLD1, NAPG, DPP4, AP3M1, BLOC1S1, AP1G1, PSAP, MYO6, KIAA1324, FLOT1, ATP6V0A2, ATP6V1H, AP1S1, ATP6V0A4, ATP6V1E1, ATP6V1D, BORCS6, AP1M2, ATP6V1C2, RAB2A, NSF, CD74, AP1B1, CCZ1, AP3D1, AP3B1, WDR11, VAMP8, TM9SF1, DAB2, P2RX4, RAB14, GNB2, GNB1, ATP6V1B2, SPNS1, KXD1, ATP6V0D1, ATP6V0C	1499	274	18224	1.99666	0.0084908	0.000213175	0.000181728
GOTERM_CC_DIRECT	GO:0005851~eukaryotic translation initiation factor 2B complex	6	0.392927	2.08501e-05	EIF2B5, EIF2B4, EIF2B3, EIF2B2, EIF2B1, EIF2S1	1499	6	18224	12.1574	0.0133379	0.0003275	0.000279188
GOTERM_CC_DIRECT	GO:0042581~specific granule	8	0.523903	2.75401e-05	STXBP3, ANXA3, CRISP3, SNAP23, STXBP2, STX4, CLCN3, CAMP	1499	13	18224	7.4815	0.0175797	0.000412461	0.000351617
GOTERM_CC_DIRECT	GO:0005750~mitochondrial respiratory chain complex III	8	0.523903	2.75401e-05	UQCRB, UQCRC1, UQCRFS1, CYC1, UQCR10, UQCRC2, BCS1L, UQCRH	1499	13	18224	7.4815	0.0175797	0.000412461	0.000351617
GOTERM_CC_DIRECT	GO:0032580~Golgi cisterna membrane	19	1.24427	3.30435e-05	BCAP31, CANT1, GALNT3, SAR1B, GALNT1, COG3, GOLPH3L, ASAP2, FUT2, GPR89B, FUT6, GOLGA2, GOLGA3, FUT8, GOLPH3, SCFD1, TMED3, TMED2, ST3GAL1	1499	76	18224	3.03936	0.0210555	0.000483637	0.000412293
GOTERM_CC_DIRECT	GO:0005788~endoplasmic reticulum lumen	34	2.22659	3.90739e-05	ERO1A, COL15A1, H6PD, TXNDC12, HSP90B1, MYDGF, ERLEC1, OS9, SIL1, UGGT1, B2M, TXNDC5, PDIA3, COL28A1, SDF2L1, HSPA5, RNASET2, GBF1, PDIA6, PDIA5, PDIA4, F5, DNAJC3, ERP44, RCN1, DNAJB11, CANX, ERP29, MZB1, HYOU1, P4HB, CALR, PPIB, CES1	1499	192	18224	2.15288	0.0248501	0.000559191	0.000476702
GOTERM_CC_DIRECT	GO:0008250~oligosaccharyltransferase complex	7	0.458415	4.80062e-05	RPN2, DAD1, RPN1, STT3A, STT3B, MAGT1, DDOST	1499	10	18224	8.51021	0.0304437	0.000672087	0.000572943
GOTERM_CC_DIRECT	GO:0005746~mitochondrial respiratory chain	8	0.523903	5.11645e-05	NDUFA13, COX7A2L, UQCRB, NNT, UQCRC1, COX7A2, COX7A1, UQCRH	1499	14	18224	6.94711	0.0324138	0.000701062	0.000597644
GOTERM_CC_DIRECT	GO:0016529~sarcoplasmic reticulum	12	0.785855	5.41187e-05	GSTM2, HAX1, S100A1, ATP2A3, ITPR1, ATP2A2, ANK3, CALR, CASQ1, NOL3, XDH, ANK1	1499	34	18224	4.29086	0.034253	0.000726093	0.000618983
GOTERM_CC_DIRECT	GO:0042589~zymogen granule membrane	7	0.458415	9.8246e-05	TMED10, DMBT1, STXBP2, TMED2, RAB27B, SCAMP1, VAMP2	1499	11	18224	7.73655	0.0613133	0.00129123	0.00110076
GOTERM_CC_DIRECT	GO:0030134~ER to Golgi transport vesicle	10	0.654879	0.000144069	GOLGA2, LMAN1, SEC23IP, STX17, LMAN2, YIPF6, IER3IP1, YIF1A, SEC31A, F5	1499	26	18224	4.67594	0.0886125	0.00178424	0.00152104
GOTERM_CC_DIRECT	GO:0005790~smooth endoplasmic reticulum	10	0.654879	0.000144069	DNAJC3, PLCB4, HSPA5, CANX, ERP29, SYVN1, HYOU1, CALR, CASQ1, PPIB	1499	26	18224	4.67594	0.0886125	0.00178424	0.00152104
GOTERM_CC_DIRECT	GO:0030117~membrane coat	10	0.654879	0.000144069	COPB2, AP1G1, COPB1, AP1B1, CHMP2A, AP3D1, CHMP4B, AP1S1, CHMP4A, COPZ1	1499	26	18224	4.67594	0.0886125	0.00178424	0.00152104
GOTERM_CC_DIRECT	GO:1903561~extracellular vesicle	14	0.91683	0.00014698	FGB, SLC12A2, FGA, CLTC, ATP1A1, ATP1B1, SLC5A5, F5, DNAJC3, OGN, GNB1, MGAT1, MAN1B1, SPTAN1	1499	50	18224	3.40408	0.0903196	0.00178594	0.00152249
GOTERM_CC_DIRECT	GO:0005869~dynactin complex	6	0.392927	0.000169007	DCTN6, ACTR1B, DCTN2, DCTN1, DCTN4, ACTR10	1499	8	18224	9.11808	0.103135	0.00197892	0.001687
GOTERM_CC_DIRECT	GO:0014731~spectrin-associated cytoskeleton	6	0.392927	0.000169007	SPTA1, EPB41, ANK3, SPTB, ANK1, SPTBN1	1499	8	18224	9.11808	0.103135	0.00197892	0.001687
GOTERM_CC_DIRECT	GO:0016471~vacuolar proton-transporting V-type ATPase complex	7	0.458415	0.000182807	ATP6V0A2, ATP6V0A4, TCIRG1, ATP6V0D1, ATP6V1F, ATP6V0A1, ATP6V1B1	1499	12	18224	7.09184	0.111072	0.00210228	0.00179216
GOTERM_CC_DIRECT	GO:0030017~sarcomere	12	0.785855	0.000216182	PSMA6, ACTA1, LMAN1, ARF1, MYH2, MYL1, MYL2, TPM1, MYL3, LMOD1, CALM3, MYH7	1499	39	18224	3.74075	0.129977	0.00241919	0.00206232
GOTERM_CC_DIRECT	GO:0005795~Golgi stack	11	0.720367	0.000217877	TOM1L1, NSF, RAB14, GOLGB1, USO1, GBF1, AKAP9, COG2, RAB27B, MGAT2, GOLGA7	1499	33	18224	4.05248	0.130927	0.00241919	0.00206232
GOTERM_CC_DIRECT	GO:0005777~peroxisome	21	1.37525	0.000275635	GSTK1, FIS1, ABCD3, EPHX2, IDH1, GBF1, IDH2, HSD17B4, DHRS4, ALDH3A2, PRDX5, RIDA, AMACR, CAT, PMVK, ISOC1, ACADM, MLYCD, ACAA1, CRAT, XDH	1499	104	18224	2.45487	0.162667	0.00300863	0.00256481
GOTERM_CC_DIRECT	GO:0044322~endoplasmic reticulum quality control compartment	7	0.458415	0.000315893	ERLEC1, OS9, SEL1L, SYVN1, DERL2, MAN1B1, UGGT1	1499	13	18224	6.54631	0.184103	0.00339059	0.00289042
GOTERM_CC_DIRECT	GO:0008091~spectrin	6	0.392927	0.000354459	SPTA1, EPB41, SPTAN1, SPTB, SPTBN1, SPTBN2	1499	9	18224	8.10496	0.204124	0.00374216	0.00319013
GOTERM_CC_DIRECT	GO:0042383~sarcolemma	18	1.17878	0.00048032	SYNM, DTNBP1, CIB1, ANK2, ANK3, ATP1A1, ATP1B1, ANK1, PPP3CA, DLG1, PPP3R1, DES, NOS1AP, FLOT1, PGM5, DMD, FLNC, SNTB1	1499	85	18224	2.57452	0.266113	0.00498913	0.00425316
GOTERM_CC_DIRECT	GO:0015934~large ribosomal subunit	7	0.458415	0.00051444	MRPL1, RPL27A, RPL13A, MRPL15, RPL26, RPL10A, RPL17	1499	14	18224	6.07872	0.282071	0.00525872	0.00448297
GOTERM_CC_DIRECT	GO:0005786~signal recognition particle, endoplasmic reticulum targeting	5	0.327439	0.000595828	SRP19, SRP72, SRP54, SRP68, SRP14	1499	6	18224	10.1312	0.318751	0.00590328	0.00503246
GOTERM_CC_DIRECT	GO:0000220~vacuolar proton-transporting V-type ATPase, V0 domain	5	0.327439	0.000595828	ATP6V0A2, ATP6V0A4, TCIRG1, ATP6V0C, ATP6V0A1	1499	6	18224	10.1312	0.318751	0.00590328	0.00503246
GOTERM_CC_DIRECT	GO:0036464~cytoplasmic ribonucleoprotein granule	9	0.589391	0.000620627	CDC42, RPS4X, RPS6, RPLP0, MAPT, PABPC1, IQGAP1, RPL28, RPL6	1499	25	18224	4.37668	0.329551	0.00605582	0.00516249
GOTERM_CC_DIRECT	GO:0030127~COPII vesicle coat	6	0.392927	0.000660912	SEC24A, TMED7, SEC24D, SEC24C, SEC23B, SEC31A	1499	10	18224	7.29446	0.346732	0.00635265	0.00541553
GOTERM_CC_DIRECT	GO:0030176~integral component of endoplasmic reticulum membrane	20	1.30976	0.000753442	DPAGT1, RTN2, SLC35B2, SLC37A2, RTN1, HSPA5, WFS1, SACM1L, TECR, SYVN1, DERL2, RRBP1, TMCO1, SEC61A1, DPM3, TBL2, STIM1, SELENOS, TMEM33, PREB	1499	104	18224	2.33797	0.384549	0.00713554	0.00608294
GOTERM_CC_DIRECT	GO:0030670~phagocytic vesicle membrane	14	0.91683	0.000836975	ANXA3, HLA-C, TCIRG1, RAB11B, RAB10, DMBT1, ATP6V0A2, ATP6V0A4, ATP6V0D1, ATP6V0C, B2M, RAB8A, RAB8B, ATP6V0A1	1499	59	18224	2.88482	0.416807	0.00781176	0.00665941
GOTERM_CC_DIRECT	GO:0016324~apical plasma membrane	41	2.685	0.000895739	ATP6V1A, AHCYL1, STXBP3, STXBP2, STK39, CIB1, TCIRG1, ATP1A1, AQP5, PLD1, SLC9A1, MTDH, SLC9A3R2, DPP4, SLC9A3R1, GJA1, EPCAM, CA4, FLOT1, FLOT2, ATP6V0A4, CD36, ATP6V1E1, CLCA4, SPTBN2, SLC12A2, RDX, AKR1A1, SORBS2, ANK2, ATP2B2, RAB27B, ATP1B1, BST2, ANO1, PIP, GNAS, DSG2, ATP6V0D1, PFKM, ATP6V1B1	1499	291	18224	1.7129	0.438484	0.0082408	0.00702515
GOTERM_CC_DIRECT	GO:0031985~Golgi cisterna	6	0.392927	0.0011298	GOLPH3, GOLGA5, STX16, GOLPH3L, SORL1, BET1	1499	11	18224	6.63133	0.517128	0.0102478	0.00873606
GOTERM_CC_DIRECT	GO:0071541~eukaryotic translation initiation factor 3 complex, eIF3m	5	0.327439	0.0012996	EIF3M, EIF3I, EIF3F, EIF3A, EIF3B	1499	7	18224	8.68388	0.567202	0.0116242	0.00990942
GOTERM_CC_DIRECT	GO:0030018~Z disc	21	1.37525	0.00146263	NEBL, ACTN2, S100A1, SORBS2, SLC4A1, ANK2, ANK3, ANK1, TTN, PPP3CA, PDLIM3, DES, BIN1, BAG3, CFL2, NOS1AP, PGM5, DMD, FLNC, CRYAB, MYH7	1499	118	18224	2.16361	0.610396	0.0129032	0.0109998
GOTERM_CC_DIRECT	GO:0005833~hemoglobin complex	6	0.392927	0.00180622	HBG1, HBE1, HBB, AHSP, HBD, HBA1	1499	12	18224	6.07872	0.687847	0.015719	0.0134002
GOTERM_CC_DIRECT	GO:0031430~M band	8	0.523903	0.00189066	S100A1, ANK2, ALDOA, CRYAB, ANK1, MYOM2, SPTBN1, TTN	1499	23	18224	4.22867	0.704397	0.0162345	0.0138396
GOTERM_CC_DIRECT	GO:0005947~mitochondrial alpha-ketoglutarate dehydrogenase complex	4	0.261952	0.00208105	BCKDHA, BCKDK, BCKDHB, DBT	1499	4	18224	12.1574	0.738572	0.01722	0.0146798
GOTERM_CC_DIRECT	GO:0005853~eukaryotic translation elongation factor 1 complex	4	0.261952	0.00208105	EEF1A1, EEF1B2, EEF1D, EEF1A2	1499	4	18224	12.1574	0.738572	0.01722	0.0146798
GOTERM_CC_DIRECT	GO:0016459~myosin complex	12	0.785855	0.00208565	MYH2, MYO1C, MYO5B, MYL2, MYO6, MYL3, MYO5C, MYH14, MYH11, CGN, CGNL1, MYH7	1499	50	18224	2.91779	0.739347	0.01722	0.0146798
GOTERM_CC_DIRECT	GO:0061617~MICOS complex	5	0.327439	0.00243018	APOO, CHCHD3, APOOL, CHCHD6, IMMT	1499	8	18224	7.5984	0.791318	0.0193271	0.0164761
GOTERM_CC_DIRECT	GO:0033180~proton-transporting V-type ATPase, V1 domain	5	0.327439	0.00243018	ATP6V1A, ATP6V1B2, ATP6V1F, ATP6V1C2, ATP6V1B1	1499	8	18224	7.5984	0.791318	0.0193271	0.0164761
GOTERM_CC_DIRECT	GO:0005741~mitochondrial outer membrane	24	1.57171	0.0024309	SH3GLB1, CPT1A, MAOB, MTX1, CNP, MAOA, ACSL1, MTX2, ARG1, CISD1, CISD2, ACSL4, COASY, HK2, ASS1, NME1, HADHB, GJA1, SAMM50, HAX1, MFN1, VDAC2, VDAC1, LETMD1	1499	149	18224	1.95825	0.791414	0.0193271	0.0164761
GOTERM_CC_DIRECT	GO:0005791~rough endoplasmic reticulum	12	0.785855	0.00246524	SEC61A1, TRAM1, RAB14, STX17, RPN2, CCDC47, HM13, CANX, RPN1, CA4, SEC62, SNCA	1499	51	18224	2.86057	0.795988	0.0193612	0.0165051
GOTERM_CC_DIRECT	GO:0042645~mitochondrial nucleoid	11	0.720367	0.00303531	HSPA9, HADHB, LRRC59, HADHA, ACADVL, SHMT2, DBT, VDAC2, VDAC1, TFB2M, SLC25A5	1499	45	18224	2.97182	0.858819	0.0229202	0.0195391
GOTERM_CC_DIRECT	GO:0014704~intercalated disc	11	0.720367	0.00303531	GJA1, DLG1, DES, PKP2, DSG2, PGM5, ANK2, ANK3, ATP1A1, ATP1B1, SLC9A1	1499	45	18224	2.97182	0.858819	0.0229202	0.0195391
GOTERM_CC_DIRECT	GO:0030315~T-tubule	10	0.654879	0.00306077	RTN2, BIN1, NOS1AP, RDX, SLC30A1, ANK2, ANK3, ATP1A1, CASQ1, SLC9A1	1499	38	18224	3.19933	0.861122	0.0229202	0.0195391
GOTERM_CC_DIRECT	GO:0005844~polysome	10	0.654879	0.00306077	RPS4X, PSMA6, IMPACT, RPS6, RPS3, DRG1, CALR, EIF2S1, GCN1, EIF4G1	1499	38	18224	3.19933	0.861122	0.0229202	0.0195391
GOTERM_CC_DIRECT	GO:0005782~peroxisomal matrix	11	0.720367	0.00359814	GRHPR, PRDX5, AMACR, ABCD3, IDH1, CAT, HSD17B4, MLYCD, CRYM, ACAA1, CRAT	1499	46	18224	2.90721	0.901862	0.0266345	0.0227055
GOTERM_CC_DIRECT	GO:0030529~intracellular ribonucleoprotein complex	22	1.44073	0.00364874	RPL4, RPL5, RPS9, RPS7, RPS8, MVP, RPS5, RPL22, RPS6, RPLP0, RPL13A, SRA1, RPS3A, PA2G4, IQGAP1, EEF2, RPL7, RPS4X, RPS3, RPL27, SLIRP, PABPC1	1499	136	18224	1.96664	0.90502	0.0267021	0.0227631
GOTERM_CC_DIRECT	GO:0001725~stress fiber	12	0.785855	0.00394935	LIMA1, ACTA1, ABLIM1, MYO1C, DAAM1, NEBL, TPM1, MYH14, PGM5, CORO1B, MYH7, MYLK	1499	54	18224	2.70165	0.921795	0.0284277	0.0242342
GOTERM_CC_DIRECT	GO:0030140~trans-Golgi network transport vesicle	6	0.392927	0.00397282	TGOLN2, TMED9, TMED10, RAB14, RAB27B, RAB8A	1499	14	18224	5.21033	0.922972	0.0284277	0.0242342
GOTERM_CC_DIRECT	GO:0033179~proton-transporting V-type ATPase, V0 domain	5	0.327439	0.00409076	ATP6V0A2, TCIRG1, ATP6V0D1, ATP6V0C, ATP6V0A1	1499	9	18224	6.75413	0.928628	0.02895	0.0246795
GOTERM_CC_DIRECT	GO:0070469~respiratory chain	7	0.458415	0.00432402	NDUFA8, NDUFA6, NDUFS6, NDUFA10, CYCS, NDUFC2, CYC1	1499	20	18224	4.2551	0.938622	0.0302681	0.0258031
GOTERM_CC_DIRECT	GO:0030667~secretory granule membrane	7	0.458415	0.00563865	VAMP8, TMED10, CA4, ICA1, CPE, ITPR2, VAMP2	1499	21	18224	4.05248	0.973789	0.0390461	0.0332862
GOTERM_CC_DIRECT	GO:0030016~myofibril	8	0.523903	0.00635579	PSMA6, MYBPC1, MYH2, MYL1, MYL2, TPM1, LMOD1, PDE4DIP	1499	28	18224	3.47355	0.98353	0.0435439	0.0371205
GOTERM_CC_DIRECT	GO:0031083~BLOC-1 complex	6	0.392927	0.0075474	BLOC1S4, BLOC1S5, BLOC1S1, BLOC1S3, DTNBP1, KXD1	1499	16	18224	4.55904	0.992395	0.0501085	0.0427167
GOTERM_CC_DIRECT	GO:0030131~clathrin adaptor complex	6	0.392927	0.0075474	GGA1, AP3M1, AP1G1, AP1B1, AP3B1, AP1M2	1499	16	18224	4.55904	0.992395	0.0501085	0.0427167
GOTERM_CC_DIRECT	GO:0005859~muscle myosin complex	6	0.392927	0.0075474	MYH2, MYL1, MYL3, MYH11, MYH7, TTN	1499	16	18224	4.55904	0.992395	0.0501085	0.0427167
GOTERM_CC_DIRECT	GO:0031982~vesicle	20	1.30976	0.00842725	SLC30A7, LRPAP1, RAB4A, DCTN2, CD81, SLC6A14, CIB1, VAMP8, GAK, CST3, SLC9A3R1, GNB2, SPNS1, CHMP4B, FLOT2, STX5, CALM3, KCNN4, VAMP2, CAPS	1499	128	18224	1.8996	0.995704	0.0553791	0.0472098
GOTERM_CC_DIRECT	GO:0031674~I band	7	0.458415	0.00910456	NEBL, BIN1, CFL2, MYL3, CASQ1, ALDOA, TTN	1499	23	18224	3.70009	0.997234	0.0584823	0.0498552
GOTERM_CC_DIRECT	GO:0030130~clathrin coat of trans-Golgi network vesicle	4	0.261952	0.00917191	CLTC, CLTB, CLTA, NCALD	1499	6	18224	8.10496	0.997352	0.0584823	0.0498552
GOTERM_CC_DIRECT	GO:0045254~pyruvate dehydrogenase complex	4	0.261952	0.00917191	PDHX, PDHA1, PDHB, DLD	1499	6	18224	8.10496	0.997352	0.0584823	0.0498552
GOTERM_CC_DIRECT	GO:0036513~Derlin-1 retrotranslocation complex	5	0.327439	0.00937592	VCP, SELENOS, HM13, SEL1L, SYVN1	1499	11	18224	5.52611	0.997681	0.059197	0.0504645
GOTERM_CC_DIRECT	GO:0016328~lateral plasma membrane	11	0.720367	0.0102025	GJA1, DLG1, MYO1C, EPCAM, RAB13, TACSTD2, DSG2, DMD, ANK3, IQGAP1, ATP6V1B1	1499	53	18224	2.52324	0.998645	0.0637907	0.0543805
GOTERM_CC_DIRECT	GO:0030027~lamellipodium	23	1.50622	0.0117372	SCYL3, TESC, RDX, SORBS2, CIB1, IQGAP2, DGKZ, NRBP1, CORO1B, SLC9A1, MYLK, DPP4, ACTA2, SHTN1, ACTA1, ABLIM1, HAX1, RAB13, ABI1, FLOT1, FLOT2, STX4, ARHGEF6	1499	160	18224	1.74763	0.999501	0.0726803	0.0619588
GOTERM_CC_DIRECT	GO:0032593~insulin-responsive compartment	4	0.261952	0.0150761	RAB10, RAB4A, RAB4B, RAB13	1499	7	18224	6.94711	0.999944	0.0907387	0.0773533
GOTERM_CC_DIRECT	GO:0030137~COPI-coated vesicle	4	0.261952	0.0150761	ARF1, TMED10, PACS1, TMED2	1499	7	18224	6.94711	0.999944	0.0907387	0.0773533
GOTERM_CC_DIRECT	GO:0005952~cAMP-dependent protein kinase complex	4	0.261952	0.0150761	PRKAR1A, PRKAR2A, PRKACA, PRKACB	1499	7	18224	6.94711	0.999944	0.0907387	0.0773533
GOTERM_CC_DIRECT	GO:0043034~costamere	6	0.392927	0.0163459	SYNM, PGM5, DMD, ANK2, ANK3, FLNC	1499	19	18224	3.83919	0.999975	0.0974698	0.0830915
GOTERM_CC_DIRECT	GO:0055037~recycling endosome	17	1.11329	0.0177316	ARFGEF2, RAB4A, RAB4B, SNF8, SORL1, RAB11B, VAMP8, RAB10, EEA1, RAB14, VPS51, AP1G1, VPS50, MYO5B, RAB13, RAB8A, ATP9A	1499	110	18224	1.87888	0.99999	0.103233	0.0880045
GOTERM_CC_DIRECT	GO:0031092~platelet alpha granule membrane	5	0.327439	0.0177933	SELP, CYB5R1, ITGA2B, CD36, SNCA	1499	13	18224	4.67594	0.99999	0.103233	0.0880045
GOTERM_CC_DIRECT	GO:0005751~mitochondrial respiratory chain complex IV	5	0.327439	0.0177933	NDUFA4, COX4I1, COX5B, COX6A1, COX5A	1499	13	18224	4.67594	0.99999	0.103233	0.0880045
GOTERM_CC_DIRECT	GO:0033017~sarcoplasmic reticulum membrane	8	0.523903	0.0187684	STIM1, NOS1AP, ATP2A3, TMEM109, ATP2A2, ITPR2, CASQ1, CAMK2G	1499	34	18224	2.86057	0.999995	0.105401	0.089853
GOTERM_CC_DIRECT	GO:0002189~ribose phosphate diphosphokinase complex	3	0.196464	0.019149	PRPS2, PRPS1, PRPSAP2	1499	3	18224	12.1574	0.999996	0.105401	0.089853
GOTERM_CC_DIRECT	GO:0009331~glycerol-3-phosphate dehydrogenase complex	3	0.196464	0.019149	GPD2, GPD1, GPD1L	1499	3	18224	12.1574	0.999996	0.105401	0.089853
GOTERM_CC_DIRECT	GO:0000836~Hrd1p ubiquitin ligase complex	3	0.196464	0.019149	OS9, SEL1L, SYVN1	1499	3	18224	12.1574	0.999996	0.105401	0.089853
GOTERM_CC_DIRECT	GO:0005850~eukaryotic translation initiation factor 2 complex	3	0.196464	0.019149	EIF2S2, EIF2S1, EIF2A	1499	3	18224	12.1574	0.999996	0.105401	0.089853
GOTERM_CC_DIRECT	GO:0070939~Dsl1p complex	3	0.196464	0.019149	RINT1, NBAS, ZW10	1499	3	18224	12.1574	0.999996	0.105401	0.089853
GOTERM_CC_DIRECT	GO:0031966~mitochondrial membrane	15	0.982318	0.0211314	NDUFA9, NDUFA13, NDUFA6, NDUFB6, NDUFA2, NDUFA1, ETFDH, PRKCA, OMA1, ACADL, CARD19, NDUFAB1, NDUFS3, TMBIM6, SLC25A10	1499	94	18224	1.94002	0.999999	0.115328	0.098315
GOTERM_CC_DIRECT	GO:1904115~axon cytoplasm	8	0.523903	0.0218445	BLOC1S4, AP3M1, BLOC1S5, BLOC1S1, BLOC1S3, DTNBP1, AP3D1, AP3B1	1499	35	18224	2.77884	0.999999	0.118217	0.100778
GOTERM_CC_DIRECT	GO:0030864~cortical actin cytoskeleton	9	0.589391	0.0222521	EEF1A1, MLPH, ACTN2, RDX, FLOT1, FLOT2, MYRIP, CAP2, LLGL2	1499	43	18224	2.54458	0.999999	0.11942	0.101804
GOTERM_CC_DIRECT	GO:0016323~basolateral plasma membrane	24	1.57171	0.022774	STXBP3, STK39, ARRB1, SLC4A1, LPO, ANK2, ANK3, ATP1A1, ATP1B1, LIN7C, ANK1, SLC9A1, DLG1, DLG3, EPCAM, PDZD11, CA2, CA4, FLOT1, FLOT2, ADAM9, STX4, CD46, ATP6V1B1	1499	180	18224	1.62099	1	0.12121	0.10333
GOTERM_CC_DIRECT	GO:0031672~A band	5	0.327439	0.0233214	MYH2, MYL2, MYL3, ANK2, RPL15	1499	14	18224	4.34194	1	0.122106	0.104093
GOTERM_CC_DIRECT	GO:0031091~platelet alpha granule	5	0.327439	0.0233214	FGB, FGA, STXBP3, STXBP1, FGG	1499	14	18224	4.34194	1	0.122106	0.104093
GOTERM_CC_DIRECT	GO:0055038~recycling endosome membrane	9	0.589391	0.0253009	RAB10, RAB13, PACSIN2, SCAMP1, NDRG1, RAB8A, SCAMP2, ARF6, RAB11B	1499	44	18224	2.48675	1	0.131402	0.112018
GOTERM_CC_DIRECT	GO:0030659~cytoplasmic vesicle membrane	18	1.17878	0.0289915	CADPS2, C2CD5, AP1B1, ARRB1, RAB10, AP3M1, RAB14, AP1G1, MYO5B, RAB13, PACSIN2, AP1S1, CHMP4A, YKT6, AP1M2, RAB8A, SNX5, SNCA	1499	126	18224	1.73678	1	0.149364	0.127331
GOTERM_CC_DIRECT	GO:0005778~peroxisomal membrane	10	0.654879	0.0307303	ALDH3A2, ATAD1, ARF1, ABCD3, ACSL1, CAT, HSD17B4, ACSL4, RAB8B, DHRS4	1499	54	18224	2.25138	1	0.157066	0.133896
GOTERM_CC_DIRECT	GO:0031095~platelet dense tubular network membrane	4	0.261952	0.0319502	ATP2A3, ITPR1, ATP2A2, ITPR2	1499	9	18224	5.40331	1	0.162015	0.138115
GOTERM_CC_DIRECT	GO:0048500~signal recognition particle	3	0.196464	0.0362169	SRP19, SRP54, SRP14	1499	4	18224	9.11808	1	0.179413	0.152947
GOTERM_CC_DIRECT	GO:0005784~Sec61 translocon complex	3	0.196464	0.0362169	BCAP31, SSR4, SEC61B	1499	4	18224	9.11808	1	0.179413	0.152947
GOTERM_CC_DIRECT	GO:0005955~calcineurin complex	3	0.196464	0.0362169	PPP3CA, PPP3R1, ITPR1	1499	4	18224	9.11808	1	0.179413	0.152947
GOTERM_CC_DIRECT	GO:0032982~myosin filament	5	0.327439	0.0371909	MYBPC1, MYH2, MYH11, MYOM2, MYH7	1499	16	18224	3.7992	1	0.181447	0.154681
GOTERM_CC_DIRECT	GO:0071682~endocytic vesicle lumen	5	0.327439	0.0371909	HBB, HYOU1, CALR, HBA1, HSP90B1	1499	16	18224	3.7992	1	0.181447	0.154681
GOTERM_CC_DIRECT	GO:0030141~secretory granule	12	0.785855	0.0386628	CDC42, SYPL1, RNPEP, CPE, RAB27B, CTSG, BAIAP2, CLCN3, MPO, SYTL4, ELANE, VAMP2	1499	74	18224	1.97148	1	0.18721	0.159593
GOTERM_CC_DIRECT	GO:0072546~ER membrane protein complex	4	0.261952	0.04291	MMGT1, EMC1, EMC3, EMC7	1499	10	18224	4.86298	1	0.206224	0.175803
GOTERM_CC_DIRECT	GO:0005856~cytoskeleton	41	2.685	0.0474191	FAAH, EPB42, EPB41, MVP, STK39, FNBP1L, PPL, GPHN, ADD2, EPB41L5, CNN1, SCIN, EPB41L1, INPP5D, PACSIN2, ARL6IP5, S100A12, DMD, FLNC, IGF2BP2, LRRFIP1, CTNNAL1, TNS1, SLC30A9, HSBP1, ACTN2, TPM1, RDX, ANK2, BAIAP2, ANK1, PREPL, MYL2, ABI1, AKAP9, NOSTRIN, TRIP11, PICK1, EPPK1, SNTB1, PFN2	1499	371	18224	1.34354	1	0.226207	0.192838
GOTERM_CC_DIRECT	GO:0014069~postsynaptic density	23	1.50622	0.0483249	LYN, NSF, ARF1, HOMER2, ITPR1, DTNBP1, ARRB1, ATP1A1, BAIAP2, LIN7C, ADD2, DLG1, P2RX4, PLCB4, DLG3, ABI1, PICK1, MAPT, CRYAB, CAMK2G, SPTBN1, RAB8A, CAP2	1499	184	18224	1.51968	1	0.228745	0.195002
GOTERM_CC_DIRECT	GO:0005768~endosome	27	1.76817	0.0486617	LRPAP1, RAB5B, STEAP4, ATP1A1, PLD1, TGOLN2, FLOT1, PACSIN3, FLOT2, STX4, ATP6V0A4, ATP6V1E1, ATP9B, YKT6, ATP9A, RAB4A, SYTL4, SORL1, RAB10, TM9SF2, TOM1L1, GOLPH3, OCIAD1, CHMP4B, CHMP4A, OCIAD2, ARF6	1499	225	18224	1.45889	1	0.228745	0.195002
GOTERM_CC_DIRECT	GO:0031588~nucleotide-activated protein kinase complex	4	0.261952	0.0554853	PRKAR1A, PRKAR2A, PRKAG1, PRKACA	1499	11	18224	4.42089	1	0.255232	0.217582
GOTERM_CC_DIRECT	GO:0030665~clathrin-coated vesicle membrane	4	0.261952	0.0554853	DAB2, AP1G1, MYO6, AP3B1	1499	11	18224	4.42089	1	0.255232	0.217582
GOTERM_CC_DIRECT	GO:0042582~azurophil granule	4	0.261952	0.0554853	SNAP23, STXBP2, AZU1, MPO	1499	11	18224	4.42089	1	0.255232	0.217582
GOTERM_CC_DIRECT	GO:0042719~mitochondrial intermembrane space protein transporter complex	3	0.196464	0.0571057	TIMM10B, TIMM9, TIMM10	1499	5	18224	7.29446	1	0.255389	0.217715
GOTERM_CC_DIRECT	GO:0016469~proton-transporting two-sector ATPase complex	3	0.196464	0.0571057	ATP6V1A, ATP6V1E1, ATP6V1F	1499	5	18224	7.29446	1	0.255389	0.217715
GOTERM_CC_DIRECT	GO:0005964~phosphorylase kinase complex	3	0.196464	0.0571057	PHKG2, PHKA1, PHKB	1499	5	18224	7.29446	1	0.255389	0.217715
GOTERM_CC_DIRECT	GO:0045252~oxoglutarate dehydrogenase complex	3	0.196464	0.0571057	OGDHL, DLD, DHTKD1	1499	5	18224	7.29446	1	0.255389	0.217715
GOTERM_CC_DIRECT	GO:0009986~cell surface	56	3.66732	0.0593468	CD40, ITGAM, ITGA2B, CA4, SLC39A6, CD38, DIP2A, CTSG, CD36, TNS1, FGB, PDIA3, FGA, SCARA5, FGG, HLA-C, ANO6, GP1BA, ANK3, SPTB, PDIA4, FOLH1, RER1, ERP29, ADAM9, ITGA7, DSG2, PLA2R1, CD46, CRYAB, CD44, LRPAP1, HM13, CLCN3, IQGAP2, SLC9A1, DPP4, NT5E, EPCAM, LMAN2, STX4, DMD, ELANE, AOC3, CD74, HSPA5, GOT2, HSPA2, SYNJ2BP, L1CAM, AIMP1, BST2, ERP44, MELTF, CALR, FOLR2	1499	542	18224	1.25612	1	0.263581	0.224699
GOTERM_CC_DIRECT	GO:0030175~filopodium	11	0.720367	0.0642039	CDC42, ACTA2, SHTN1, SLC9A3R1, ACTA1, ACTN2, ABI1, RDX, DMD, IQGAP2, BAIAP2	1499	71	18224	1.88355	1	0.283201	0.241424
GOTERM_CC_DIRECT	GO:0000815~ESCRT III complex	4	0.261952	0.0695934	CHMP2A, CHMP4B, CHMP4A, CHMP6	1499	12	18224	4.05248	1	0.304886	0.25991
GOTERM_CC_DIRECT	GO:0032587~ruffle membrane	12	0.785855	0.0718829	EEF1A1, EPB41L5, ARF4, C2CD5, MYO1C, TESC, TPM1, MYO6, PACSIN2, RPS3, CIB1, NME1	1499	82	18224	1.77914	1	0.312788	0.266647
GOTERM_CC_DIRECT	GO:0000145~exocyst	5	0.327439	0.0763821	RAB10, RALB, EXOC8, MYRIP, EXOC1	1499	20	18224	3.03936	1	0.330135	0.281435
GOTERM_CC_DIRECT	GO:0005923~bicellular tight junction	15	0.982318	0.079654	ANK3, CGN, ASH1L, LIN7C, MTDH, CLDN10, DLG1, DLG3, POF1B, EPCAM, RAB13, EPPK1, CGNL1, TJP3, TJP2	1499	113	18224	1.61382	1	0.341981	0.291534
GOTERM_CC_DIRECT	GO:0030118~clathrin coat	3	0.196464	0.0810725	CLTC, CLTB, CLTA	1499	6	18224	6.07872	1	0.345766	0.29476
GOTERM_CC_DIRECT	GO:0071556~integral component of lumenal side of endoplasmic reticulum membrane	6	0.392927	0.0849414	BCAP31, CD74, HM13, CANX, HLA-C, CALR	1499	29	18224	2.51533	1	0.35834	0.305479
GOTERM_CC_DIRECT	GO:0070971~endoplasmic reticulum exit site	4	0.261952	0.0851335	MIA2, PREB, MIA3, SEC31A	1499	13	18224	3.74075	1	0.35834	0.305479
GOTERM_CC_DIRECT	GO:0005769~early endosome	26	1.70269	0.0884487	RAB1A, RAB5B, DERL2, CLCN3, RAP1GAP, TM9SF4, EEA1, PRDX3, GJA1, RAP1A, BLOC1S1, FLOT1, PACSIN2, ATP9A, AOC3, USP8, GRIPAP1, MMGT1, SORL1, VAMP8, PTP4A2, DIAPH2, RAB14, STAMBP, ATP6V0D1, ARF6	1499	229	18224	1.38032	1	0.369876	0.315314
GOTERM_CC_DIRECT	GO:0005762~mitochondrial large ribosomal subunit	8	0.523903	0.0957669	MRPL49, MRPL15, MRPL37, MRPL23, MRPL24, MRPL46, MRPL43, MRPL55	1499	48	18224	2.02624	1	0.397896	0.3392
GOTERM_CC_DIRECT	GO:0031252~cell leading edge	7	0.458415	0.0969078	SHTN1, ARF1, DCTN1, GBF1, IQGAP1, CORO1B, BSPRY	1499	39	18224	2.1821	1	0.400055	0.341041

## Sheet: GO MF of up DEPs
Category	Term	Count	%	PValue	Genes	List Total	Pop Hits	Pop Total	Fold Enrichment	Bonferroni	Benjamini	FDR
GOTERM_MF_DIRECT	GO:0044822~poly(A) RNA binding	348	21.6687	4.60992e-104	TCERG1, TES, TFRC, POP1, EIF4A3, HNRNPU, HNRNPR, THUMPD1, NOC2L, CCAR2, CRKL, CCAR1, PNN, ALKBH5, LGALS1, PSMD4, TRIM28, SNRPD2, RAVER1, SNRPD1, DHX57, MAGOH, UBAP2L, SNRPD3, DDX17, SRRM2, DDX18, AQR, MBNL2, CIRBP, WDR75, ACTN4, CRNKL1, GTPBP1, GTPBP4, SRRM1, XRN1, DDX39B, EWSR1, ZC3H11A, SUB1, GRWD1, XRN2, PFN1, EZR, SF1, ANP32A, DHX9, PRKDC, CSTF3, CSTF2, TWF2, SNU13, RTF1, HTATSF1, HNRNPLL, FX…	1535	1129	16881	3.38981	6.39396e-101	6.39396e-101	6.1358e-101
GOTERM_MF_DIRECT	GO:0005515~protein binding	1088	67.746	4.48908e-56	NUP107, TFRC, POP1, GHITM, NOC2L, SCP2, PPP4R2, PSMD4, AKT2, AKT1, WLS, CSNK2A2, DICER1, PDZK1, PHKA2, HSPG2, EML1, RBP4, DDX39B, EWSR1, ZC3H11A, PSME3, SF1, UNC119B, SET, NLRX1, CRABP2, CRABP1, MTMR9, COPS7B, THY1, HACD2, C3, HPX, C5, RHOT2, HSPH1, C6, RHOT1, PDGFC, SFN, HEXIM1, PRPF38A, FUCA2, FN1, ERLIN1, EXOC6B, LARP7, LNPEP, COL1A1, TBL3, COL1A2, AGO3, EIF6, AGO1, AGO2, STRN, HRG, FERMT2, PI…	1535	8785	16881	1.362	6.22635e-53	3.11318e-53	2.98748e-53
GOTERM_MF_DIRECT	GO:0003723~RNA binding	145	9.02864	2.66271e-33	FMR1, HNRNPU, HNRNPR, THUMPD1, YY1, FBL, SNRPD1, KHSRP, CWC22, PAPOLA, DDX17, DDX18, PCID2, SNRPN, THOC1, CIRBP, THOC3, TRNT1, ILF2, CRNKL1, THOC7, THOC6, ILF3, PRPF6, HNRNPUL1, EWSR1, DKC1, NCL, NHP2, SNRPE, SRSF5, NUP98, SNRPF, SRSF6, SNRPA, SF1, KHDRBS1, DNMT1, RBM8A, CSTF3, CSTF2, SNU13, HTATSF1, HNRNPLL, PRPF8, CDKN2AIP, FXR1, PDCD11, UBR5, CSTF1, BRIX1, SMN1, TRMT1L, CPSF6, ZRANB2, RBPMS, F…	1535	547	16881	2.91521	3.69318e-30	1.23106e-30	1.18136e-30
GOTERM_MF_DIRECT	GO:0000166~nucleotide binding	97	6.03985	4.22866e-24	HNRNPR, RAVER1, MTPAP, CIRBP, EWSR1, PSPC1, NCL, SLC27A6, SRSF4, MATR3, SRSF5, SRSF6, SLC27A3, SRSF7, SNRPA, SRSF9, RBM8A, CSTF2, HTATSF1, HNRNPLL, ORC5, HNRNPDL, G3BP1, VPS11, G3BP2, RBM12, CPSF7, CPSF6, RBPMS, FUS, ALYREF, NONO, LARP7, HNRNPL, HNRNPM, HNRNPF, HNRNPD, RNPS1, HNRNPC, GRSF1, ITPA, RBM25, DAZAP1, RBM26, CELF1, CELF2, ELAVL1, RBM3, RBM4, PTBP1, SART3, SNRNP70, RBM14, SAFB, PTBP3, SF…	1535	348	16881	3.06537	5.86515e-21	1.46629e-21	1.40709e-21
GOTERM_MF_DIRECT	GO:0098641~cadherin binding involved in cell-cell adhesion	72	4.48319	4.58908e-15	ITGB1, LAD1, MRE11, TES, BZW1, CRKL, SLK, PPME1, TRIM29, CDH1, RUVBL1, BSG, EFHD2, ERC1, EMD, SH3GL1, TMPO, NCK1, UNC45A, SWAP70, AHSA1, RANGAP1, GAPVD1, YWHAZ, HCFC1, FSCN1, MYH9, PLIN3, ITGA6, TAGLN2, PKP3, EZR, TLN1, PFN1, DBN1, VCL, DDX6, TXNDC9, SRC, TWF2, CAPG, SLC3A2, EVPL, EGFR, CNN3, PDLIM1, CNN2, DNAJB1, SDCBP, PUF60, CALD1, MICALL1, STK38, FLNA, SFN, CTNNA2, S100A11, NOP56, VASP, PTPN1…	1535	290	16881	2.73039	6.31351e-12	1.27301e-12	1.22161e-12
GOTERM_MF_DIRECT	GO:0003729~mRNA binding	43	2.67746	1.99277e-14	RBM25, RBM8A, CELF1, CSTF3, FMR1, CSTF2, SRSF1, EIF4A3, HNRNPLL, ELAVL1, FXR1, MECP2, PURB, RBM4, NXF1, SNRNP70, TRA2B, PPP1R8, TPR, G3BP1, XPO5, G3BP2, LUC7L, NUDT16, SF3B1, HNRNPA3, SSB, CPSF6, CLUH, LSM1, THOC2, SUPT5H, THOC5, HNRNPAB, PUM3, NUDT21, ESRP1, AGO2, LUC7L3, SNRPC, GRSF1, RBMX, LUC7L2	1535	125	16881	3.7831	2.75638e-11	4.60662e-12	4.42062e-12
GOTERM_MF_DIRECT	GO:0004867~serine-type endopeptidase inhibitor activity	32	1.99253	2.17113e-10	SERPINA3, APP, ITIH4, ITIH3, SERPINA1, SERPINB13, ITIH2, SERPINE2, SERPINC1, SERPINA6, ITIH1, SERPINA7, SERPINA4, SERPINH1, A2M, SERPINB3, SERPINB2, AMBP, SERPIND1, APLP2, SERPINF1, SERPINF2, SPINK5, A2ML1, SERPINB8, SERPINB5, AGT, SPINT1, COL7A1, CD109, SERPING1, HRG	1535	97	16881	3.62801	3.01136e-07	4.30195e-08	4.12826e-08
GOTERM_MF_DIRECT	GO:0005178~integrin binding	32	1.99253	1.95503e-09	ITGB1, LAMA5, CD151, SRC, PXN, LTBP4, FBLN1, THY1, FBLN5, THBS4, EGFR, VTN, JAM3, LAMB2, ITGA3, ACTN1, ITGA2, FN1, ACTN4, NPNT, NISCH, COL3A1, ADAM17, COL5A1, FAP, CD9, ITGA6, TGFBI, ITGA5, MFGE8, TLN1, FBN1	1535	105	16881	3.35159	2.71163e-06	3.38954e-07	3.25269e-07
GOTERM_MF_DIRECT	GO:0008536~Ran GTPase binding	16	0.996264	9.26083e-09	IPO13, RANBP2, RANBP1, IPO11, RANBP3, CSE1L, RANGAP1, IPO4, IPO8, IPO9, XPO1, XPO4, NUP50, XPO5, TNPO1, TNPO2	1535	30	16881	5.86528	1.28447e-05	1.4272e-06	1.36957e-06
GOTERM_MF_DIRECT	GO:0004004~ATP-dependent RNA helicase activity	23	1.43213	2.75621e-08	DDX17, DDX18, DDX6, DDX5, DDX27, DDX46, DDX47, DHX9, YTHDC2, DDX1, DDX23, EIF4A3, DDX42, DDX21, DDX50, DDX39B, DHX57, G3BP1, DHX36, DHX15, DHX16, DHX38, SNRNP200	1535	65	16881	3.89139	3.82279e-05	3.82287e-06	3.66852e-06
GOTERM_MF_DIRECT	GO:0042802~identical protein binding	113	7.03611	7.45679e-08	APP, TFRC, FMR1, FHOD1, IGF1R, SLK, PSMD4, RUVBL2, LUC7L, AKT1, NUDT16, MTPAP, SEPHS1, GLUL, SH3GL1, BNIP3L, IK, S100A2, MAP1S, APLP2, ADIPOQ, SOX10, HCFC1, NISCH, SFRP1, DDX39B, EWSR1, NCL, PSME3, SNRNP200, SNRPA, SF1, FTL, KHDRBS1, FBLN1, STK4, VTN, SDCBP, DPP9, APOH, HACL1, SFN, APOE, SMN1, GSTM3, PRNP, SMAD4, SMAD3, CBX3, FUS, NONO, FN1, NUP153, HOOK3, IGF2R, COL1A1, COL1A2, HNRNPC, MYD88, MC…	1535	749	16881	1.65915	0.00010342	8.9552e-06	8.59364e-06
GOTERM_MF_DIRECT	GO:0005487~nucleocytoplasmic transporter activity	13	0.809465	8.27939e-08	NUP107, NUP133, NUP153, NUP160, NXF1, XPO1, TPR, NUP62, NUP35, NUP54, NUP98, NUP58, RBM22	1535	22	16881	6.49846	0.000114829	8.9552e-06	8.59364e-06
GOTERM_MF_DIRECT	GO:0019899~enzyme binding	62	3.86052	8.39348e-08	SCARB2, APP, TOP2B, ECM1, KDM1A, PHF6, CCAR2, PPP3CB, LAMP1, LAMP2, COTL1, AKT1, BANF1, SNRPD3, CTNNBL1, PDGFRB, ARMT1, PARP1, PRMT1, RFC2, CAD, PLAUR, APOA1, PAWR, TRAF2, UBE4B, MSH2, HNRNPUL1, NPC2, LUC7L2, MCM2, DDX5, HDAC2, PCNA, SRC, PRKDC, HDAC1, MAT2B, HACD2, HDAC6, EGFR, UNG, WDR70, U2AF2, HMOX1, A2M, GBP1, GSTM3, PTPN1, CYB5A, NOP14, UBE2I, CPSF1, CBX3, STAT1, CBX1, XRCC1, RPA2, MAPK14, …	1535	333	16881	2.04756	0.000116411	8.9552e-06	8.59364e-06
GOTERM_MF_DIRECT	GO:0005201~extracellular matrix structural constituent	22	1.36986	2.53204e-07	TINAGL1, LAMA1, LAMA4, BGN, LAMB1, PRELP, FBLN1, LAMC1, FBLN2, HAPLN1, COL1A1, COL3A1, VCAN, EFEMP2, COL1A2, COL4A2, COL5A1, COL4A1, COL5A2, PXDN, CHI3L1, FBN1	1535	67	16881	3.61108	0.000351133	2.50853e-05	2.40725e-05
GOTERM_MF_DIRECT	GO:0017056~structural constituent of nuclear pore	12	0.747198	5.03312e-07	NUP214, NUP93, NUP205, NUP107, NUP133, NUP188, NUP155, NUP85, NUP62, NUP153, NUP54, NUP98	1535	21	16881	6.28423	0.00069785	4.42319e-05	4.2446e-05
GOTERM_MF_DIRECT	GO:0043236~laminin binding	13	0.809465	5.13735e-07	ITGB1, ECM1, TINAGL1, ITGA3, ITGA2, LYPD3, NID1, BCAM, LGALS1, GPC1, ITGA6, AGRN, ITGA9	1535	25	16881	5.71864	0.000712296	4.42319e-05	4.2446e-05
GOTERM_MF_DIRECT	GO:0004532~exoribonuclease activity	10	0.622665	5.42135e-07	EXOSC7, EXOSC6, EXOSC4, EXOSC10, CNOT7, EXOSC9, EXOSC8, EXOSC3, DCPS, EXOSC2	1535	14	16881	7.85528	0.000751659	4.42319e-05	4.2446e-05
GOTERM_MF_DIRECT	GO:0003682~chromatin binding	67	4.17186	5.79318e-07	TOP2B, KDM1A, FMR1, PSIP1, NUCKS1, SMC3, NOC2L, MECP2, TRIM28, SIN3A, NUP62, UBTF, RCC1, NELFA, PELP1, BRD3, PBRM1, SMARCC1, NCOA5, RING1, TEX10, ATRX, ACTL6A, SAFB, SMC1A, SOX10, HCFC1, MSH6, SFPQ, WDR82, MCM5, ADNP, TOP1, YAP1, PRKAA1, ENY2, DNMT1, HDAC2, PCNA, CTBP2, HDAC1, DDX1, EGFR, MTA1, POLR2B, RAD21, TPR, MCMBP, MTA2, BRD4, SMARCE1, SMAD4, CBX5, NONO, CBX1, NOC3L, SSRP1, DEK, SUPT5H, SMA…	1535	391	16881	1.88446	0.000803191	4.46396e-05	4.28373e-05
GOTERM_MF_DIRECT	GO:0051015~actin filament binding	32	1.99253	6.27172e-07	ANXA8L1, HIP1, WDR1, NEXN, CORO1A, SYNE3, TRIOBP, EGFR, SYNE2, PPP1R9B, SYNE1, TMEM201, CFL1, FLNA, PLS3, CTNNA2, MYH10, CLASP2, MAP1S, ACTN1, ACTN4, ARPC5, MYO1D, MYO1B, FMNL1, MARCKS, FRG1, FSCN1, MYH9, LCP1, EZR, TLN1	1535	132	16881	2.66603	0.000869509	4.57835e-05	4.3935e-05
GOTERM_MF_DIRECT	GO:0003725~double-stranded RNA binding	20	1.24533	1.04343e-06	STAU1, TFRC, DDX58, STRBP, DDX1, ACTN1, DDX21, MSN, SLC3A2, HMGB1, DICER1, ELAVL1, ILF2, ILF3, AGO3, AGO1, DHX36, AGO2, DHX15, VIM	1535	61	16881	3.6057	0.0014462	7.23621e-05	6.94405e-05
GOTERM_MF_DIRECT	GO:0005521~lamin binding	10	0.622665	1.24556e-06	SUN2, PRNP, BNIP3L, TMEM201, SUN1, AKAP8L, PKP1, LBR, SYNE1, TMPO	1535	15	16881	7.3316	0.0017261	8.22664e-05	7.89449e-05
GOTERM_MF_DIRECT	GO:0008139~nuclear localization sequence binding	13	0.809465	2.31992e-06	IPO13, NUP214, NUP153, RANBP6, IPO4, KPNA6, NUP98, TNPO1, KPNA2, TNPO2, KPNA3, TNPO3, NUP58	1535	28	16881	5.10593	0.00321257	0.000146261	0.000140355
GOTERM_MF_DIRECT	GO:0005518~collagen binding	19	1.18306	3.65446e-06	SMAD4, SPARC, SMAD3, ITGA3, ITGA2, ITGA1, FN1, P3H1, PCOLCE, NID1, NID2, ASPN, MRC2, VTN, SERPINH1, SPARCL1, TGFBI, ITGA9, CTSB	1535	60	16881	3.48251	0.00505592	0.00022038	0.000211482
GOTERM_MF_DIRECT	GO:0017070~U6 snRNA binding	8	0.498132	4.73616e-06	PRPF4, LSM8, SART3, DDX39B, PRPF8, LSM4, RBM22, LSM2	1535	10	16881	8.79792	0.00654755	0.000273711	0.00026266
GOTERM_MF_DIRECT	GO:0004003~ATP-dependent DNA helicase activity	13	0.809465	1.2202e-05	XRCC6, MRE11, MCM7, XRCC5, DHX9, RECQL, CHD4, RAD50, RUVBL2, G3BP1, MCM4, NBN, MCM6	1535	32	16881	4.46769	0.0167819	0.000676967	0.000649635
GOTERM_MF_DIRECT	GO:0003779~actin binding	48	2.98879	2.27076e-05	ITGB1, TAGLN, FHOD1, GMFG, INPPL1, FHL3, CAPG, LSP1, WASL, CORO1A, HDAC6, SYNE2, SYNE1, CNN3, CNN2, CALD1, EPB41L2, COTL1, STK38L, GC, TNS4, GBP1, MYH10, EMD, VASP, CAP1, PAWR, AFAP1, MSN, MYO9B, ACTN4, WASH3P, CEACAM1, INF2, FMNL2, PALLD, GIPC1, FSCN1, MYH9, HCLS1, EVL, ANG, CORO7, LCP1, EZR, PFN1, DBN1, VCL	1535	278	16881	1.89883	0.031005	0.00121136	0.00116246
GOTERM_MF_DIRECT	GO:0001047~core promoter binding	18	1.1208	3.95883e-05	HDAC2, HDAC1, NONO, GTF2B, HNRNPU, SAFB, HDAC6, CCAR1, SFPQ, MTA1, IFI16, MYBBP1A, POLR2A, PSPC1, AGO1, DHX36, AGO2, RBMX	1535	64	16881	3.09302	0.0534297	0.00203367	0.00195156
GOTERM_MF_DIRECT	GO:0030515~snoRNA binding	10	0.622665	4.41424e-05	NOP56, NOP58, NOP14, TBL3, WDR3, HEATR1, NHP2, DDX21, SNU13, NUDT16	1535	21	16881	5.23685	0.0593901	0.00218662	0.00209834
GOTERM_MF_DIRECT	GO:0004386~helicase activity	21	1.3076	5.7538e-05	DDX17, DDX18, DDX6, DDX27, DDX47, DDX58, DHX9, DDX1, ATRX, DDX23, EIF4A3, SMARCA5, DDX42, DICER1, DDX50, SMARCA2, GTF2F2, SMARCA4, DHX57, DHX36, SNRNP200	1535	85	16881	2.717	0.076706	0.0027519	0.0026408
GOTERM_MF_DIRECT	GO:0042803~protein homodimerization activity	98	6.10212	8.2878e-05	TFRC, FMR1, CPOX, PLOD1, SLK, LGALS1, CPNE1, ENPP1, BANF1, NUDT16, MTPAP, SEPHS1, SBF2, BNIP3L, ACOT7, ACTN1, ADIPOQ, SERPINF2, ACTN4, OLFM4, RNF40, MSH6, RRAGA, MSH2, SNRPC, MTMR1, CTBP2, CTBP1, PEX11B, STK4, CORO1A, FBLN5, ADH5, FXR1, SDCBP, PDCD10, TPR, PDGFC, HMOX1, APOE, S100A11, SNX6, GSTM3, SMAD4, CADM4, CBX5, SMAD3, AMBP, RBPMS, CBX1, EXT2, TP53I3, GIPC1, KYAT3, CNOT9, CD200, HIP1, CPQ, H…	1535	730	16881	1.47636	0.108595	0.00383173	0.00367702
GOTERM_MF_DIRECT	GO:0003690~double-stranded DNA binding	20	1.24533	9.14006e-05	XRCC6, PCID2, FEN1, MRE11, XRCC5, DDX58, STAT1, PRKDC, HMGB2, HMGB3, NUCKS1, HMGB1, SAFB, EGFR, MSH6, SLTM, HNRNPDL, IFI16, MSH2, TARDBP	1535	81	16881	2.71541	0.119071	0.00408944	0.00392433
GOTERM_MF_DIRECT	GO:1990446~U1 snRNP binding	6	0.373599	0.000110579	SNRPD2, SNRNP70, SNRPD1, SNRPD3, SNRPC, SNRPA	1535	7	16881	9.42634	0.142197	0.0047929	0.00459939
GOTERM_MF_DIRECT	GO:0003684~damaged DNA binding	17	1.05853	0.000118782	XRCC6, FEN1, PCNA, XRCC5, MGMT, RPA1, HMGB2, RPA2, XRCC1, HMGB1, DDB2, UNG, MSH6, MSH2, RPA3, APEX1, NBN	1535	63	16881	2.96755	0.151903	0.00499243	0.00479086
GOTERM_MF_DIRECT	GO:0004866~endopeptidase inhibitor activity	13	0.809465	0.000152034	ITIH4, ITIH3, ITIH2, SERPIND1, AHSG, SERPINF2, A2ML1, C3, C4B, C4A, C5, CD109, A2M	1535	40	16881	3.57415	0.190135	0.00605188	0.00580754
GOTERM_MF_DIRECT	GO:0003678~DNA helicase activity	10	0.622665	0.000152715	MCM7, RUVBL2, ATRX, RUVBL1, MCM3, RECQL, MCM4, MCM5, MCM6, MCM2	1535	24	16881	4.58225	0.190899	0.00605188	0.00580754
GOTERM_MF_DIRECT	GO:0000175~3'-5'-exoribonuclease activity	9	0.560399	0.00021205	EXOSC7, EXOSC4, EXOSC10, CNOT7, DIS3, EXOSC9, XRN2, EXOSC3, EXOSC2	1535	20	16881	4.94883	0.254831	0.0080875	0.00776097
GOTERM_MF_DIRECT	GO:0003697~single-stranded DNA binding	21	1.3076	0.000215745	IGHM, MCM7, CNBP, RPA1, HMGB2, RPA2, RTF1, HMGB1, WBP11, PURB, HNRNPK, HNRNPDL, MSH2, RPA3, SUB1, FUBP1, MCM4, NUP35, POLR2G, MCM6, HNRNPA1	1535	93	16881	2.48328	0.258641	0.0080875	0.00776097
GOTERM_MF_DIRECT	GO:0003923~GPI-anchor transamidase activity	5	0.311333	0.000315091	PIGS, PIGU, PIGT, GPAA1, PIGK	1535	5	16881	10.9974	0.354093	0.0112017	0.0107494
GOTERM_MF_DIRECT	GO:0030621~U4 snRNA binding	5	0.311333	0.000315091	PRPF4, SART3, DDX39B, SNU13, PRPF31	1535	5	16881	10.9974	0.354093	0.0112017	0.0107494
GOTERM_MF_DIRECT	GO:0003727~single-stranded RNA binding	13	0.809465	0.000323049	DDX58, CNBP, STRBP, HMGB1, NXF1, AGO3, HNRNPF, AGO1, AGO2, POLR2G, SNRPC, HNRNPA1, RBMX	1535	43	16881	3.32479	0.361185	0.0112017	0.0107494
GOTERM_MF_DIRECT	GO:0003724~RNA helicase activity	7	0.435866	0.000545694	DDX17, DDX6, DDX5, DHX9, DDX1, DHX15, DHX16	1535	13	16881	5.92167	0.530968	0.0178065	0.0170876
GOTERM_MF_DIRECT	GO:0008201~heparin binding	29	1.80573	0.000549829	APP, CFH, SERPINE2, SERPINC1, LAMC2, LTBP2, PRELP, THBS2, FSTL1, THBS4, KNG1, THBS3, VTN, MDK, APOH, ZNF207, SLIT3, APOE, SERPIND1, APLP2, FN1, PCOLCE, TGFBR3, SFRP1, COL5A1, ANG, HDGF, HRG, FBN1	1535	160	16881	1.99328	0.533652	0.0178065	0.0170876
GOTERM_MF_DIRECT	GO:0019904~protein domain specific binding	35	2.17933	0.000552041	DDX6, CTBP1, HMGB2, PLG, CAPG, MECP2, XPO1, TUBA1A, LAMP1, BASP1, LAMP2, VPS11, SFN, IKBKG, GUSB, NCK1, CBX3, ITGA3, RCC2, TUBB, WNT5A, PLAUR, PTPN11, ACSL3, DICER1, DYNLL1, YWHAZ, ETV6, MYO1D, HNRNPM, RAP2B, MYH9, AIDA, EZR, CNOT9	1535	208	16881	1.85052	0.535081	0.0178065	0.0170876
GOTERM_MF_DIRECT	GO:0036002~pre-mRNA binding	6	0.373599	0.000567604	PTBP1, DDX5, TRA2B, LSM1, SRSF6, RBM22	1535	9	16881	7.3316	0.545015	0.0178924	0.01717
GOTERM_MF_DIRECT	GO:0000980~RNA polymerase II distal enhancer sequence-specific DNA binding	16	0.996264	0.000587209	SMARCE1, SMARCC1, SMARCD2, HDAC2, SMARCB1, HDAC1, NONO, ACTL6A, CHD4, SOX10, SMARCA4, SFPQ, RBBP4, RUVBL2, HNRNPC, MTA2	1535	65	16881	2.70705	0.557227	0.0180991	0.0173684
GOTERM_MF_DIRECT	GO:0031492~nucleosomal DNA binding	13	0.809465	0.00063461	SMARCE1, SMARCC1, SMARCD2, HDAC2, SMARCB1, HDAC1, ACTL6A, CHD4, SMARCA4, RBBP4, RCC1, HNRNPC, MTA2	1535	46	16881	3.10796	0.585417	0.0191349	0.0183623
GOTERM_MF_DIRECT	GO:0004252~serine-type endopeptidase activity	40	2.49066	0.000869105	C1QB, CFD, C1QA, C1S, C1R, CFI, IGHV4-34, HTRA1, IGKV3D-11, PLG, HPR, C2, C3, C4B, IGHG3, C4A, IGHG4, IGLV3-25, IGKV1-16, IGLV3-21, CTSD, HABP2, CTSC, CTSB, TMPRSS11B, MMP2, F12, MST1, IGKV1-5, IGKV1D-39, TMPRSS11E, F9, FAP, IGLV2-23, IGKV4-1, TPP1, KLKB1, CFB, IGLV3-19, C1QC	1535	255	16881	1.72508	0.700599	0.0253398	0.0243167
GOTERM_MF_DIRECT	GO:0050733~RS domain binding	5	0.311333	0.000876936	SON, SRSF1, LUC7L, SRSF5, SRSF10	1535	6	16881	9.1645	0.703837	0.0253398	0.0243167
GOTERM_MF_DIRECT	GO:0003713~transcription coactivator activity	39	2.42839	0.000970069	YAP1, TCERG1, SMARCD2, ENY2, DDX5, SMARCB1, USP16, CTBP2, CBFB, TGFB1I1, FHL2, CCAR1, PDLIM1, YY1, MTA1, SMARCE1, DDX17, NPM1, SMARCC1, RBPMS, FUS, ACTL6A, AIP, GTF2F1, ARID1A, SMARCA2, SOX10, ARID1B, SMARCA4, HCFC1, MED23, PRPF6, SNW1, THRAP3, NACA, CARM1, APEX1, SUB1, RAN	1535	248	16881	1.72943	0.739757	0.0274589	0.0263502
GOTERM_MF_DIRECT	GO:0043021~ribonucleoprotein complex binding	10	0.622665	0.00101327	BOP1, PRPF6, PES1, EIF4A3, CD2BP2, HNRNPU, PPIH, PRPF31, WDR12, PHF6	1535	30	16881	3.6658	0.754907	0.027557	0.0264444
GOTERM_MF_DIRECT	GO:0004553~hydrolase activity, hydrolyzing O-glycosyl compounds	10	0.622665	0.00101327	MANBA, GLB1, IDUA, HEXB, GAA, HEXA, CHI3L2, NAGA, CHI3L1, GLA	1535	30	16881	3.6658	0.754907	0.027557	0.0264444
GOTERM_MF_DIRECT	GO:0003730~mRNA 3'-UTR binding	13	0.809465	0.00116598	FMR1, CIRBP, PARN, HNRNPR, ELAVL1, RNF40, PUM2, FXR1, RBM4, HNRNPA2B1, RNPS1, HNRNPC, TARDBP	1535	49	16881	2.91768	0.801736	0.0311002	0.0298445
GOTERM_MF_DIRECT	GO:0019903~protein phosphatase binding	15	0.933998	0.00131158	ANAPC7, STAT3, ITGA1, RPA2, TRAF2, PIK3R1, MAPK14, EGFR, SNX3, CEACAM1, PPME1, ERBB2, ANAPC4, ANAPC5, JAK1	1535	63	16881	2.61843	0.838032	0.0343239	0.032938
GOTERM_MF_DIRECT	GO:0042393~histone binding	23	1.43213	0.00138046	NPM1, SUPT16H, USP16, SET, ANP32A, ATRX, SMARCA5, RSF1, DEK, NOC2L, SMARCA2, PHF6, SUPT6H, SART3, IPO9, RBBP4, TBL1XR1, HAT1, ANP32E, RCC1, ANP32B, PTMA, MCM2	1535	122	16881	2.07328	0.852809	0.0354574	0.0340258
GOTERM_MF_DIRECT	GO:0048407~platelet-derived growth factor binding	6	0.373599	0.00178188	PDGFRB, COL1A1, COL3A1, COL1A2, COL5A1, COL4A1	1535	11	16881	5.99858	0.915726	0.0449359	0.0431216
GOTERM_MF_DIRECT	GO:0031418~L-ascorbic acid binding	8	0.498132	0.00187179	P4HA1, P4HA2, OGFOD3, PLOD3, P3H1, PLOD2, PLOD1, P3H3	1535	21	16881	4.18948	0.925623	0.0463603	0.0444885
GOTERM_MF_DIRECT	GO:0050431~transforming growth factor beta binding	7	0.435866	0.00200574	TGFBR3, CD109, LTBP4, ITGAV, LTBP3, LTBP1, ENG	1535	16	16881	4.81136	0.938256	0.0471005	0.0451988
GOTERM_MF_DIRECT	GO:0070034~telomerase RNA binding	7	0.435866	0.00200574	DKC1, GAR1, NHP2, HNRNPU, SNRPD3, HNRNPC, NOP10	1535	16	16881	4.81136	0.938256	0.0471005	0.0451988
GOTERM_MF_DIRECT	GO:0008022~protein C-terminus binding	30	1.868	0.00202369	YAP1, TOP2B, ECM1, PRKAA1, MRE11, CTBP1, SRC, VPS4B, FBLN1, AP2A1, CORO1A, FBLN5, SDCBP, ERBB2, BANF1, KPNA3, USP7, XRCC6, XRCC5, DYNLL1, HSPG2, BCAM, TFCP2, MSH2, SNX17, NCL, AGO2, TAX1BP3, VIM, SAE1	1535	182	16881	1.81276	0.939777	0.0471005	0.0451988
GOTERM_MF_DIRECT	GO:0004407~histone deacetylase activity	11	0.684932	0.00203751	HDAC2, MTA1, KDM1A, RBBP4, SIN3A, HDAC1, SAP18, CHD4, RBBP7, MTA2, HDAC6	1535	39	16881	3.10183	0.940923	0.0471005	0.0451988
GOTERM_MF_DIRECT	GO:0034513~box H/ACA snoRNA binding	4	0.249066	0.00279235	DKC1, GAR1, NHP2, NOP10	1535	4	16881	10.9974	0.979316	0.0634916	0.0609282
GOTERM_MF_DIRECT	GO:0017091~AU-rich element binding	7	0.435866	0.0028636	EXOSC7, NUDT21, EXOSC4, EXOSC9, EXOSC8, ELAVL1, HNRNPA0	1535	17	16881	4.52834	0.981268	0.0640615	0.061475
GOTERM_MF_DIRECT	GO:0015485~cholesterol binding	11	0.684932	0.00304066	NPC1, SCP2, NPC2, ERLIN1, TSPO, APOC3, APOA1, APOA4, APOD, APOE, PROM2	1535	41	16881	2.95052	0.985357	0.0669427	0.0642399
GOTERM_MF_DIRECT	GO:0008026~ATP-dependent helicase activity	9	0.560399	0.00344865	DHX9, DDX1, DDX23, DHX36, RECQL, DHX16, DHX38, CHD4, SNRNP200	1535	29	16881	3.41298	0.9917	0.0740737	0.071083
GOTERM_MF_DIRECT	GO:0001848~complement binding	5	0.311333	0.00352478	C4B, C8G, CD59, C8A, CFB	1535	8	16881	6.87337	0.992535	0.0740737	0.071083
GOTERM_MF_DIRECT	GO:0005049~nuclear export signal receptor activity	5	0.311333	0.00352478	NUP214, XPO1, XPO4, CSE1L, XPO5	1535	8	16881	6.87337	0.992535	0.0740737	0.071083
GOTERM_MF_DIRECT	GO:0032403~protein complex binding	32	1.99253	0.0035835	ITGB1, KHDRBS1, LRP1, PPP2R2A, FBLN1, AP2A1, CAPG, C8B, C8A, STRN4, C8G, SIN3A, CASP3, NCK2, GIT1, RANBP2, CARMIL1, CRTAP, LAMB3, ITGA2, TUBB, P3H1, TRAF2, PDZK1, RNF40, NASP, DDX39B, APEX1, HCLS1, STRN, PFKP, FBN1	1535	206	16881	1.70833	0.993121	0.0741839	0.0711887
GOTERM_MF_DIRECT	GO:0005539~glycosaminoglycan binding	7	0.435866	0.00396878	TGFBR3, VCAN, SERPINE2, LTBP4, BGN, HABP2, ENG	1535	18	16881	4.27676	0.995977	0.0809515	0.0776831
GOTERM_MF_DIRECT	GO:0008143~poly(A) binding	6	0.373599	0.00425334	KHDRBS1, HNRNPDL, RBPMS, DDX1, EIF4A3, ZC3H14	1535	13	16881	5.07572	0.997293	0.0854982	0.0820462
GOTERM_MF_DIRECT	GO:0008565~protein transporter activity	15	0.933998	0.00485803	IPO13, IPO11, AP2A1, HIKESHI, RANBP6, IPO4, IPO8, IPO9, SEC61G, KPNA6, TNPO1, KPNA2, TNPO2, KPNA3, TNPO3	1535	72	16881	2.29112	0.998834	0.0962583	0.0923719
GOTERM_MF_DIRECT	GO:0017069~snRNA binding	5	0.311333	0.00589052	HEXIM1, RBPMS, GEMIN5, SNRPB2, SNRPA	1535	9	16881	6.10966	0.999724	0.111807	0.107293
GOTERM_MF_DIRECT	GO:0005522~profilin binding	5	0.311333	0.00589052	VASP, FMNL1, HTT, EVL, DBN1	1535	9	16881	6.10966	0.999724	0.111807	0.107293
GOTERM_MF_DIRECT	GO:0003899~DNA-directed RNA polymerase activity	10	0.622665	0.00595829	POLR3A, POLR2A, POLR2B, POLR3D, POLR1C, POLR2E, POLR1D, POLR2G, POLR2H, POLR2I	1535	38	16881	2.89405	0.999749	0.111807	0.107293
GOTERM_MF_DIRECT	GO:0032794~GTPase activating protein binding	6	0.373599	0.00612643	FMNL1, CDH1, TUBB, PIN1, AKT1, GAPVD1	1535	14	16881	4.71317	0.999801	0.111807	0.107293
GOTERM_MF_DIRECT	GO:0000400~four-way junction DNA binding	6	0.373599	0.00612643	YY1, MSH6, MSH2, HMGB2, HMGB3, HMGB1	1535	14	16881	4.71317	0.999801	0.111807	0.107293
GOTERM_MF_DIRECT	GO:0004185~serine-type carboxypeptidase activity	6	0.373599	0.00612643	CTSA, SCPEP1, CPXM1, PRCP, AEBP1, CPVL	1535	14	16881	4.71317	0.999801	0.111807	0.107293
GOTERM_MF_DIRECT	GO:0030619~U1 snRNA binding	4	0.249066	0.00650824	SNRNP70, SNRPC, PRPF8, SNRPA	1535	5	16881	8.79792	0.999883	0.117233	0.1125
GOTERM_MF_DIRECT	GO:0005537~mannose binding	7	0.435866	0.00707783	MANBA, LMAN2L, MRC1, BSG, MAN2B1, IGF2R, CLN5	1535	20	16881	3.84909	0.999947	0.125858	0.120777
GOTERM_MF_DIRECT	GO:0004197~cysteine-type endopeptidase activity	13	0.809465	0.00798802	USP7, TINAGL1, USP16, USP5, CTSZ, SFRP1, CASP6, CASP3, CASP1, CTSD, CTSC, CTSB, LGMN	1535	61	16881	2.34371	0.999985	0.140245	0.134583
GOTERM_MF_DIRECT	GO:0001103~RNA polymerase II repressing transcription factor binding	8	0.498132	0.0088247	TCERG1, HDAC2, MTA1, SIN3A, HDAC1, STAT3, CHD4, MTA2	1535	27	16881	3.25849	0.999995	0.152998	0.146821
GOTERM_MF_DIRECT	GO:0000993~RNA polymerase II core binding	7	0.435866	0.00916025	AGO1, AGO2, CTR9, ZNF326, RPRD1B, CCAR2, BRD4	1535	21	16881	3.6658	0.999997	0.156855	0.150522
GOTERM_MF_DIRECT	GO:0005044~scavenger receptor activity	11	0.684932	0.00992017	LGALS3BP, COLEC12, MSR1, VTN, CD163, TINAGL1, SUSD2, CFI, CD5L, STAB1, ENPP1	1535	48	16881	2.52024	0.999999	0.167796	0.161021
GOTERM_MF_DIRECT	GO:0035198~miRNA binding	6	0.373599	0.011468	RBM4, AGO3, AGO1, FMR1, AGO2, HNRNPA2B1	1535	16	16881	4.12402	1	0.19164	0.183902
GOTERM_MF_DIRECT	GO:0005509~calcium ion binding	84	5.23039	0.0125231	FKBP10, ANXA8L1, SPARC, CLSTN1, LPCAT1, PPP3CB, EFEMP2, EFEMP1, CDH1, STAB1, CPNE1, EFHD2, ENPP1, PLS3, HMCN1, ME2, TGM3, HABP2, ARSA, S100A2, CD93, SWAP70, ACTN1, ACTN4, NPNT, HSPG2, EML1, ASPN, RCN3, VCAN, RCN2, F9, VSNL1, ASPH, PLSCR3, CDH11, FKBP7, SPARCL1, CDH13, FKBP9, LCP1, GAS6, MYL9, MATN2, SLC25A13, TBC1D9B, LRP1, C1S, PEF1, C1R, PON1, LTBP4, FBLN1, LTBP2, ITPR3, LTBP3, THBS2, NID1, ITI…	1535	717	16881	1.2884	1	0.204848	0.196577
GOTERM_MF_DIRECT	GO:0003676~nucleic acid binding	111	6.91158	0.0125538	EIF4A3, HNRNPR, YY1, RAVER1, NARS2, DPF2, ENPP1, CMTR1, DDX17, DDX18, RECQL, CIRBP, THOC7, XRN1, DDX39B, PSPC1, NCL, XRN2, SRSF4, MATR3, SRSF5, TRIM16, SNRNP200, SRSF7, SRSF9, DDX6, DDX5, DHX9, YTHDC2, DDX1, HTATSF1, HNRNPLL, HNRNPDL, DHX36, G3BP1, ERI3, G3BP2, DHX38, CPSF7, CPSF6, RBPMS, CPSF1, FUS, ALYREF, NONO, HNRNPL, EHD3, CNOT7, SON, HNRNPF, AGO1, SP3, AGO2, HNRNPD, RNPS1, HNRNPC, RBM25, DA…	1535	985	16881	1.2393	1	0.204848	0.196577
GOTERM_MF_DIRECT	GO:0001948~glycoprotein binding	13	0.809465	0.0132062	CTSA, SERPINA1, TFRC, ITGA3, EGFR, IGF2R, SDCBP, LGALS1, CDH1, RASA1, APOH, FLNA, VIM	1535	65	16881	2.19948	1	0.212988	0.204389
GOTERM_MF_DIRECT	GO:0008134~transcription factor binding	38	2.36613	0.0163541	HDAC2, KDM1A, CTBP1, PRKDC, HDAC1, GTF2B, HMGB2, FHL2, HTT, NUCKS1, HMGB1, PIK3R1, STK4, MECP2, PURB, PDCD11, PSMD4, IFI16, FLNA, UBXN7, NBN, PELP1, USP7, DR1, UBE2I, SMAD3, PARP1, GPX3, STAT3, AIP, GTF2F1, SOX10, YWHAZ, SMARCA4, MYBBP1A, HNRNPD, UBA2, ARHGEF2	1535	284	16881	1.47148	1	0.260725	0.250198
GOTERM_MF_DIRECT	GO:0042162~telomeric DNA binding	7	0.435866	0.0179694	UPF2, XRCC6, KDM1A, XRCC5, NCL, HNRNPD, TERF2IP	1535	24	16881	3.20757	1	0.283222	0.271787
GOTERM_MF_DIRECT	GO:0031994~insulin-like growth factor I binding	5	0.311333	0.0185499	ITGB4, IGFBP3, ITGAV, ITGA6, IGF1R	1535	12	16881	4.58225	1	0.289086	0.277414
GOTERM_MF_DIRECT	GO:0043395~heparan sulfate proteoglycan binding	6	0.373599	0.0193164	CFH, GPC1, GPC4, HRG, AGRN, GPC6	1535	18	16881	3.6658	1	0.289374	0.277691
GOTERM_MF_DIRECT	GO:0001056~RNA polymerase III activity	6	0.373599	0.0193164	POLR3A, POLR3D, POLR1C, POLR2E, POLR1D, POLR2H	1535	18	16881	3.6658	1	0.289374	0.277691
GOTERM_MF_DIRECT	GO:0002020~protease binding	17	1.05853	0.0196717	ITGB1, SERPINB3, CSTA, ECM1, SERPINA1, SERPINB13, LRP1, SERPINC1, ITGA3, SERPINF2, ADRM1, FN1, FAP, CASP3, TIMP3, ITGAV, A2M	1535	101	16881	1.85105	1	0.289374	0.277691
GOTERM_MF_DIRECT	GO:0005024~transforming growth factor beta-activated receptor activity	4	0.249066	0.0198201	TGFBR3, LTBP4, LTBP1, ENG	1535	7	16881	6.28423	1	0.289374	0.277691
GOTERM_MF_DIRECT	GO:0034235~GPI anchor binding	4	0.249066	0.0198201	PIGU, GPAA1, PIGK, THY1	1535	7	16881	6.28423	1	0.289374	0.277691
GOTERM_MF_DIRECT	GO:1990247~N6-methyladenosine-containing RNA binding	4	0.249066	0.0198201	YTHDF1, YTHDC2, HNRNPA2B1, HNRNPC	1535	7	16881	6.28423	1	0.289374	0.277691
GOTERM_MF_DIRECT	GO:0001618~virus receptor activity	13	0.809465	0.0229806	ITGB1, SERPINB3, SCARB2, ITGB5, TFRC, ITGA2, NPC1, LAMP1, MRC1, ITGAV, ITGA5, NECTIN4, NECTIN2	1535	70	16881	2.04237	1	0.332021	0.318616
GOTERM_MF_DIRECT	GO:0008475~procollagen-lysine 5-dioxygenase activity	3	0.1868	0.0232601	PLOD3, PLOD2, PLOD1	1535	3	16881	10.9974	1	0.332595	0.319166
GOTERM_MF_DIRECT	GO:0004527~exonuclease activity	6	0.373599	0.0243007	FEN1, XRN1, EXOSC9, DDX1, ERI3, EXOSC2	1535	19	16881	3.47286	1	0.343929	0.330043
GOTERM_MF_DIRECT	GO:0019841~retinol binding	5	0.311333	0.0249039	RBP4, C8G, CRABP2, CRABP1, RBP1	1535	13	16881	4.22977	1	0.345416	0.33147
GOTERM_MF_DIRECT	GO:0030898~actin-dependent ATPase activity	5	0.311333	0.0249039	MYO1D, MYO1B, MYH9, MYO9B, MYH10	1535	13	16881	4.22977	1	0.345416	0.33147
GOTERM_MF_DIRECT	GO:0046875~ephrin receptor binding	7	0.435866	0.0263109	SDCBP, PTPN1, EPHA7, CDK5, SRC, ANKS1A, NCK1	1535	26	16881	2.96084	1	0.357776	0.343331
GOTERM_MF_DIRECT	GO:0050840~extracellular matrix binding	7	0.435866	0.0263109	VTN, SPARC, BGN, SPARCL1, ITGAV, TGFBI, FBLN2	1535	26	16881	2.96084	1	0.357776	0.343331
GOTERM_MF_DIRECT	GO:0003691~double-stranded telomeric DNA binding	4	0.249066	0.0295973	XRCC6, RAD50, XRCC5, APEX1	1535	8	16881	5.4987	1	0.387279	0.371642
GOTERM_MF_DIRECT	GO:0035197~siRNA binding	4	0.249066	0.0295973	MECP2, FMR1, AGO2, DICER1	1535	8	16881	5.4987	1	0.387279	0.371642
GOTERM_MF_DIRECT	GO:0097157~pre-mRNA intronic binding	4	0.249066	0.0295973	HNRNPL, RBM4, HNRNPA2B1, PRPF8	1535	8	16881	5.4987	1	0.387279	0.371642
GOTERM_MF_DIRECT	GO:0005501~retinoid binding	4	0.249066	0.0295973	RBP4, CRABP2, CRABP1, RBP1	1535	8	16881	5.4987	1	0.387279	0.371642
GOTERM_MF_DIRECT	GO:0005319~lipid transporter activity	6	0.373599	0.0300416	APOM, NPC1, GM2A, APOA4, APOD, APOE	1535	20	16881	3.29922	1	0.389418	0.373695
GOTERM_MF_DIRECT	GO:0051721~protein phosphatase 2A binding	7	0.435866	0.0313069	PTPN1, STAT1, PPME1, AKT1, PPP2R2A, STRN, STRN4	1535	27	16881	2.85118	1	0.398373	0.382289
GOTERM_MF_DIRECT	GO:0051879~Hsp90 protein binding	7	0.435866	0.0313069	UNC45A, NASP, CDC37, NUP62, CHORDC1, GBP1, HDAC6	1535	27	16881	2.85118	1	0.398373	0.382289
GOTERM_MF_DIRECT	GO:0003924~GTPase activity	31	1.93026	0.0342603	ARL2, EFTUD2, TUBA1C, TUBB6, RHOT2, TUBA1A, RHOT1, TUBB3, RAB23, BMS1, GBP2, DNM1L, GBP1, GBP6, TUBB, MX1, TUBG1, GTPBP1, GNL1, GTPBP4, RHOB, GNL3, RAB32, RRAGA, RRAGC, GNAQ, TSR1, RAB5A, RAN, ARL8A, ARF5	1535	234	16881	1.45692	1	0.431991	0.414549
GOTERM_MF_DIRECT	GO:0017048~Rho GTPase binding	7	0.435866	0.0368825	INF2, FMNL2, FLNA, MYO9B, CDC42BPB, ARHGEF2, PFN1	1535	28	16881	2.74935	1	0.456751	0.43831
GOTERM_MF_DIRECT	GO:0042605~peptide antigen binding	7	0.435866	0.0368825	FCGRT, HLA-DPB1, HLA-DRA, HLA-DRB3, HLA-DQA1, HLA-DPA1, HLA-E	1535	28	16881	2.74935	1	0.456751	0.43831
GOTERM_MF_DIRECT	GO:0005524~ATP binding	156	9.71357	0.0382276	EIF4A3, HNRNPU, SMC3, UBE2Z, SMC4, IGF1R, DCAF1, SMCHD1, SLK, FLAD1, DHX57, RUVBL2, AKT2, CHORDC1, NARS2, RUVBL1, PAPOLA, PDK3, ENPP1, AKT1, PIP4K2B, MTPAP, SEPHS1, GLUL, EPHB4, EPHB3, PDK1, DDX17, PDGFRB, MAP2K4, DDX18, ENTPD1, EPHA7, SWAP70, UBE2E3, CSNK2A2, RECQL, TAP2, UBE4B, LIG3, PRPF4B, DICER1, ACSL3, TRNT1, ILF2, GTF2F2, MSH6, MSH2, DDX39B, YME1L1, PRKD2, SNRNP200, GK3P, DDX6, DDX5, NLRX1…	1535	1495	16881	1.14755	1	0.469218	0.450273
GOTERM_MF_DIRECT	GO:0042277~peptide binding	11	0.684932	0.0386231	NLN, TUBB3, FNTB, ERAP1, TPP1, ANG, LNPEP, ADNP, CRIP1, PPIA, THOP1	1535	59	16881	2.05036	1	0.469915	0.450942
GOTERM_MF_DIRECT	GO:0032395~MHC class II receptor activity	5	0.311333	0.0411071	HLA-DPB1, HLA-DRA, HLA-DRB3, HLA-DQA1, HLA-DPA1	1535	15	16881	3.6658	1	0.487222	0.467551
GOTERM_MF_DIRECT	GO:0002162~dystroglycan binding	4	0.249066	0.0414508	AGRN, CLASP1, VCL, CLASP2	1535	9	16881	4.88773	1	0.487222	0.467551
GOTERM_MF_DIRECT	GO:0001849~complement component C1q binding	4	0.249066	0.0414508	C4B, C4A, CD93, PTX3	1535	9	16881	4.88773	1	0.487222	0.467551
GOTERM_MF_DIRECT	GO:0047144~2-acylglycerol-3-phosphate O-acyltransferase activity	4	0.249066	0.0414508	LPGAT1, MBOAT7, LPCAT2, LPCAT1	1535	9	16881	4.88773	1	0.487222	0.467551
GOTERM_MF_DIRECT	GO:0042826~histone deacetylase binding	16	0.996264	0.042147	TOP2B, CBX5, PARP1, HDAC1, AKAP8L, PHF6, HDAC6, MECP2, NUDT21, SFPQ, RBBP4, DHX36, HNRNPD, PKN2, MTA2, KPNA2	1535	102	16881	1.72508	1	0.491242	0.471408
GOTERM_MF_DIRECT	GO:0097100~supercoiled DNA binding	3	0.1868	0.0437278	HMGB2, PSIP1, HMGB1	1535	4	16881	8.24805	1	0.493093	0.473184
GOTERM_MF_DIRECT	GO:0070883~pre-miRNA binding	3	0.1868	0.0437278	XPO5, DICER1, RAN	1535	4	16881	8.24805	1	0.493093	0.473184
GOTERM_MF_DIRECT	GO:0043125~ErbB-3 class receptor binding	3	0.1868	0.0437278	CDK5, ERBB2, PIK3R1	1535	4	16881	8.24805	1	0.493093	0.473184
GOTERM_MF_DIRECT	GO:0005225~volume-sensitive anion channel activity	3	0.1868	0.0437278	LRRC8C, LRRC8D, LRRC8A	1535	4	16881	8.24805	1	0.493093	0.473184
GOTERM_MF_DIRECT	GO:0031491~nucleosome binding	5	0.311333	0.0509868	SUPT16H, SMARCA5, ARID1A, NOC2L, SUPT6H	1535	16	16881	3.43669	1	0.570312	0.547286
GOTERM_MF_DIRECT	GO:0050839~cell adhesion molecule binding	11	0.684932	0.051791	ITGB1, CADM4, CDH1, NPTN, MSN, PTPN11, PKP3, EZR, NECTIN4, CD200, NECTIN2	1535	62	16881	1.95115	1	0.572479	0.549365
GOTERM_MF_DIRECT	GO:0004518~nuclease activity	6	0.373599	0.052043	TATDN3, FEN1, MRE11, DDX1, XRN2, PARN	1535	23	16881	2.86889	1	0.572479	0.549365
GOTERM_MF_DIRECT	GO:0051287~NAD binding	8	0.498132	0.0525472	UGDH, BDH2, CYB5R3, CTBP2, PARP1, CTBP1, ME2, GLYR1	1535	38	16881	2.31524	1	0.572479	0.549365
GOTERM_MF_DIRECT	GO:0003755~peptidyl-prolyl cis-trans isomerase activity	9	0.560399	0.0533274	RANBP2, FKBP10, PIN1, PPWD1, FKBP7, PPIH, PPIG, FKBP9, PPIA	1535	46	16881	2.15166	1	0.572479	0.549365
GOTERM_MF_DIRECT	GO:0047485~protein N-terminus binding	15	0.933998	0.055288	SRRM2, SMARCE1, SMARCC1, PARP1, HDAC1, CSNK2A2, RPA2, ACTN4, SMARCA4, MECP2, SDCBP, PDCD10, TBL1XR1, BANF1, NBN	1535	97	16881	1.70063	1	0.572479	0.549365
GOTERM_MF_DIRECT	GO:0008409~5'-3' exonuclease activity	4	0.249066	0.055308	FEN1, CPSF3, XRN2, EXOG	1535	10	16881	4.39896	1	0.572479	0.549365
GOTERM_MF_DIRECT	GO:0001055~RNA polymerase II activity	4	0.249066	0.055308	POLR2A, POLR2B, POLR2E, POLR2H	1535	10	16881	4.39896	1	0.572479	0.549365
GOTERM_MF_DIRECT	GO:0016918~retinal binding	4	0.249066	0.055308	RBP4, CRABP2, CRABP1, RBP1	1535	10	16881	4.39896	1	0.572479	0.549365
GOTERM_MF_DIRECT	GO:0019215~intermediate filament binding	4	0.249066	0.055308	PKP1, NES, EVPL, MTM1	1535	10	16881	4.39896	1	0.572479	0.549365
GOTERM_MF_DIRECT	GO:0016504~peptidase activator activity	4	0.249066	0.055308	APP, FN1, FBLN1, PCOLCE	1535	10	16881	4.39896	1	0.572479	0.549365
GOTERM_MF_DIRECT	GO:0004180~carboxypeptidase activity	5	0.311333	0.0620433	CTSA, CPQ, CPXM1, PRCP, AEBP1	1535	17	16881	3.23453	1	0.62968	0.604257
GOTERM_MF_DIRECT	GO:0008375~acetylglucosaminyltransferase activity	5	0.311333	0.0620433	EXT2, HEXB, HEXA, POMGNT2, OGT	1535	17	16881	3.23453	1	0.62968	0.604257
GOTERM_MF_DIRECT	GO:0005198~structural molecule activity	31	1.93026	0.0621962	LAMA5, COL18A1, SPRR3, LAD1, CSTA, LAMA2, NUMA1, LAMA3, EVPL, LMNB2, LMNB1, PNN, TUBA1C, TUBA1A, EPB41L2, LMNA, MAP4, MPZL1, LAMB3, LAMB2, TUBB, LAMB1, GNL1, ASPH, COPG2, MATR3, TUBGCP3, VIM, NES, LLGL1, VCL	1535	247	16881	1.38024	1	0.62968	0.604257
GOTERM_MF_DIRECT	GO:0016787~hydrolase activity	25	1.55666	0.0647635	IDI1, DBR1, ASAH1, INPPL1, BPHL, HDAC6, ABHD13, PPP4C, RBBP9, AGA, ACAD10, CTSC, CTSB, ENTPD1, EXOG, ASRGL1, NUDT21, MBLAC2, GNPDA1, GNPDA2, GLA, PAFAH1B3, PLBD2, CES2, ITPA	1535	191	16881	1.43945	1	0.65092	0.624639
GOTERM_MF_DIRECT	GO:0030023~extracellular matrix constituent conferring elasticity	3	0.1868	0.0685408	COL4A1, EMILIN1, FBN1	1535	5	16881	6.59844	1	0.664798	0.637956
GOTERM_MF_DIRECT	GO:0008186~RNA-dependent ATPase activity	3	0.1868	0.0685408	DDX17, DDX39B, YTHDC2	1535	5	16881	6.59844	1	0.664798	0.637956
GOTERM_MF_DIRECT	GO:0098639~collagen binding involved in cell-matrix adhesion	3	0.1868	0.0685408	ITGB1, ITGA2, ITGA1	1535	5	16881	6.59844	1	0.664798	0.637956
GOTERM_MF_DIRECT	GO:0038132~neuregulin binding	3	0.1868	0.0685408	ITGB4, ITGAV, ITGA6	1535	5	16881	6.59844	1	0.664798	0.637956
GOTERM_MF_DIRECT	GO:0047429~nucleoside-triphosphate diphosphatase activity	3	0.1868	0.0685408	ENPP1, DCTPP1, ITPA	1535	5	16881	6.59844	1	0.664798	0.637956
GOTERM_MF_DIRECT	GO:0004596~peptide alpha-N-acetyltransferase activity	4	0.249066	0.0710576	NAA10, NAA25, NAA35, NAA15	1535	11	16881	3.99905	1	0.679702	0.652259
GOTERM_MF_DIRECT	GO:0035925~mRNA 3'-UTR AU-rich region binding	4	0.249066	0.0710576	CPSF1, KHSRP, HNRNPD, ELAVL1	1535	11	16881	3.99905	1	0.679702	0.652259
GOTERM_MF_DIRECT	GO:0005200~structural constituent of cytoskeleton	16	0.996264	0.072739	HIP1, TUBGCP2, TUBB, MSN, ARPC5, TUBG1, TUBA1C, TUBB6, TUBA1A, TUBB3, EPB41L2, TUBGCP3, VIM, CTNNA2, AGRN, TLN1	1535	110	16881	1.59962	1	0.691021	0.663121
GOTERM_MF_DIRECT	GO:0043531~ADP binding	7	0.435866	0.0739074	MSH6, CYB5R3, MSH2, CHORDC1, MYH9, MYO9B, MYH10	1535	33	16881	2.33278	1	0.691182	0.663276
GOTERM_MF_DIRECT	GO:0005520~insulin-like growth factor binding	5	0.311333	0.074251	IGFBP3, HTRA1, IGFBP7, IGFALS, IGF1R	1535	18	16881	3.05483	1	0.691182	0.663276
GOTERM_MF_DIRECT	GO:0008301~DNA binding, bending	5	0.311333	0.074251	TOP2B, HMGB2, HMGB3, HMGB1, CRIP1	1535	18	16881	3.05483	1	0.691182	0.663276
GOTERM_MF_DIRECT	GO:0004722~protein serine/threonine phosphatase activity	10	0.622665	0.0769559	PDP1, DUSP23, PPP3CB, PPP4C, UBLCP1, PPP2R2A, PPP2R5D, PPM1F, PPM1G, ILKAP	1535	58	16881	1.8961	1	0.711586	0.682856
GOTERM_MF_DIRECT	GO:0002039~p53 binding	11	0.684932	0.0797538	USP7, SMARCB1, KDM1A, CDK5, TRIM29, PSME3, HTT, TP53BP1, CDKN2AIP, BRD4, SMARCA4	1535	67	16881	1.80554	1	0.732573	0.702995
GOTERM_MF_DIRECT	GO:0001106~RNA polymerase II transcription corepressor activity	6	0.373599	0.081385	TCERG1, SIN3A, HDAC1, NFIB, CTBP1, HDGF	1535	26	16881	2.53786	1	0.742638	0.712654
GOTERM_MF_DIRECT	GO:0003823~antigen binding	15	0.933998	0.0826701	IGHM, IGKV1-5, IGHV4-34, IGKV3D-11, IGKV1D-39, IGHG3, IGHG4, IGLV3-25, IGKV1-16, FCGRT, IGLV3-21, IGLV2-23, IGKV4-1, IGHA2, IGLV3-19	1535	103	16881	1.60156	1	0.749106	0.718861
GOTERM_MF_DIRECT	GO:0004869~cysteine-type endopeptidase inhibitor activity	7	0.435866	0.083174	SERPINB3, CSTA, SERPINB13, AHSG, FETUB, HRG, KNG1	1535	34	16881	2.26417	1	0.749106	0.718861
GOTERM_MF_DIRECT	GO:0004521~endoribonuclease activity	5	0.311333	0.0875711	APEX1, AGO1, CPSF3, AGO2, DICER1	1535	19	16881	2.89405	1	0.767706	0.73671
GOTERM_MF_DIRECT	GO:0003841~1-acylglycerol-3-phosphate O-acyltransferase activity	5	0.311333	0.0875711	LPGAT1, MBOAT7, LPCAT2, LPCAT1, AGPAT1	1535	19	16881	2.89405	1	0.767706	0.73671
GOTERM_MF_DIRECT	GO:0030374~ligand-dependent nuclear receptor transcription coactivator activity	9	0.560399	0.087706	RBM14, ENY2, KDM1A, THRAP3, BUD31, CARM1, ACTN1, ACTN4, CCAR1	1535	51	16881	1.94072	1	0.767706	0.73671
GOTERM_MF_DIRECT	GO:0043169~cation binding	4	0.249066	0.0885601	PDP1, PARN, PPM1F, ILKAP	1535	12	16881	3.6658	1	0.767706	0.73671
GOTERM_MF_DIRECT	GO:0001054~RNA polymerase I activity	4	0.249066	0.0885601	POLR1C, POLR2E, POLR1D, POLR2H	1535	12	16881	3.6658	1	0.767706	0.73671
GOTERM_MF_DIRECT	GO:0008235~metalloexopeptidase activity	4	0.249066	0.0885601	NPEPL1, ERAP1, NUDT16, METAP1	1535	12	16881	3.6658	1	0.767706	0.73671
GOTERM_MF_DIRECT	GO:0046332~SMAD binding	8	0.498132	0.0909732	PURB, YY1, TGFBR3, COL3A1, SNW1, COL1A2, COL5A2, FLNA	1535	43	16881	2.04603	1	0.775609	0.744294
GOTERM_MF_DIRECT	GO:0043130~ubiquitin binding	12	0.747198	0.0941194	USP16, SMAD3, UBXN1, USP5, NUP62, UBR5, ADRM1, HSPB1, UBXN7, PLAA, BUB3, RAE1	1535	78	16881	1.69191	1	0.775609	0.744294
GOTERM_MF_DIRECT	GO:0004519~endonuclease activity	9	0.560399	0.0958335	FEN1, MRE11, DIS3, ELAC2, APEX1, G3BP1, PPP1R8, ANG, EXOG	1535	52	16881	1.9034	1	0.775609	0.744294
GOTERM_MF_DIRECT	GO:0004064~arylesterase activity	3	0.1868	0.0967414	APMAP, PON2, PON1	1535	6	16881	5.4987	1	0.775609	0.744294
GOTERM_MF_DIRECT	GO:1990226~histone methyltransferase binding	3	0.1868	0.0967414	NOP56, CBX3, CBX1	1535	6	16881	5.4987	1	0.775609	0.744294
GOTERM_MF_DIRECT	GO:0030620~U2 snRNA binding	3	0.1868	0.0967414	SNRPA1, SNRPD3, PRPF8	1535	6	16881	5.4987	1	0.775609	0.744294
GOTERM_MF_DIRECT	GO:0070087~chromo shadow domain binding	3	0.1868	0.0967414	TRIM28, ATRX, LBR	1535	6	16881	5.4987	1	0.775609	0.744294
GOTERM_MF_DIRECT	GO:0002151~G-quadruplex RNA binding	3	0.1868	0.0967414	FXR1, FMR1, DHX36	1535	6	16881	5.4987	1	0.775609	0.744294
GOTERM_MF_DIRECT	GO:0008276~protein methyltransferase activity	3	0.1868	0.0967414	TRMT112, PRMT1, CARM1	1535	6	16881	5.4987	1	0.775609	0.744294
GOTERM_MF_DIRECT	GO:1904929~coreceptor activity involved in Wnt signaling pathway, planar cell polarity pathway	3	0.1868	0.0967414	PTK7, GPC4, GPC6	1535	6	16881	5.4987	1	0.775609	0.744294
GOTERM_MF_DIRECT	GO:0034511~U3 snoRNA binding	3	0.1868	0.0967414	BMS1, TSR1, SNU13	1535	6	16881	5.4987	1	0.775609	0.744294
GOTERM_MF_DIRECT	GO:0032405~MutLalpha complex binding	3	0.1868	0.0967414	MSH6, PCNA, MSH2	1535	6	16881	5.4987	1	0.775609	0.744294
GOTERM_MF_DIRECT	GO:0060228~phosphatidylcholine-sterol O-acyltransferase activator activity	3	0.1868	0.0967414	APOA1, APOA4, APOE	1535	6	16881	5.4987	1	0.775609	0.744294

## Sheet: GO MF of down DEPs
Category	Term	Count	%	PValue	Genes	List Total	Pop Hits	Pop Total	Fold Enrichment	Bonferroni	Benjamini	FDR
GOTERM_MF_DIRECT	GO:0003735~structural constituent of ribosome	90	5.89391	3.51e-38	SLC25A1, RPL4, RPL5, RPL30, RPL3, RPL32, RPL31, RPL34, RPLP1, RPLP0, MRPL37, RPL10A, RPL8, RPL9, RPL6, RPL7, RPS4X, RPS15, RPS14, RPL7A, RPS17, RPS16, MRPL1, RPS19, RPL18A, RPL36AL, RPS18, RPL36, RPLP2, RPL35, RPL38, RPS11, RPS10, RPS13, RPS12, RPS9, RPL21, RPS7, RPS8, RPL23, RPS5, RPL22, RPS6, MRPL49, RPL13A, RPS3A, RPSA, MRPL46, MRPL43, RPL37A, RPL24, RPL27, SLC25A10, RPL26, RPL29, SLC25A5, RPL…	1441	222	16881	4.74924	4.65777e-35	4.65777e-35	4.46823e-35
GOTERM_MF_DIRECT	GO:0008137~NADH dehydrogenase (ubiquinone) activity	32	2.09561	5.16898e-22	NDUFB9, NDUFA13, NDUFB8, NDUFB7, NDUFB6, NDUFB10, NDUFA12, NDUFB5, NDUFB4, NDUFA10, NDUFB3, NDUFV2, NDUFV1, NDUFA9, NDUFA8, NDUFA7, NDUFA6, NDUFA5, NDUFA4, NDUFA2, NDUFA1, NDUFC2, NDUFS8, NDUFS7, NDUFS6, NDUFS5, NDUFAB1, NDUFS4, NDUFAF2, NDUFS3, NDUFS2, NDUFS1	1441	48	16881	7.80985	6.85923e-19	2.42901e-19	2.33016e-19
GOTERM_MF_DIRECT	GO:0098641~cadherin binding involved in cell-cell adhesion	81	5.30452	5.49135e-22	RPL34, OLA1, HDLBP, PARK7, FNBP1L, CLINT1, RPL6, GOLGA2, GOLGA3, RPL7A, RACK1, ARFIP2, ARFIP1, LRRFIP1, SPTAN1, SCYL1, EIF2A, SH3GLB1, USP8, SH3GLB2, ARHGEF16, SND1, EEF1G, SHTN1, EEF1D, PKP2, RPL24, CHMP4B, RPL29, ALDOA, LRRC59, RAB1A, PDXDC1, USO1, IQGAP1, ZC3HAV1, NDRG1, PPL, GIGYF2, CORO1B, SLC9A3R2, PSMB6, LIMA1, LARP1, BAG3, EPCAM, EPB41L1, COBLL1, MYO6, RPL14, PACSIN2, STX5, RPS2, RPL15, A…	1441	290	16881	3.27206	7.28703e-19	2.42901e-19	2.33016e-19
GOTERM_MF_DIRECT	GO:0044822~poly(A) RNA binding	184	12.0498	1.53508e-18	EIF4A2, RPL4, SRP19, RPL5, RPL30, RPL3, RPL32, RPL31, RTCA, HDLBP, CISD2, PEBP1, APEH, SRP14, RPL10A, PWP2, RPL8, RPL6, RPL7, RPS15, RPS14, LGALS3, RPS17, RPS16, RPS19, RPL18A, RPS18, RPL36, RPL35, CPNE3, RPS11, RPS10, RPS13, RPS12, SEC63, TNS1, PDIA3, RPS9, RPL21, RPS7, RPS8, EIF1AX, RPS5, RPL23, RPL22, RPS6, ALG13, RPSA, FNDC3A, SND1, PDIA4, EEF1A1, DYNC1LI1, PRPF3, SRSF2, RPL24, RPL27, SUCLG1,…	1441	1129	16881	1.90923	2.03705e-15	5.09263e-16	4.8854e-16
GOTERM_MF_DIRECT	GO:0005515~protein binding	905	59.2665	2.32111e-18	ITSN2, MYLK, COMTD1, PSMD7, PRKACA, PRKACB, GSTK1, HPCAL1, HDHD2, SCAMP1, HDHD3, SND1, EML2, SCAMP2, PRKAR1A, MYL2, PSME1, PADI4, UQCRC2, LETMD1, EXD2, SAR1A, SHMT2, FLII, SHMT1, COPS7A, MRPL15, IQGAP1, ZC3HAV1, CIAO1, CYB5R2, SULT1A1, PRPSAP1, CYB5R1, LARP1, PRPSAP2, EPB41L1, PRKAR2A, MYO6, PSMF1, ATG7, MCTS1, GSTM4, LYN, GSTM2, NEBL, PMM2, AZU1, ERLIN2, SNF8, MRPL23, EIF5, NOSTRIN, ARF4, ARF1, …	1441	8785	16881	1.20682	3.08012e-15	6.16023e-16	5.90955e-16
GOTERM_MF_DIRECT	GO:0009055~electron carrier activity	34	2.22659	1.28672e-13	GCDH, TSTA3, ACADVL, MAOB, NDUFA12, ETFDH, GLRX, ETFA, ETFB, COX5A, AKR7A3, ALDH2, ACADL, AIFM1, IDH3B, PHGDH, ACADM, NDUFV2, XDH, ACADS, ACAD8, PTGES2, GSR, AKR1A1, SDHC, SDHA, ACADSB, QDPR, NDUFS6, NDUFAF2, NDUFS3, NDUFS2, CYCS, NDUFS1	1441	90	16881	4.42558	1.70752e-10	2.8458e-11	2.73e-11
GOTERM_MF_DIRECT	GO:0003743~translation initiation factor activity	27	1.76817	8.35051e-13	EIF4A2, EIF2D, EIF2B1, EIF2A, MCTS1, EIF2B5, EIF5B, EIF2B4, EIF2B3, EIF2B2, EIF1AX, EIF2S2, EIF2S1, EIF1, EIF3M, EIF2S3, EIF5, EIF3L, EIF3I, EIF3J, EIF3G, EIF3E, EIF3F, EIF3C, EIF3A, EIF3B, EIF4G1	1441	61	16881	5.18523	1.10804e-09	1.58302e-10	1.5186e-10
GOTERM_MF_DIRECT	GO:0051287~NAD binding	20	1.30976	3.1755e-11	AHCYL2, AHCYL1, HIBADH, MDH1, IDH3G, IDH1, IDH2, GRHPR, HADHA, HSD11B2, NNT, GPD1, IDH3B, NDUFS2, PHGDH, ME3, GPD1L, DLD, NDUFV1, IDH3A	1441	38	16881	6.16567	4.21389e-08	5.26736e-09	5.05301e-09
GOTERM_MF_DIRECT	GO:0016491~oxidoreductase activity	44	2.88147	1.14924e-08	ERO1A, DHRS13, TSTA3, ALDH1L1, MAOB, RETSAT, MAOA, ADH1B, TECR, ETFDH, HSD17B4, ETFA, CYB5R2, CYB5R1, ALDH2, AIFM1, DHRS7B, HSD17B2, RDH13, NDUFV2, CBR4, SNCA, WWOX, MECR, TXNRD2, ADHFE1, DCXR, GSR, AKR1A1, SUOX, SDHA, PTGR2, DHRS2, OXR1, PDIA5, COQ6, ALDH3A2, ALDH1A3, DHRS7, BDH1, ALDH1A1, SARDH, PYROXD2, CYB561	1441	200	16881	2.57725	1.52503e-05	1.69449e-06	1.62553e-06
GOTERM_MF_DIRECT	GO:0003824~catalytic activity	39	2.55403	4.29718e-07	PFKFB2, TSTA3, ALDH1L1, FH, ACSS3, ACSS2, PDXDC1, ECI1, PLD1, FHIT, ALAD, AUH, SPTLC2, ENOSF1, ISOC1, DIP2A, NANS, ACSS1, ISOC2, ACSL1, AMY1A, EPHX2, OXSM, BCKDHB, ACSL4, PHKA1, PHKB, FAHD2A, ACSF2, GSTZ1, SUCLA2, AMACR, DDAH1, ILVBL, ECHDC1, SUCLG2, ECHDC2, ECHDC3, BCAT2	1441	188	16881	2.43019	0.000570074	5.70236e-05	5.47031e-05
GOTERM_MF_DIRECT	GO:0050660~flavin adenine dinucleotide binding	20	1.30976	9.07226e-07	ACAD8, GCDH, ACADVL, MAOB, TXNRD2, GSR, ETFDH, ETFA, SDHA, ACADSB, GFER, ACADL, AIFM1, CHDH, LDHD, DPYD, ACADM, ACADS, XDH, DLD	1441	64	16881	3.66087	0.00120317	0.000109445	0.000104991
GOTERM_MF_DIRECT	GO:0003924~GTPase activity	44	2.88147	1.18888e-06	RAB1A, ARF4, GFM1, RAB5B, ARF1, RALB, GFM2, SAR1B, RAB3D, ATL1, ATL2, SRP54, ARL1, RAP1GAP, CDC42, TUBB8, ARFRP1, RAP1A, RRAS, MFN1, RAB6A, RAB8A, TGM2, RAB8B, RAB2A, EIF5B, RAB4A, RAB27B, EEF2, TUBA4A, RAB11B, RAB10, EEF1A1, EIF2S3, EIF5, RAB14, GNB2, GNB1, RAB13, EEF1A2, SRPRA, GNAS, KRAS, ARF6	1441	234	16881	2.20278	0.0015764	0.000131471	0.000126121
GOTERM_MF_DIRECT	GO:0019003~GDP binding	18	1.17878	1.36076e-06	PRPS2, RAB2A, PRPS1, RAB4A, RAB5B, ARF1, RALB, SRP54, RAB27B, RAB11B, RAB10, DYNC1LI1, RAB14, RRAS, SUCLG2, KRAS, RAB8A, RAB8B	1441	54	16881	3.90493	0.00180409	0.000138902	0.000133249
GOTERM_MF_DIRECT	GO:0046961~proton-transporting ATPase activity, rotational mechanism	12	0.785855	3.88129e-06	ATP6V1A, ATP6V0A2, ATP6V1B2, ATP6V1H, ATP6V0A4, TCIRG1, ATP6V1E1, ATP6V0D1, ATP6V0C, ATP6V1F, ATP6V1C2, ATP6V0A1	1441	26	16881	5.40682	0.00513723	0.00036789	0.00035292
GOTERM_MF_DIRECT	GO:0003954~NADH dehydrogenase activity	7	0.458415	9.18683e-06	NDUFA9, NDUFA13, NDUFS8, NDUFS7, NDUFS3, NDUFS2, NDUFV1	1441	8	16881	10.2504	0.012117	0.000812728	0.000779655
GOTERM_MF_DIRECT	GO:0000062~fatty-acyl-CoA binding	12	0.785855	1.99264e-05	ACAD8, HADHA, GCDH, ACADVL, ALDH6A1, ACADL, DBI, ETFA, ACADM, ACBD3, ACADS, ACADSB	1441	30	16881	4.68591	0.0260961	0.00165265	0.0015854
GOTERM_MF_DIRECT	GO:0004579~dolichyl-diphosphooligosaccharide-protein glycotransferase activity	7	0.458415	2.55594e-05	RPN2, DAD1, RPN1, STT3A, STT3B, MAGT1, DDOST	1441	9	16881	9.1115	0.033349	0.00199514	0.00191395
GOTERM_MF_DIRECT	GO:0008307~structural constituent of muscle	14	0.91683	2.90944e-05	SYNM, MYBPC1, NEBL, ACTN2, TPM1, SORBS2, MYOM2, TTN, PDLIM3, MYL1, MYL2, MYL3, MYH11, DMD	1441	42	16881	3.90493	0.037873	0.00209462	0.00200938
GOTERM_MF_DIRECT	GO:0008092~cytoskeletal protein binding	15	0.982318	3.05974e-05	NEBL, ACTN2, TPM1, ANK3, LIN7C, EPB41L5, DLG1, FABP3, PDLIM3, DES, ABI1, PACSIN2, PACSIN3, FLNC, ALDOA	1441	48	16881	3.66087	0.0397901	0.00209462	0.00200938
GOTERM_MF_DIRECT	GO:0042802~identical protein binding	97	6.35232	3.20084e-05	AHCYL1, ITGA2B, GCC2, PARK7, APEH, CCDC91, AKR7A3, TFG, ARFIP2, PIP4K2C, B2M, SH3GLB1, SH3GLB2, CPT1A, ACTN2, S100A1, LZTFL1, STIM1, DAAM1, BIN1, PRPF3, CHMP4B, S100A4, CHMP4A, VCP, SHMT2, SHMT1, STXBP1, UAP1, FHIT, CORO1B, PRPSAP1, DPP4, PRDX3, PACSIN2, ASL, GOT1, GOT2, PYCR1, LYZ, HOOK1, ALDH18A1, APIP, DNPH1, PTPRG, ALAD, IMPA1, GNPNAT1, ACADM, EIF2B1, SEC13, DYNLT1, GGPS1, HSBP1, DYNLT3, DCXR…	1441	749	16881	1.51713	0.0415864	0.00209462	0.00200938
GOTERM_MF_DIRECT	GO:0004029~aldehyde dehydrogenase (NAD) activity	9	0.589391	3.31477e-05	ALDH3A2, ALDH1A3, ALDH1L1, ALDH6A1, ALDH5A1, ALDH2, ALDH1A1, ALDH1L2, ALDH9A1	1441	17	16881	6.20194	0.0430343	0.00209462	0.00200938
GOTERM_MF_DIRECT	GO:0005525~GTP binding	57	3.73281	5.08721e-05	ARF4, GFM1, ARF1, GFM2, RAB3D, SRP54, OLA1, TUBB8, GMPPB, ARFIP2, RAB8A, TGM2, RAB8B, RAB2A, EIF5B, TUBA4A, NME1, EEF1A1, DYNC1LI1, EEF1A2, SUCLG2, SUCLG1, ARF6, RAB1A, RAB5B, RALB, SAR1A, SAR1B, RAB1B, ATL1, ATL2, ARL1, AK3, CDC42, ARFRP1, RAP1A, RAB25, RRAS, MFN1, RAB6A, PCK2, RAB4A, RAB4B, EIF2B2, RAB27B, EEF2, RAB11B, RAB10, EIF2S3, EIF5, RAB14, RAB13, SRPRA, GNAS, DRG1, SRPRB, KRAS	1441	384	16881	1.73891	0.0652807	0.00306851	0.00294364
GOTERM_MF_DIRECT	GO:0042803~protein homodimerization activity	94	6.15586	5.38959e-05	SLC27A1, ABCD3, HSPB6, CISD2, ABAT, SLC4A1, PARK7, PYGL, DNPH1, RPL7, EEA1, PSMD7, GOLGA5, IMPA1, RPS19, GLIPR2, RACK1, LRRFIP1, TBC1D22A, PDK2, SH3GLB1, TPD52, ACTN2, S100A1, TESC, TNNC1, DARS2, ANO6, NRBP1, ALDH1A3, ALDH5A1, GPD1, DPYD, CAT, S100A6, ERP29, CHMP4B, CHMP4A, CRYAB, PVALB, PRPS2, PON3, PRPS1, PDXK, CANT1, MAOB, NAXE, TIMM9, SHMT1, HM13, HSD17B4, TIMM10, CLCN3, RAP1GAP, PTS, ACAT1, …	1441	730	16881	1.50848	0.069024	0.00310956	0.00298302
GOTERM_MF_DIRECT	GO:0016208~AMP binding	7	0.458415	5.92668e-05	PRPS2, PRPS1, ACSS2, PRKAG1, PYGL, ACSS1, FBP1	1441	10	16881	8.20035	0.075636	0.00327696	0.00314361
GOTERM_MF_DIRECT	GO:0005484~SNAP receptor activity	13	0.851343	6.27996e-05	STX17, STX16, GOSR2, SNAP23, GOSR1, STX18, VAMP8, STX5, STX4, SEC22B, YKT6, SNAP29, VAMP2	1441	39	16881	3.90493	0.0799596	0.00329408	0.00316004
GOTERM_MF_DIRECT	GO:0019905~syntaxin binding	19	1.24427	6.45412e-05	RAB4A, TMED9, TMED10, STXBP3, STX16, STXBP1, SNAP23, SYTL1, TC2N, SYTL4, NAPG, GOLGA2, SCFD1, HECTD3, SEC22B, SNAP29, VAMP2, BET1, LLGL2	1441	77	16881	2.89066	0.0820836	0.00329408	0.00316004
GOTERM_MF_DIRECT	GO:0016651~oxidoreductase activity, acting on NAD(P)H	7	0.458415	0.000120951	NDUFS8, NDUFA5, AIFM1, NDUFS4, NDUFS2, NDUFS1, DECR1	1441	11	16881	7.45486	0.148293	0.00594454	0.00570264
GOTERM_MF_DIRECT	GO:0051117~ATPase binding	18	1.17878	0.000128603	RAB4A, SDF2L1, RALB, WFS1, S100A1, RDX, SYVN1, ANK2, TCIRG1, ATP1B1, ANK1, SELENOS, FXYD3, ATP6V0A2, ATP6V0A4, CHMP4A, ATP6V1E1, ATP6V0A1	1441	74	16881	2.84954	0.156898	0.00596784	0.00572499
GOTERM_MF_DIRECT	GO:0005200~structural constituent of cytoskeleton	23	1.50622	0.00013042	SYNM, EPB42, EPB41, TPM1, SORBS2, ANK2, ANK3, PPL, SPTB, ANK1, TUBA4A, TUBB8, SPTA1, EPB41L5, ACTA1, DES, EPB41L1, DMD, MAPT, SPTAN1, SPTBN1, PLS1, SPTBN2	1441	110	16881	2.44945	0.158929	0.00596784	0.00572499
GOTERM_MF_DIRECT	GO:0016740~transferase activity	21	1.37525	0.000145196	GALNT7, GSTK1, ALG8, GALNT5, GALT, GALNT3, SHMT2, MGST3, SHMT1, GALNT1, GLRX, MCAT, GSTZ1, BST1, PTDSS1, SPTLC2, OAS2, ILVBL, OAS3, GMPPA, CD38	1441	96	16881	2.56261	0.175261	0.00642249	0.00616114
GOTERM_MF_DIRECT	GO:0003995~acyl-CoA dehydrogenase activity	8	0.523903	0.000185848	ACAD8, GCDH, ACADVL, ACADL, ETFA, ACADM, ACADS, ACADSB	1441	16	16881	5.85739	0.218581	0.00795549	0.00763176
GOTERM_MF_DIRECT	GO:0016853~isomerase activity	9	0.589391	0.000203466	GSTZ1, PDIA3, TSTA3, ENOSF1, HSD17B4, GALM, P4HB, FUOM, TXNDC5	1441	21	16881	5.02062	0.236641	0.00818179	0.00784885
GOTERM_MF_DIRECT	GO:0031369~translation initiation factor binding	9	0.589391	0.000203466	EIF2B5, EIF2B4, EIF3M, TBL2, LARP1, EIF3F, EIF3C, RPS24, EIF3B	1441	21	16881	5.02062	0.236641	0.00818179	0.00784885
GOTERM_MF_DIRECT	GO:0015078~hydrogen ion transmembrane transporter activity	11	0.720367	0.00022211	MON2, ATP6V0A2, ATP6V1B2, ATP6V0A4, TCIRG1, ATP6V0D1, ATP6V0C, ATP6V1F, ATP6V1C2, ATP6V0A1, ATP6V1B1	1441	32	16881	4.02696	0.255299	0.00866882	0.00831605
GOTERM_MF_DIRECT	GO:0031489~myosin V binding	8	0.523903	0.000292738	RAB10, RAB14, RAB25, RAB3D, RAB27B, RAB6A, RAB8A, RAB11B	1441	17	16881	5.51284	0.321941	0.0109087	0.0104648
GOTERM_MF_DIRECT	GO:0003756~protein disulfide isomerase activity	9	0.589391	0.000295941	ERO1A, PDIA3, ERP44, ERP29, P4HB, PDIA6, PDIA5, PDIA4, TXNDC5	1441	22	16881	4.79241	0.324818	0.0109087	0.0104648
GOTERM_MF_DIRECT	GO:0005516~calmodulin binding	32	2.09561	0.00030716	EPB41, IQGAP1, IQGAP2, SLC9A1, MYLK, TTN, ADD2, EEA1, PPP3CA, CNN1, PPP3R1, PHKG2, MYO6, MYH14, MYH11, KCNN4, CAMK2G, SPTAN1, SPTBN1, TRPM4, WFS1, PHKA1, PHKB, EDF1, ATP2B2, MYH2, MYO1C, MYO5B, MYO5C, SNTB1, VAMP2, MYH7	1441	189	16881	1.98346	0.334798	0.0110163	0.010568
GOTERM_MF_DIRECT	GO:0000149~SNARE binding	13	0.851343	0.000356919	NSF, NBAS, STX17, GOSR2, STXBP1, GOSR1, VAMP8, VPS50, STX5, STX4, SEC22B, YKT6, VAMP2	1441	46	16881	3.3107	0.377316	0.012464	0.0119568
GOTERM_MF_DIRECT	GO:0008135~translation factor activity, RNA binding	10	0.654879	0.000484682	EIF2B3, EIF2S3, EIF5, EEF1D, EIF1AX, EEF1A2, EIF2S2, GCN1, EIF1, EIF4G1	1441	29	16881	4.03958	0.47446	0.0164916	0.0158205
GOTERM_MF_DIRECT	GO:0004129~cytochrome-c oxidase activity	10	0.654879	0.000640488	COX7A2L, NDUFA4, COX4I1, COX7A2, COX5B, COX6A1, COX5A, COX7A1, COA6, COX6B1	1441	30	16881	3.90493	0.572671	0.0210819	0.020224
GOTERM_MF_DIRECT	GO:0016620~oxidoreductase activity, acting on the aldehyde or oxo group of donors, NAD or NADP as acceptor	8	0.523903	0.000651362	ALDH3A2, ALDH1A3, ALDH1L1, ALDH5A1, ALDH2, ALDH1A1, ALDH1L2, ALDH9A1	1441	19	16881	4.93254	0.578797	0.0210819	0.020224
GOTERM_MF_DIRECT	GO:0004300~enoyl-CoA hydratase activity	5	0.327439	0.000687313	HADHB, HADHA, ECHS1, AUH, ECHDC2	1441	6	16881	9.76232	0.598432	0.0217158	0.0208321
GOTERM_MF_DIRECT	GO:0003779~actin binding	41	2.685	0.000743908	EPB41, FLII, LMOD1, IQGAP2, NCALD, MYLK, ADD2, CNN1, ABLIM1, SCIN, POF1B, EPB41L1, MYO6, DMD, SPTAN1, SPTBN1, TNS1, CAP2, SPTBN2, MYBPC1, LIMCH1, HOMER2, TPM1, RDX, MYRIP, CGN, SPTB, DIAPH2, IMPACT, MYH2, MYO1C, MLPH, DAAM1, HOOK1, MYO5B, PIP, MYO5C, S100A4, ALDOA, SNTB1, MYH7	1441	278	16881	1.72772	0.627505	0.0229573	0.0220231
GOTERM_MF_DIRECT	GO:0052890~oxidoreductase activity, acting on the CH-CH group of donors, with a flavin as acceptor	7	0.458415	0.000971545	ACAD8, GCDH, ACADVL, ACADL, ETFA, ACADM, ACADSB	1441	15	16881	5.4669	0.724693	0.0293009	0.0281086
GOTERM_MF_DIRECT	GO:0003774~motor activity	15	0.982318	0.00114963	DCTN2, DYNLT1, DCTN1, DYNLT3, CGN, MYH2, MYO1C, MYO5B, MYO6, MYL3, MYO5C, MYH14, MYH11, CGNL1, MYH7	1441	66	16881	2.66245	0.78269	0.0339012	0.0325217
GOTERM_MF_DIRECT	GO:0030246~carbohydrate binding	31	2.03012	0.00122056	PRPS2, PRPS1, H6PD, GBE1, UAP1, LGALS3, OS9, MAN2A2, MAN2A1, LMAN2, MLEC, MGAT2, MAN2C1, EMC7, NOMO2, GALNT7, GALNT6, GALNT5, GALNT4, GALNT3, ZG16B, GALNT1, FBXO2, GFPT1, PRG2, SELP, CANX, GALM, SIGLEC1, CALR, PLA2R1	1441	196	16881	1.85285	0.802234	0.0352105	0.0337776
GOTERM_MF_DIRECT	GO:0004602~glutathione peroxidase activity	8	0.523903	0.00129149	GSTZ1, GSTK1, GSTM2, GPX4, MGST3, GSTA1, MGST2, CLIC2	1441	21	16881	4.46277	0.820021	0.0357043	0.0342514
GOTERM_MF_DIRECT	GO:0035255~ionotropic glutamate receptor binding	8	0.523903	0.00129149	NSF, DLG1, RAB4A, DLG3, CANX, FLOT1, GNAS, FLOT2	1441	21	16881	4.46277	0.820021	0.0357043	0.0342514
GOTERM_MF_DIRECT	GO:0070180~large ribosomal subunit rRNA binding	5	0.327439	0.00149522	RPLP1, RPL23, RPLP0, RPLP2, RPL19	1441	7	16881	8.3677	0.862708	0.0396833	0.0380684
GOTERM_MF_DIRECT	GO:0008312~7S RNA binding	5	0.327439	0.00149522	SRP19, SRP72, SRP54, SRP68, SRP14	1441	7	16881	8.3677	0.862708	0.0396833	0.0380684
GOTERM_MF_DIRECT	GO:0005524~ATP binding	160	10.4781	0.00169637	EIF4A2, PANK4, NDUFA13, ATP8A1, DGKA, RTCA, PEBP1, TTF2, MYLK, RPS6KA1, KIF21A, PIP4K2C, PRKACA, SEPHS2, PRKACB, PDK2, XYLB, TGM2, NSF, MCCC2, ENTPD2, ENTPD3, ACSL1, MCCC1, ACSL4, PRKCA, AARSD1, BCS1L, ATP1B1, DGKZ, NRBP1, ACLY, DYNC1LI1, MELK, CMPK1, SUCLG2, IDNK, CARS2, GNE, ATP6V1A, PFKFB2, VCP, UBA7, EPB42, UBA5, AK1, STK39, AK3, ACACA, UBE2J1, HSP90B1, TKFC, DHX32, MYO6, PMVK, MYH14, MYH11, …	1441	1495	16881	1.25376	0.894916	0.0441389	0.0423428
GOTERM_MF_DIRECT	GO:0051015~actin filament binding	23	1.50622	0.00175581	NEBL, ACTN2, TNNC1, TPM1, IQGAP2, EEF2, SPTB, CORO1B, TTN, ADD2, SPTA1, SHTN1, LIMA1, SCIN, BIN1, CFL2, MYO6, MYH14, PICK1, MYH11, FLNC, CTNNAL1, PLS1	1441	132	16881	2.04121	0.9029	0.044807	0.0429837
GOTERM_MF_DIRECT	GO:0016616~oxidoreductase activity, acting on the CH-OH group of donors, NAD or NADP as acceptor	7	0.458415	0.00207036	GRHPR, MDH1, RDH11, IDH3G, ADHFE1, IDH3B, IDH3A	1441	17	16881	4.82373	0.936086	0.0518371	0.0497277
GOTERM_MF_DIRECT	GO:0004364~glutathione transferase activity	10	0.654879	0.00214352	EEF1G, GSTM4, GSTZ1, GSTK1, GSTM2, MGST3, GSTA1, MGST2, EEF1E1, CLIC2	1441	35	16881	3.34708	0.942011	0.0526751	0.0505316
GOTERM_MF_DIRECT	GO:0000287~magnesium ion binding	31	2.03012	0.00230021	PRPS2, PRPS1, PDXK, ARF1, ATP8A1, PRPSAP1, SRR, PRPSAP2, IMPA1, ENOSF1, RPS6KA1, IDH3B, PGM3, PGM5, ATP9B, PRKACB, ATP9A, IDH3A, SNCA, IDH3G, EPHX2, TESC, IDH1, GSS, IDH2, SRPK1, NME1, PPM1A, PPA2, ILVBL, FARSB	1441	204	16881	1.78019	0.95292	0.0549732	0.0527361
GOTERM_MF_DIRECT	GO:0004576~oligosaccharyl transferase activity	4	0.261952	0.00231989	DAD1, ALG5, STT3A, DDOST	1441	4	16881	11.7148	0.954136	0.0549732	0.0527361
GOTERM_MF_DIRECT	GO:0030170~pyridoxal phosphate binding	13	0.851343	0.00270653	PDXK, OAT, PDXDC1, GOT1, SHMT2, SHMT1, GOT2, ABAT, GPT, PYGL, SRR, SPTLC2, BCAT2	1441	57	16881	2.67179	0.972579	0.0630099	0.0604459
GOTERM_MF_DIRECT	GO:0003857~3-hydroxyacyl-CoA dehydrogenase activity	5	0.327439	0.00278875	HADHB, HADHA, CRYL1, HSD17B4, HADH	1441	8	16881	7.32174	0.97542	0.0638047	0.0612083
GOTERM_MF_DIRECT	GO:0030742~GTP-dependent protein binding	8	0.523903	0.00306418	GCHFR, CDC42, EEA1, RAB5B, AP1G1, RAB3D, ARFIP2, AP3B1	1441	24	16881	3.90493	0.982964	0.0689181	0.0661136
GOTERM_MF_DIRECT	GO:0048306~calcium-dependent protein binding	13	0.851343	0.00315303	WFS1, ANXA3, S100A1, TNNC1, ALG2, SLC9A1, SELP, DMBT1, S100A6, S100A4, CPNE3, VAMP2, SEC31A	1441	58	16881	2.62573	0.984864	0.0697345	0.0668968
GOTERM_MF_DIRECT	GO:0004089~carbonate dehydratase activity	6	0.392927	0.00466536	CA12, CA1, CA3, CA2, CA4, CA6	1441	14	16881	5.02062	0.997982	0.0998538	0.0957904
GOTERM_MF_DIRECT	GO:0005344~oxygen transporter activity	6	0.392927	0.00466536	MB, HBG1, HBE1, HBB, HBD, HBA1	1441	14	16881	5.02062	0.997982	0.0998538	0.0957904
GOTERM_MF_DIRECT	GO:0016757~transferase activity, transferring glycosyl groups	13	0.851343	0.00485996	GALNT7, DPAGT1, GALNT6, ALG9, RPN2, GALNT1, ALG2, GLT8D1, ALG1, DDOST, DPM1, FUT8, GYG1	1441	61	16881	2.49659	0.998443	0.102368	0.0982021
GOTERM_MF_DIRECT	GO:0051020~GTPase binding	8	0.523903	0.00500974	AIMP1, GOLGA4, RAB3D, GNB2, GNB1, PREB, FNBP1L, SPTBN1	1441	26	16881	3.60455	0.998725	0.103874	0.0996468
GOTERM_MF_DIRECT	GO:0005047~signal recognition particle binding	4	0.261952	0.00543105	SRP72, SRPRA, SRPRB, SRP68	1441	5	16881	9.37183	0.999273	0.105985	0.101673
GOTERM_MF_DIRECT	GO:0004749~ribose phosphate diphosphokinase activity	4	0.261952	0.00543105	PRPS2, PRPSAP1, PRPS1, PRPSAP2	1441	5	16881	9.37183	0.999273	0.105985	0.101673
GOTERM_MF_DIRECT	GO:0004075~biotin carboxylase activity	4	0.261952	0.00543105	PC, PCCA, MCCC1, ACACA	1441	5	16881	9.37183	0.999273	0.105985	0.101673
GOTERM_MF_DIRECT	GO:0008097~5S rRNA binding	4	0.261952	0.00543105	RPL5, RPL3, TST, EEF2	1441	5	16881	9.37183	0.999273	0.105985	0.101673
GOTERM_MF_DIRECT	GO:0019843~rRNA binding	10	0.654879	0.00564199	RPS4X, RPS9, RPS18, RPS5, RPL12, RPL11, RPL23A, RPL8, RPS11, RPL9	1441	40	16881	2.9287	0.999451	0.108506	0.104091
GOTERM_MF_DIRECT	GO:0003723~RNA binding	65	4.25671	0.00586767	RPL4, RPL5, RPL30, AHCYL1, RPL3, RPL31, RPL34, RTCA, HDLBP, RPL10A, SRP14, RPL8, RPL9, RPL6, RPL7, RPS4X, RPS15, RPS14, RPL7A, RPS16, MRPL1, RPL18A, RPS18, EIF2D, RPL38, RPL21, RPS7, RPS5, RNASET2, RPL22, RPS3A, PSMA6, RPL24, RPL26, PABPC1, RPL29, RPL28, CNP, ARHGEF28, RPL11, NOL3, HSP90B1, PURA, RPS15A, RPS3, RPL14, RPL13, RPS2, RPL15, RPL18, PAIP1, RPL19, MRPL23, EIF2S2, RPS25, RPS28, RPL27A, E…	1441	547	16881	1.39207	0.999594	0.111234	0.106708
GOTERM_MF_DIRECT	GO:0003746~translation elongation factor activity	9	0.589391	0.00669556	EEF1G, EEF1A1, EEF1B2, GFM1, EEF1D, GFM2, EEF1A2, EEF1E1, EEF2	1441	34	16881	3.10097	0.999866	0.125141	0.120049
GOTERM_MF_DIRECT	GO:0008121~ubiquinol-cytochrome-c reductase activity	5	0.327439	0.00728077	UQCRB, UQCRC1, UQCRFS1, UQCR10, UQCRH	1441	10	16881	5.85739	0.999939	0.134189	0.128728
GOTERM_MF_DIRECT	GO:0051539~4 iron, 4 sulfur cluster binding	10	0.654879	0.00788872	NFU1, ISCA2, NDUFS8, NDUFS7, DPYD, ETFDH, NDUFS2, NDUFS1, ACO2, NDUFV1	1441	42	16881	2.78923	0.999973	0.143402	0.137566
GOTERM_MF_DIRECT	GO:0051087~chaperone binding	15	0.982318	0.00817368	FGB, SDF2L1, HSPA5, TIMM9, SYVN1, TIMM10, ATP1A1, DNAJC3, DNAJC1, BAG5, BAG3, ERP29, HYOU1, CALR, GET4	1441	81	16881	2.1694	0.999981	0.146574	0.140609
GOTERM_MF_DIRECT	GO:0017022~myosin binding	7	0.458415	0.00862797	ARFGEF1, ARFGEF2, ACTA1, MLPH, STX4, DMD, MYRIP	1441	22	16881	3.72743	0.99999	0.152657	0.146445
GOTERM_MF_DIRECT	GO:0034237~protein kinase A regulatory subunit binding	6	0.392927	0.0088165	ARFGEF1, ARFGEF2, C2ORF88, AKAP9, ACBD3, PRKACA	1441	16	16881	4.39304	0.999992	0.153941	0.147676
GOTERM_MF_DIRECT	GO:0032403~protein complex binding	29	1.89915	0.00935234	TMED10, TAPBPL, IQGAP1, SLC9A3R1, RAP1A, RRAS, EPCAM, BAG3, UQCRFS1, SPTBN1, BCAP31, NDUFA9, NSF, NDUFA8, MLKL, NDUFA4, COG2, LZTFL1, HADHA, GNB2, ABI1, GNB1, UQCRC1, KRAS, VDAC1, UQCRC2, ATP6V0D1, PPIB, ATP6V1B1	1441	206	16881	1.64917	0.999996	0.161176	0.154617
GOTERM_MF_DIRECT	GO:0043022~ribosome binding	11	0.720367	0.00996623	SEC61A1, IMPACT, RPN2, HSPA5, OLA1, RPSA, EEF2, LETMD1, EIF2S1, GCN1, EIF2A	1441	51	16881	2.52672	0.999998	0.168774	0.161906
GOTERM_MF_DIRECT	GO:0015923~mannosidase activity	4	0.261952	0.0101748	MAN2A2, MAN2A1, MAN1A1, MAN2C1	1441	6	16881	7.80985	0.999999	0.168774	0.161906
GOTERM_MF_DIRECT	GO:0004111~creatine kinase activity	4	0.261952	0.0101748	CKMT2, CKM, CKMT1A, CKB	1441	6	16881	7.80985	0.999999	0.168774	0.161906
GOTERM_MF_DIRECT	GO:0051082~unfolded protein binding	18	1.17878	0.0117378	HSPA9, LRPAP1, HSP90AB2P, HSPA5, SYVN1, HSPA2, HSP90B1, ERLEC1, LMAN1, DNAJB11, CANX, AHSP, CALR, PPIB, CRYAB, PFDN5, SIL1, UGGT1	1441	110	16881	1.91696	1	0.192297	0.184472
GOTERM_MF_DIRECT	GO:0019901~protein kinase binding	46	3.01244	0.012894	PFKFB2, STX17, STXBP1, MVP, CLTC, PRKAG1, STK39, PEBP1, CIB1, ATP1A1, IQGAP1, TTN, CDC42, GOLGA2, PRDX3, GYS1, BAG5, RPS19, RPS18, KIF13B, RPS3, PRKACA, CDK5RAP3, GCN1, TRIM22, RAB8A, SLC12A2, NSF, SYK, MLKL, RPS6, AP1B1, ANK2, EEF2, NME1, DNAJC3, TOM1L1, ACTA2, EEF1A1, DLG1, TBL2, EEF1A2, CALM3, VDAC1, MAPT, PPP1R12C	1441	376	16881	1.43319	1	0.208662	0.200171
GOTERM_MF_DIRECT	GO:0004385~guanylate kinase activity	5	0.327439	0.0149492	MPP1, DLG1, DLG3, GUK1, TJP2	1441	12	16881	4.88116	1	0.231305	0.221893
GOTERM_MF_DIRECT	GO:0050662~coenzyme binding	5	0.327439	0.0149492	NDUFA9, TSTA3, WWOX, GALE, ACAT1	1441	12	16881	4.88116	1	0.231305	0.221893
GOTERM_MF_DIRECT	GO:0015075~ion transmembrane transporter activity	5	0.327439	0.0149492	GJA1, S100A6, SFXN4, SFXN1, SFXN2	1441	12	16881	4.88116	1	0.231305	0.221893
GOTERM_MF_DIRECT	GO:0051536~iron-sulfur cluster binding	6	0.392927	0.0149904	NFU1, NDUFS7, RPS3, ETFDH, ABAT, NDUFS1	1441	18	16881	3.90493	1	0.231305	0.221893
GOTERM_MF_DIRECT	GO:0005086~ARF guanyl-nucleotide exchange factor activity	7	0.458415	0.0164396	ARFGEF1, ARFGEF2, ARF4, GBF1, SEC61B, FNBP1L, ARFGEF3	1441	25	16881	3.28014	1	0.247901	0.237813
GOTERM_MF_DIRECT	GO:0051537~2 iron, 2 sulfur cluster binding	7	0.458415	0.0164396	ISCA2, CISD1, CISD2, UQCRFS1, NDUFS1, NDUFV2, XDH	1441	25	16881	3.28014	1	0.247901	0.237813
GOTERM_MF_DIRECT	GO:0032947~protein complex scaffold	9	0.589391	0.0180072	SLC9A3R2, SLC9A3R1, DLG1, CHCHD3, AKAP9, PKP2, RACK1, SLC9A1, EIF3B	1441	40	16881	2.63583	1	0.266532	0.255685
GOTERM_MF_DIRECT	GO:0008565~protein transporter activity	13	0.851343	0.0180767	RAB4A, TIMM9, USO1, COG3, AP1B1, COG2, AP3D1, TIMM10, ARFGAP3, RAP1A, AP1G1, AP1S1, SEC62	1441	72	16881	2.11517	1	0.266532	0.255685
GOTERM_MF_DIRECT	GO:0043531~ADP binding	8	0.523903	0.0192875	PRPS2, ACTA1, PRPS1, VCP, MYO6, PRKAG1, COQ8A, ATP1A1	1441	33	16881	2.83995	1	0.276381	0.265135
GOTERM_MF_DIRECT	GO:0030507~spectrin binding	7	0.458415	0.0198685	DCTN2, EPB41, GNB1, ANK2, ANK3, ANK1, ADD2	1441	26	16881	3.15398	1	0.276381	0.265135
GOTERM_MF_DIRECT	GO:0005227~calcium activated cation channel activity	5	0.327439	0.0201607	NUDT9, ANO1, ANO10, ANO6, TRPM4	1441	13	16881	4.50569	1	0.276381	0.265135
GOTERM_MF_DIRECT	GO:1990932~5.8S rRNA binding	3	0.196464	0.0205769	RPL8, RPS13, RPL19	1441	3	16881	11.7148	1	0.276381	0.265135
GOTERM_MF_DIRECT	GO:0003987~acetate-CoA ligase activity	3	0.196464	0.0205769	ACSS3, ACSS2, ACSS1	1441	3	16881	11.7148	1	0.276381	0.265135
GOTERM_MF_DIRECT	GO:0004449~isocitrate dehydrogenase (NAD+) activity	3	0.196464	0.0205769	IDH3G, IDH3B, IDH3A	1441	3	16881	11.7148	1	0.276381	0.265135
GOTERM_MF_DIRECT	GO:0030942~endoplasmic reticulum signal peptide binding	3	0.196464	0.0205769	SRP54, SRP68, SRP14	1441	3	16881	11.7148	1	0.276381	0.265135
GOTERM_MF_DIRECT	GO:0004723~calcium-dependent protein serine/threonine phosphatase activity	3	0.196464	0.0205769	PPP3CA, PPP3R1, CAMK2G	1441	3	16881	11.7148	1	0.276381	0.265135
GOTERM_MF_DIRECT	GO:0001948~glycoprotein binding	12	0.785855	0.020735	SELP, ERLEC1, AZGP1, ITGAM, OS9, HSPA5, LMAN2, PIP, FBXO2, CANX, CALR, B2M	1441	65	16881	2.16273	1	0.276381	0.265135
GOTERM_MF_DIRECT	GO:0016787~hydrolase activity	26	1.70269	0.0208275	AHCYL2, VCP, AHCYL1, FHIT, NT5E, HINT2, INPP5A, ABHD11, HINT3, INPP5D, AFMID, ACP5, ENTPD3, EPHX2, EPHX1, ABHD14B, CMBL, BPGM, HDHD3, MRPL46, FAHD2A, GCHFR, NUDT9, NCEH1, NUDT8, LYPLAL1	1441	191	16881	1.59468	1	0.276381	0.265135
GOTERM_MF_DIRECT	GO:0016301~kinase activity	31	2.03012	0.0232	PRPS2, SCYL3, PRPS1, DGKA, PRKAG1, STK39, MYLK, CKMT2, PRKAR2A, RPS6KA1, PACSIN2, PACSIN3, CKB, SEPHS2, PRKACB, PCK2, FN3K, CKM, CKMT1A, PHKB, PRKCA, DGKZ, GAK, BCKDK, PRKAR1A, AKAP9, CALM3, IDNK, COQ8A, GALK2, GNE	1441	241	16881	1.50688	1	0.304816	0.292412
GOTERM_MF_DIRECT	GO:0004653~polypeptide N-acetylgalactosaminyltransferase activity	6	0.392927	0.0235307	GALNT7, GALNT6, GALNT5, GALNT4, GALNT3, GALNT1	1441	20	16881	3.51443	1	0.30613	0.293672
GOTERM_MF_DIRECT	GO:0002020~protease binding	16	1.04781	0.0240223	CST5, CST4, TTN, SERPINB6, DPP4, CST3, CST2, CST1, STIM1, OS9, NDUFS7, CHL1, FLOT1, FLOT2, TIMP1, ELANE	1441	101	16881	1.85581	1	0.309491	0.296897
GOTERM_MF_DIRECT	GO:0034604~pyruvate dehydrogenase (NAD+) activity	4	0.261952	0.0250219	PDHX, PDHA1, PDHB, DLD	1441	8	16881	5.85739	1	0.31927	0.306278
GOTERM_MF_DIRECT	GO:0050661~NADP binding	8	0.523903	0.0261791	H6PD, SPR, NNT, IDH1, GSR, DPYD, CAT, CRYM	1441	35	16881	2.67766	1	0.329983	0.316554
GOTERM_MF_DIRECT	GO:0048038~quinone binding	5	0.327439	0.0263588	AOC3, NDUFS7, ETFDH, NDUFS2, CBR4	1441	14	16881	4.18385	1	0.329983	0.316554
GOTERM_MF_DIRECT	GO:0017016~Ras GTPase binding	5	0.327439	0.0335757	AFDN, RAP1A, SH3BP4, CIB1, RAP1GAP	1441	15	16881	3.90493	1	0.416402	0.399457
GOTERM_MF_DIRECT	GO:0004601~peroxidase activity	6	0.392927	0.0346986	PRDX5, GPX4, MGST3, HBB, HBA1, MPO	1441	22	16881	3.19494	1	0.418591	0.401557
GOTERM_MF_DIRECT	GO:0016597~amino acid binding	6	0.392927	0.0346986	GCHFR, DDAH1, SHMT2, SHMT1, GOT2, ASS1	1441	22	16881	3.19494	1	0.418591	0.401557
GOTERM_MF_DIRECT	GO:0005385~zinc ion transmembrane transporter activity	6	0.392927	0.0346986	SLC30A7, SLC30A6, SLC39A11, SLC39A6, SLC30A1, SLC39A7	1441	22	16881	3.19494	1	0.418591	0.401557
GOTERM_MF_DIRECT	GO:0004559~alpha-mannosidase activity	4	0.261952	0.0351917	MAN2A2, MAN2A1, MAN1B1, MAN2C1	1441	9	16881	5.20657	1	0.420716	0.403595
GOTERM_MF_DIRECT	GO:0047105~4-trimethylammoniobutyraldehyde dehydrogenase activity	3	0.196464	0.0388339	ALDH1L1, ALDH1L2, ALDH9A1	1441	4	16881	8.78609	1	0.433046	0.415424
GOTERM_MF_DIRECT	GO:0004591~oxoglutarate dehydrogenase (succinyl-transferring) activity	3	0.196464	0.0388339	MRPS36, OGDHL, DHTKD1	1441	4	16881	8.78609	1	0.433046	0.415424
GOTERM_MF_DIRECT	GO:0016668~oxidoreductase activity, acting on a sulfur group of donors, NAD(P) as acceptor	3	0.196464	0.0388339	TXNRD2, GSR, DLD	1441	4	16881	8.78609	1	0.433046	0.415424
GOTERM_MF_DIRECT	GO:0004582~dolichyl-phosphate beta-D-mannosyltransferase activity	3	0.196464	0.0388339	DPM1, DPM3, ALG5	1441	4	16881	8.78609	1	0.433046	0.415424
GOTERM_MF_DIRECT	GO:0019145~aminobutyraldehyde dehydrogenase activity	3	0.196464	0.0388339	ALDH1L1, ALDH1L2, ALDH9A1	1441	4	16881	8.78609	1	0.433046	0.415424
GOTERM_MF_DIRECT	GO:0004301~epoxide hydrolase activity	3	0.196464	0.0388339	EPHX2, RNPEP, EPHX1	1441	4	16881	8.78609	1	0.433046	0.415424
GOTERM_MF_DIRECT	GO:0003988~acetyl-CoA C-acyltransferase activity	3	0.196464	0.0388339	HADHB, HADHA, ACAA1	1441	4	16881	8.78609	1	0.433046	0.415424
GOTERM_MF_DIRECT	GO:0046523~S-methyl-5-thioribose-1-phosphate isomerase activity	3	0.196464	0.0388339	EIF2B4, EIF2B2, EIF2B1	1441	4	16881	8.78609	1	0.433046	0.415424
GOTERM_MF_DIRECT	GO:0043027~cysteine-type endopeptidase inhibitor activity involved in apoptotic process	6	0.392927	0.041324	PRDX3, PRDX5, RPS6KA1, ARRB1, NOL3, SNCA	1441	23	16881	3.05603	1	0.454974	0.43646
GOTERM_MF_DIRECT	GO:0048037~cofactor binding	5	0.327439	0.0418288	WWOX, ACLY, ASNS, SUCLG1, ME3	1441	16	16881	3.66087	1	0.454974	0.43646
GOTERM_MF_DIRECT	GO:0008093~cytoskeletal adaptor activity	5	0.327439	0.0418288	SORBS2, ANK2, ANK3, BAIAP2, ANK1	1441	16	16881	3.66087	1	0.454974	0.43646
GOTERM_MF_DIRECT	GO:0005507~copper ion binding	10	0.654879	0.0462058	AOC3, MOXD1, P2RX4, COX17, S100A12, PARK7, SOD3, COA6, F5, SNCA	1441	56	16881	2.09193	1	0.498496	0.478211
GOTERM_MF_DIRECT	GO:0019215~intermediate filament binding	4	0.261952	0.0471536	SYNM, PKP2, EPPK1, NME1	1441	10	16881	4.68591	1	0.500582	0.480212
GOTERM_MF_DIRECT	GO:0019855~calcium channel inhibitor activity	4	0.261952	0.0471536	ITPR1, PACSIN3, SLC30A1, PHPT1	1441	10	16881	4.68591	1	0.500582	0.480212
GOTERM_MF_DIRECT	GO:0031625~ubiquitin protein ligase binding	34	2.22659	0.0481915	VCP, CD40, RALB, HM13, ARRB1, FHIT, UBE2J1, BAG5, PRKAR2A, DBT, CKB, PRKACA, PRKACB, LYN, HSPA9, UBE2H, HSPA5, WFS1, AKTIP, ERLIN2, UBE2G2, PA2G4, SCAMP3, CUL4A, DLG3, PRKAR1A, UQCRC1, UBE2O, NDUFS2, TMBIM6, CALR, SLC25A5, ATP6V0C, UBE2M	1441	287	16881	1.38781	1	0.507541	0.486888
GOTERM_MF_DIRECT	GO:0015035~protein disulfide oxidoreductase activity	6	0.392927	0.0486616	CHCHD4, ERO1A, GSTK1, PTGES2, GLRX, GFER	1441	24	16881	2.9287	1	0.508456	0.487765
GOTERM_MF_DIRECT	GO:0019904~protein domain specific binding	26	1.70269	0.0508839	VCP, STXBP1, STX18, ARL1, ICA1, ATP1A1, IQGAP1, LIN7C, EPB41L5, PPP3R1, OSBP, ARFIP2, ARFIP1, RAB6A, TGM2, SNCA, HSPA5, ACTN2, HOMER2, RDX, RAB27B, CHMP2A, PICK1, CALM3, STAMBP, TJP2	1441	208	16881	1.46435	1	0.527523	0.506057
GOTERM_MF_DIRECT	GO:0008289~lipid binding	20	1.30976	0.055887	SH3GLB1, CADPS2, VCP, STARD10, HDLBP, DBI, COQ9, FNBP1L, CLINT1, BPIFB2, FABP3, MELK, BPIFB1, BPIFA2, PSAP, PACSIN2, PACSIN3, CHMP4A, PLIN1, CD36	1441	151	16881	1.55163	1	0.5749	0.551505
GOTERM_MF_DIRECT	GO:0044325~ion channel binding	16	1.04781	0.0568427	LYN, ACTN2, FHL1, CIB1, ARRB1, ANK2, ANK3, HERPUD1, DLG1, PACS1, AKAP9, PKP2, CALM3, VDAC1, GPD1L, PHPT1	1441	113	16881	1.65873	1	0.580232	0.556621
GOTERM_MF_DIRECT	GO:0030165~PDZ domain binding	13	0.851343	0.0607885	NSF, ARHGEF16, ATP2B2, GNG12, BAIAP2, CLCN3, LIN7C, SLC9A3R1, GJA1, SRR, DLG3, SNTB1, LLGL2	1441	86	16881	1.77084	1	0.586599	0.562728
GOTERM_MF_DIRECT	GO:0043295~glutathione binding	4	0.261952	0.0608323	GSTM4, GSTM2, PTGES2, GSS	1441	11	16881	4.25992	1	0.586599	0.562728
GOTERM_MF_DIRECT	GO:0008324~cation transmembrane transporter activity	4	0.261952	0.0608323	SLC30A7, SLC30A6, SLC30A9, SLC30A1	1441	11	16881	4.25992	1	0.586599	0.562728
GOTERM_MF_DIRECT	GO:0030976~thiamine pyrophosphate binding	3	0.196464	0.0611024	ILVBL, OGDHL, DHTKD1	1441	5	16881	7.02887	1	0.586599	0.562728
GOTERM_MF_DIRECT	GO:0009374~biotin binding	3	0.196464	0.0611024	PC, PCCA, MCCC1	1441	5	16881	7.02887	1	0.586599	0.562728
GOTERM_MF_DIRECT	GO:0008379~thioredoxin peroxidase activity	3	0.196464	0.0611024	PRDX3, PRDX2, PRDX5	1441	5	16881	7.02887	1	0.586599	0.562728
GOTERM_MF_DIRECT	GO:0004689~phosphorylase kinase activity	3	0.196464	0.0611024	PHKG2, PHKA1, PHKB	1441	5	16881	7.02887	1	0.586599	0.562728
GOTERM_MF_DIRECT	GO:0016627~oxidoreductase activity, acting on the CH-CH group of donors	5	0.327439	0.0614448	ACAD8, GCDH, ACADVL, TECR, ACADM	1441	18	16881	3.25411	1	0.586599	0.562728
GOTERM_MF_DIRECT	GO:0017075~syntaxin-1 binding	5	0.327439	0.0614448	NSF, STXBP3, STXBP1, STXBP2, VAMP2	1441	18	16881	3.25411	1	0.586599	0.562728
GOTERM_MF_DIRECT	GO:0005509~calcium ion binding	74	4.8461	0.0627684	ITSN2, MCFD2, C2CD5, CALML5, CCDC47, DGKA, ATP2A2, CIB1, PPP3CA, GNPTAB, MAN1A2, MAN1A1, ME3, SPTAN1, PLS1, TPD52, ANXA3, ACTN2, S100A1, TESC, TNNC1, ANXA5, HPCAL1, SYTL1, PLA2G4A, TC2N, SYTL4, RCN1, PLCB4, MELK, STIM1, MYL1, GPD2, MYL2, MYL3, CANX, S100A6, RGN, FAM20C, PADI2, S100A4, DSG2, PADI4, CASQ1, MAN1B1, CRELD2, PVALB, CANT1, ITPR1, ITPR2, IQGAP1, NOL3, NCALD, HSP90B1, TTN, SPTA1, PPP3R1,…	1441	717	16881	1.20906	1	0.594955	0.570744
GOTERM_MF_DIRECT	GO:0016788~hydrolase activity, acting on ester bonds	5	0.327439	0.0727777	TATDN1, C11ORF54, NT5E, PTER, DTD1	1441	19	16881	3.08284	1	0.684936	0.657064
GOTERM_MF_DIRECT	GO:0016779~nucleotidyltransferase activity	6	0.392927	0.0749765	GMPPB, EIF2B3, OAS2, OAS3, GMPPA, PAPSS2	1441	27	16881	2.60328	1	0.70066	0.672148
GOTERM_MF_DIRECT	GO:0015643~toxic substance binding	4	0.261952	0.0761267	EPHX2, TMEM181, AZU1, ASS1	1441	12	16881	3.90493	1	0.706434	0.677687
GOTERM_MF_DIRECT	GO:0030234~enzyme regulator activity	5	0.327439	0.0850894	PPP1R7, RGN, ATP6V1H, RAB3GAP2, COX6A1	1441	20	16881	2.9287	1	0.755746	0.724992
GOTERM_MF_DIRECT	GO:0000146~microfilament motor activity	5	0.327439	0.0850894	MYH2, MYO1C, MYO5B, MYH14, MYH7	1441	20	16881	2.9287	1	0.755746	0.724992
GOTERM_MF_DIRECT	GO:0030506~ankyrin binding	5	0.327439	0.0850894	SLC4A1, ATP1A1, FLNC, SPTB, SPTBN1	1441	20	16881	2.9287	1	0.755746	0.724992
GOTERM_MF_DIRECT	GO:0004030~aldehyde dehydrogenase [NAD(P)+] activity	3	0.196464	0.0865662	ALDH3A2, ALDH1A3, ALDH2	1441	6	16881	5.85739	1	0.755746	0.724992
GOTERM_MF_DIRECT	GO:0008131~primary amine oxidase activity	3	0.196464	0.0865662	AOC3, MAOB, MAOA	1441	6	16881	5.85739	1	0.755746	0.724992
GOTERM_MF_DIRECT	GO:0045182~translation regulator activity	3	0.196464	0.0865662	RPS14, RPS9, IGF2BP2	1441	6	16881	5.85739	1	0.755746	0.724992
GOTERM_MF_DIRECT	GO:0004064~arylesterase activity	3	0.196464	0.0865662	PON3, CA1, CA2	1441	6	16881	5.85739	1	0.755746	0.724992
GOTERM_MF_DIRECT	GO:0004169~dolichyl-phosphate-mannose-protein mannosyltransferase activity	3	0.196464	0.0865662	DPM1, SDF2L1, ALG5	1441	6	16881	5.85739	1	0.755746	0.724992
GOTERM_MF_DIRECT	GO:0008308~voltage-gated anion channel activity	3	0.196464	0.0865662	VDAC2, VDAC1, GPR89B	1441	6	16881	5.85739	1	0.755746	0.724992
GOTERM_MF_DIRECT	GO:0044548~S100 protein binding	4	0.261952	0.0929165	S100A1, S100A6, ATP2A2, IQGAP1	1441	13	16881	3.60455	1	0.795485	0.763114
GOTERM_MF_DIRECT	GO:0070403~NAD+ binding	4	0.261952	0.0929165	ALDH1A3, SIRT5, CRYL1, HADH	1441	13	16881	3.60455	1	0.795485	0.763114
GOTERM_MF_DIRECT	GO:1990381~ubiquitin-specific protease binding	4	0.261952	0.0929165	VCP, SELENOS, SYVN1, PARK7	1441	13	16881	3.60455	1	0.795485	0.763114
GOTERM_MF_DIRECT	GO:0070273~phosphatidylinositol-4-phosphate binding	5	0.327439	0.0983403	GOLPH3, OSBP, GOLPH3L, ARFIP2, ARFIP1	1441	21	16881	2.78923	1	0.836523	0.802482
