# Supplementary material for: Analysis of proteome and post-translational modifications of 2-hydroxyisobutyrylation reveals the glycolysis pathway in oral adenoid cystic carcinoma
Source: World J Surg Oncol. 2023 Sep 23;21:301. doi: 10.1186/s12957-023-03155-x (PMC10517466; doi:10.1186/s12957-023-03155-x)
Supplement: Supplementary file 1 — Additional file 1: Supplementary text. Detailed research methods. Supplementary Fig. 1. PPI and cluster of hyper-modified DHMPs. Supplementary Fig. 2. PPI and cluster of hypo-modified DHMPs. Supplementary Table 1. Statistics of Mass Spectrometry Data. Supplementary Table 2. Clinical characteristics of OACC patients. Supplementary Table 3. Go enrichment analyses of differentially expressed proteins. Supplementary Table 4. KEGG pathway enrichment of differentially expressed proteins. Supplementary Table 5. Go enrichment analyses of differentially expressed and 2-hydroxyisobutyrylated modified proteins. Supplementary Table 6. KEGG pathway enrichment of differentially expressed and 2-hydroxyisobutyrylated modified proteins. Supplementary Table 7. Top 10 hub proteins in hyper-and hypo modified DHMPs based on degree. Supplementary Table 8. KEGG enrichment in up cluster 1–6. Supplementary Table 9. KEGG enrichment in down cluster 1–2. Supplementary Table 10. The Khib of glycolysis pathway enzyme. [file 12957_2023_3155_MOESM1_ESM.zip › Supplementary table4ú▌KEGG pathway enrichment of differentially expressed proteins.xlsx]

## Sheet: KEGG of up DEPs
Category	Term	Count	%	PValue	Genes	List Total	Pop Hits	Pop Total	Fold Enrichment	Bonferroni	Benjamini	FDR
KEGG_PATHWAY	hsa03040:Spliceosome	91	5.66625	6.7786e-56	TCERG1, RBM25, DDX46, EIF4A3, DDX42, HNRNPU, PRPF19, USP39, EFTUD2, SART1, SNRPD2, SNRNP70, SNRPD1, MAGOH, DHX15, DHX16, SNRPD3, TXNL4A, BCAS2, CTNNBL1, AQR, NCBP1, BUD31, THOC1, THOC3, PRPF40A, THOC2, PLRG1, WBP11, CRNKL1, PRPF4, PRPF6, DDX39B, SRSF4, PPIH, SNRPA1, SNRPE, SRSF5, SNRPF, SRSF6, SNRPC, SNRNP200, SRSF7, SNRPA, RBM22, SRSF9, SF3B4, U2AF1L5, SF3B5, SF3B2, DDX5, SF3B3, RBM8A, SF3B6, SR…	757	133	6879	6.21755	1.86411e-53	1.86411e-53	1.73532e-53
KEGG_PATHWAY	hsa04610:Complement and coagulation cascades	34	2.11706	1.28483e-14	C1QB, CFD, C1QA, CPB2, SERPINA1, CFH, C1S, C1R, SERPINC1, CFI, PLG, C8B, C8A, KNG1, C2, C3, C4B, C4A, C5, C6, C8G, C7, C9, CD59, A2M, SERPIND1, F12, SERPINF2, PLAUR, F9, SERPING1, KLKB1, CFB, C1QC	757	69	6879	4.47774	3.54161e-12	1.76664e-12	1.64458e-12
KEGG_PATHWAY	hsa03013:RNA transport	54	3.36239	7.25824e-13	NUP107, NUP188, POP1, FMR1, EIF4A3, PNN, XPO1, MAGOH, XPO5, NUP62, SUMO2, UPF2, NUP214, NUP133, NCBP1, ELAC2, THOC1, THOC3, TRNT1, THOC2, RANGAP1, THOC5, THOC7, SRRM1, THOC6, NUP93, DDX39B, NUP50, GEMIN5, NUP54, NUP98, NUP58, NUP205, RBM8A, AAAS, NUP160, FXR1, NXF1, NUP85, TPR, SAP18, NUP88, NUP43, SMN1, RAE1, RANBP2, UBE2I, NUP155, ALYREF, NUP153, ACIN1, NUP35, RNPS1, RAN	757	172	6879	2.85295	1.99613e-10	6.65339e-11	6.1937e-11
KEGG_PATHWAY	hsa04512:ECM-receptor interaction	35	2.17933	6.826e-12	ITGB1, LAMA5, LAMA2, ITGB5, ITGB4, LAMA1, LAMA4, LAMA3, TNC, LAMC2, LAMC1, THBS2, THBS4, THBS3, VTN, ITGAV, LAMB3, LAMB2, ITGA3, ITGA2, ITGA1, FN1, LAMB1, HSPG2, COL1A1, COL3A1, COL1A2, COL4A2, COL5A1, COL4A1, COL5A2, ITGA6, ITGA5, AGRN, ITGA9	757	87	6879	3.65576	1.87715e-09	4.69288e-10	4.36864e-10
KEGG_PATHWAY	hsa04510:Focal adhesion	54	3.36239	1.34785e-09	ITGB1, ITGB5, ITGB4, TNC, LAMC2, LAMC1, ARHGAP35, IGF1R, CRKL, AKT2, AKT1, ITGAV, PDGFRB, ITGA3, ACTN1, ITGA2, ITGA1, ACTN4, COL4A2, COL4A1, ITGA6, ITGA5, TLN1, MYL9, VCL, ITGA9, LAMA5, LAMA2, SRC, LAMA1, LAMA4, PXN, LAMA3, PIK3R1, THBS2, MYL12A, THBS4, EGFR, THBS3, VTN, ERBB2, PDGFC, FLNA, VASP, LAMB3, LAMB2, FN1, LAMB1, COL1A1, COL3A1, COL1A2, COL5A1, COL5A2, ZYX	757	206	6879	2.38208	3.70658e-07	7.41316e-08	6.90098e-08
KEGG_PATHWAY	hsa05146:Amoebiasis	34	2.11706	1.30944e-08	LAMA5, SERPINB13, LAMA2, LAMA1, LAMA4, LAMA3, HSPB1, LAMC2, LAMC1, PIK3R1, C8B, C8A, C8G, CASP3, C9, CD14, SERPINB3, SERPINB2, LAMB3, LAMB2, ACTN1, FN1, LAMB1, ACTN4, COL1A1, COL3A1, COL1A2, COL4A2, COL5A1, COL4A1, GNAQ, COL5A2, RAB5A, VCL	757	106	6879	2.91476	3.60096e-06	5.40442e-07	5.03103e-07
KEGG_PATHWAY	hsa03015:mRNA surveillance pathway	31	1.93026	1.37567e-08	DAZAP1, RBM8A, RNMT, CSTF3, CSTF2, EIF4A3, PPP2R2A, PNN, NXF1, PABPN1, PPP2R5E, MAGOH, CSTF1, PAPOLA, SAP18, SYMPK, UPF2, CPSF7, CPSF6, CPSF1, NCBP1, ALYREF, CPSF3, CPSF2, PPP2R5D, SRRM1, NUDT21, DDX39B, WDR82, ACIN1, RNPS1	757	91	6879	3.09563	3.78309e-06	5.40442e-07	5.03103e-07
KEGG_PATHWAY	hsa03018:RNA degradation	28	1.74346	1.65209e-08	DDX6, PARN, EDC4, EXOSC7, EXOSC6, EXOSC10, EXOSC4, EXOSC9, DHX36, EXOSC8, NUDT16, EXOSC3, DCPS, EXOSC2, DIS3, LSM1, CNOT10, LSM4, LSM3, LSM2, LSM8, CNOT7, XRN1, CNOT2, XRN2, CNOT3, CNOT9, PFKP	757	77	6879	3.30443	4.54324e-06	5.67906e-07	5.28669e-07
KEGG_PATHWAY	hsa04142:Lysosome	36	2.24159	3.9174e-08	SCARB2, ASAH1, IDUA, HEXB, HEXA, CTSZ, LIPA, GNS, SGSH, CLN5, GM2A, LAMP1, NAGLU, LAMP2, AGA, GUSB, CTSD, CTSC, CTSB, CTSA, ARSA, MANBA, GAA, NAGA, IGF2R, SUMF1, GALNS, NPC1, NPC2, GLB1, PPT1, MAN2B1, TPP1, DNASE2, GLA, LGMN	757	121	6879	2.70363	1.07728e-05	1.19698e-06	1.11428e-06
KEGG_PATHWAY	hsa03008:Ribosome biogenesis in eukaryotes	28	1.74346	2.97798e-07	POP1, WDR3, HEATR1, NAT10, SNU13, WDR43, FBL, NXF1, XPO1, TCOF1, BMS1, GAR1, UTP14A, NOP56, NOP58, WDR36, CSNK2A2, WDR75, GTPBP4, GNL3, TBL3, XRN1, EIF6, DKC1, XRN2, NHP2, RAN, NOP10	757	87	6879	2.92461	8.18911e-05	8.18944e-06	7.62363e-06
KEGG_PATHWAY	hsa05150:Staphylococcus aureus infection	21	1.3076	4.37778e-07	C1QB, CFD, C1QA, CFH, C1S, C1R, CFI, PLG, C2, C3, C4B, C4A, C5, HLA-DPB1, HLA-DRA, HLA-DRB3, FCGR2C, HLA-DQA1, CFB, HLA-DPA1, C1QC	757	54	6879	3.53391	0.000120382	1.09445e-05	1.01883e-05
KEGG_PATHWAY	hsa04145:Phagosome	35	2.17933	2.55014e-05	COLEC12, ITGB1, ITGB5, TFRC, C1R, THBS2, CORO1A, THBS4, THBS3, C3, MRC2, TUBA1C, TUBB6, TUBA1A, LAMP1, TUBB3, SEC61G, MRC1, LAMP2, ITGAV, CD14, HLA-DQA1, HLA-DPA1, MSR1, ITGA2, TUBB, TAP2, HLA-E, HLA-DPB1, HLA-DRA, PIK3C3, ITGA5, HLA-DRB3, FCGR2C, RAB5A	757	150	6879	2.12034	0.00698845	0.000584408	0.000544031
KEGG_PATHWAY	hsa05222:Small cell lung cancer	24	1.4944	2.82171e-05	ITGB1, LAMA5, LAMA2, LAMB3, LAMB2, ITGA3, LAMA1, LAMA4, ITGA2, LAMA3, FN1, LAMB1, LAMC2, TRAF2, LAMC1, PIK3R1, CDK6, COL4A2, COL4A1, AKT2, AKT1, ITGAV, ITGA6, IKBKG	757	85	6879	2.56579	0.00772979	0.000596901	0.00055566
KEGG_PATHWAY	hsa05020:Prion diseases	13	0.809465	0.000157378	C1QB, C1QA, PRNP, LAMC1, C8B, C8A, C5, C6, C8G, C7, C9, BAX, C1QC	757	34	6879	3.47451	0.0423589	0.00309135	0.00287776
KEGG_PATHWAY	hsa05130:Pathogenic Escherichia coli infection	16	0.996264	0.000255743	ITGB1, TUBB, ARPC5, WASL, TUBA1C, TUBB6, TUBA1A, CDH1, TUBB3, NCL, NCK2, HCLS1, CD14, ARHGEF2, EZR, NCK1	757	51	6879	2.85088	0.0679215	0.00468862	0.00436468
KEGG_PATHWAY	hsa05145:Toxoplasmosis	26	1.61893	0.000282009	ITGB1, LAMA5, LAMA2, LAMA1, LAMA4, LAMA3, LAMC2, LAMC1, CASP3, AKT2, AKT1, IKBKG, HLA-DQA1, JAK1, HLA-DPA1, LAMB3, LAMB2, STAT1, STAT3, LAMB1, MAPK14, HLA-DPB1, HLA-DRA, ITGA6, HLA-DRB3, MYD88	757	110	6879	2.14788	0.0746317	0.00472199	0.00439574
KEGG_PATHWAY	hsa03030:DNA replication	13	0.809465	0.000291905	FEN1, RFC3, PCNA, MCM7, RFC2, RPA1, RPA2, RPA3, MCM3, MCM4, MCM5, MCM6, MCM2	757	36	6879	3.28148	0.0771472	0.00472199	0.00439574
KEGG_PATHWAY	hsa00511:Other glycan degradation	9	0.560399	0.000327584	MANBA, GLB1, MAN2B2, HEXB, FUCA1, HEXA, FUCA2, MAN2B1, AGA	757	18	6879	4.54359	0.0861605	0.00496593	0.00462283
KEGG_PATHWAY	hsa04110:Cell cycle	28	1.74346	0.0003431	HDAC2, PCNA, MCM7, PRKDC, HDAC1, SMC3, ORC5, CDC23, RAD21, SFN, BUB3, SMAD4, SMAD3, ANAPC7, SMC1A, YWHAZ, STAG1, STAG2, CDK6, CDC16, MCM3, MCM4, ANAPC4, MCM5, ANAPC5, MCM6, MAD1L1, MCM2	757	124	6879	2.05195	0.0900529	0.00496593	0.00462283
KEGG_PATHWAY	hsa00531:Glycosaminoglycan degradation	9	0.560399	0.000511796	GALNS, NAGLU, GLB1, IDUA, HEXB, HEXA, GUSB, GNS, SGSH	757	19	6879	4.30446	0.13132	0.0070372	0.00655099
KEGG_PATHWAY	hsa05133:Pertussis	19	1.18306	0.000997669	ITGB1, C1QB, C1QA, C1S, C1R, MAPK14, C2, C3, C4B, C4A, C5, CASP3, CFL1, CASP1, SERPING1, CD14, ITGA5, MYD88, C1QC	757	75	6879	2.30209	0.240045	0.0130647	0.0121621
KEGG_PATHWAY	hsa05168:Herpes simplex infection	33	2.05479	0.00498307	SRSF1, C3, NXF1, C5, POLR2A, CASP3, IKBKG, HLA-DQA1, JAK1, GTF2I, HLA-DPA1, USP7, DDX58, STAT1, ALYREF, STAT2, CSNK2A2, TAP2, TRAF2, PTPN11, HCFC1, HLA-E, HNRNPK, HLA-DPB1, HLA-DRA, SRSF4, SRSF5, SRSF6, HLA-DRB3, SRSF7, MYD88, NECTIN2, SRSF9	757	183	6879	1.63867	0.746849	0.0622883	0.0579848
KEGG_PATHWAY	hsa05322:Systemic lupus erythematosus	26	1.61893	0.00533061	C1QB, C1QA, C1S, C1R, C8B, C8A, C2, C3, C4B, C4A, C5, C6, C8G, C7, SNRPD1, C9, SNRPD3, HLA-DQA1, HLA-DPA1, SSB, ACTN1, ACTN4, HLA-DPB1, HLA-DRA, HLA-DRB3, C1QC	757	134	6879	1.76319	0.770038	0.0637356	0.059332
KEGG_PATHWAY	hsa03020:RNA polymerase	10	0.622665	0.00606525	POLR3A, POLR2A, POLR2B, POLR3D, POLR1C, POLR2E, POLR1D, POLR2G, POLR2H, POLR2I	757	32	6879	2.83975	0.812321	0.0694977	0.064696
KEGG_PATHWAY	hsa04520:Adherens junction	16	0.996264	0.00910497	PTPN1, SMAD4, SMAD3, SRC, ACTN1, CSNK2A2, WASL, ACTN4, EGFR, IGF1R, CDH1, ERBB2, CTNNA2, NECTIN4, VCL, NECTIN2	757	71	6879	2.04782	0.919164	0.09755	0.0908102
KEGG_PATHWAY	hsa03430:Mismatch repair	8	0.498132	0.00951736	MSH6, RFC3, PCNA, MSH2, RFC2, RPA3, RPA1, RPA2	757	23	6879	3.16076	0.927908	0.09755	0.0908102
KEGG_PATHWAY	hsa03450:Non-homologous end-joining	6	0.373599	0.00957764	XRCC6, FEN1, RAD50, MRE11, XRCC5, PRKDC	757	13	6879	4.19409	0.929104	0.09755	0.0908102
KEGG_PATHWAY	hsa05169:Epstein-Barr virus infection	23	1.43213	0.0127884	MAP2K4, USP7, ENTPD1, HDAC2, DDX58, HDAC1, STAT3, TRAF2, PIK3R1, MAPK14, HLA-E, SNW1, PSMD4, AKT2, HLA-DPB1, AKT1, HLA-DRA, IKBKG, VIM, HLA-DRB3, HLA-DQA1, JAK1, HLA-DPA1	757	122	6879	1.71316	0.970972	0.1256	0.116923
KEGG_PATHWAY	hsa05164:Influenza A	30	1.868	0.0140257	NLRX1, PLG, ADAR, PIK3R1, DNAJB1, NXF1, XPO1, PABPN1, AKT2, CASP1, AKT1, KPNA2, RAE1, HLA-DQA1, JAK1, HLA-DPA1, IVNS1ABP, MAP2K4, DDX58, STAT1, STAT2, MX1, MAPK14, HNRNPUL1, DDX39B, HLA-DPB1, HLA-DRA, NUP98, HLA-DRB3, MYD88	757	174	6879	1.56676	0.979439	0.133002	0.123813
KEGG_PATHWAY	hsa04151:PI3K-Akt signaling pathway	52	3.23786	0.0152986	ITGB1, ITGB5, ITGB4, TNC, PPP2R2A, LAMC2, LAMC1, IGF1R, PPP2R5E, AKT2, MLST8, AKT1, ITGAV, IKBKG, JAK1, PDGFRB, ITGA3, ITGA2, ITGA1, PPP2R5D, YWHAZ, COL4A2, COL4A1, CDC37, ITGA6, ITGA5, ITGA9, LAMA5, PRKAA1, LAMA2, LAMA1, LAMA4, LAMA3, PIK3R1, THBS2, THBS4, EGFR, THBS3, VTN, GNG2, PDGFC, LAMB3, LAMB2, FN1, LAMB1, COL1A1, COL3A1, CDK6, COL1A2, COL5A1, COL5A2, PKN2	757	345	6879	1.36966	0.985587	0.140237	0.130548
KEGG_PATHWAY	hsa05205:Proteoglycans in cancer	33	2.05479	0.0180084	ITGB1, CAMK2D, DDX5, ITGB5, SRC, PXN, ITPR3, PIK3R1, EGFR, IGF1R, VTN, GPC1, CASP3, AKT2, ERBB2, FLNA, AKT1, TIMP3, ITGAV, MMP2, ITGA2, WNT5A, STAT3, PLAUR, FN1, MSN, PTPN11, MAPK14, HSPG2, HCLS1, ARHGEF1, ITGA5, EZR	757	200	6879	1.49939	0.993245	0.159752	0.148715
KEGG_PATHWAY	hsa00514:Other types of O-glycan biosynthesis	7	0.435866	0.0275871	POGLUT1, POFUT1, EOGT, B3GLCT, PLOD3, OGT, COLGALT1	757	22	6879	2.89138	0.999544	0.237077	0.220697
KEGG_PATHWAY	hsa05152:Tuberculosis	29	1.80573	0.0294474	CAMK2D, SRC, LSP1, CORO1A, C3, MRC2, PPP3CB, LAMP1, CASP3, AKT2, MRC1, LAMP2, AKT1, LBP, CD14, CTSD, HLA-DQA1, JAK1, HLA-DPA1, STAT1, MAPK14, HLA-DPB1, BAX, HLA-DRA, PIK3C3, HLA-DRB3, FCGR2C, RAB5A, MYD88	757	177	6879	1.48886	0.999731	0.245395	0.22844
KEGG_PATHWAY	hsa04810:Regulation of actin cytoskeleton	33	2.05479	0.0337681	ITGB1, ITGB5, ITGB4, SRC, PXN, WASL, PIK3R1, MYL12A, ARHGAP35, EGFR, CRKL, PDGFC, CFL1, PIP4K2B, ITGAV, GIT1, PDGFRB, ITGA3, ACTN1, ITGA2, ITGA1, FN1, MSN, ACTN4, ARPC5, ITGA6, ARHGEF1, ITGA5, EZR, PFN1, MYL9, VCL, ITGA9	757	210	6879	1.42799	0.999921	0.273124	0.254254
KEGG_PATHWAY	hsa05131:Shigellosis	13	0.809465	0.0437506	ITGB1, U2AF1L5, SRC, ARPC5, WASL, MAPK14, CRKL, ELMO2, HCLS1, IKBKG, ITGA5, PFN1, VCL	757	64	6879	1.84583	0.999995	0.343755	0.320004
KEGG_PATHWAY	hsa00240:Pyrimidine metabolism	18	1.1208	0.0477488	RRM1, ENTPD1, DUT, CAD, DCK, TYMP, POLR3A, PNP, POLR2A, POLR2B, POLR3D, POLR1C, POLR1D, POLR2E, POLR2G, POLR2H, POLR2I, DCTPP1	757	101	6879	1.6195	0.999999	0.360679	0.335759
KEGG_PATHWAY	hsa05212:Pancreatic cancer	13	0.809465	0.0485277	RALBP1, SMAD4, SMAD3, STAT1, STAT3, PIK3R1, EGFR, CDK6, AKT2, ERBB2, AKT1, IKBKG, JAK1	757	65	6879	1.81744	0.999999	0.360679	0.335759
KEGG_PATHWAY	hsa05412:Arrhythmogenic right ventricular cardiomyopathy (ARVC)	13	0.809465	0.0591255	ITGB1, ITGB5, ITGB4, ITGA3, ITGA2, ITGA1, LMNA, ITGAV, ITGA6, CTNNA2, ITGA5, EMD, ITGA9	757	67	6879	1.76319	1	0.427882	0.398319
KEGG_PATHWAY	hsa03410:Base excision repair	8	0.498132	0.0634065	FEN1, PCNA, PARP1, APEX1, XRCC1, LIG3, HMGB1, UNG	757	33	6879	2.20295	1	0.447097	0.416207
KEGG_PATHWAY	hsa00230:Purine metabolism	27	1.6812	0.0705447	GMPR2, GMPS, ADK, NTPCR, PFAS, PNP, POLR2A, POLR2B, PDE6D, POLR2E, PGM2, ENPP1, POLR2G, NUDT16, POLR2H, POLR2I, RRM1, ENTPD1, AMPD2, DCK, POLR3A, POLR3D, IMPDH2, POLR1C, POLR1D, GART, ITPA	757	176	6879	1.39406	1	0.484995	0.451486
KEGG_PATHWAY	hsa04611:Platelet activation	21	1.3076	0.074636	ITGB1, VASP, SRC, ITGA2, ITPR3, PIK3R1, MAPK14, MYL12A, ARHGAP35, PTGS1, COL1A1, COL3A1, COL1A2, COL5A1, AKT2, GNAQ, COL5A2, AKT1, ARHGEF1, TLN1, PRKG1	757	130	6879	1.46793	1	0.500608	0.46602
KEGG_PATHWAY	hsa05100:Bacterial invasion of epithelial cells	14	0.871731	0.0817528	ITGB1, SRC, PXN, FN1, ARPC5, PIK3R1, WASL, CRKL, CDH1, ELMO2, HCLS1, CTNNA2, ITGA5, VCL	757	78	6879	1.63103	1	0.535286	0.498303

## Sheet: KEGG of down DEPs
Category	Term	Count	%	PValue	Genes	List Total	Pop Hits	Pop Total	Fold Enrichment	Bonferroni	Benjamini	FDR
KEGG_PATHWAY	hsa01100:Metabolic pathways	295	19.3189	4.49835e-39	PANK4, AHCYL2, AHCYL1, CMAS, ABAT, C1GALT1C1, MLYCD, ATP6V1E1, SEPHS2, XYLB, GAMT, MCCC2, PDHX, ALG8, MECR, ALG9, ALG6, ACSL1, OXSM, MCCC1, ALG5, ALG2, ACSL4, CMBL, ALG1, UQCRC1, SUCLG2, SUCLG1, IDNK, UQCRC2, ATP6V0D1, PLPP3, CES1, GNE, GCDH, TSTA3, MAOB, RPN2, MAOA, SHMT2, SHMT1, RPN1, PTDSS1, INPP5A, PPCS, RDH11, AFMID, PNPO, ATP6V0A2, ASL, ATP6V0A4, ST3GAL1, ATP6V0A1, ATP6V1C2, PCK2, PMM2, SLC…	837	1219	6879	1.98892	1.23705e-36	1.23705e-36	1.05711e-36
KEGG_PATHWAY	hsa03010:Ribosome	78	5.10806	2.24479e-36	RPL4, RPL5, RPL30, RPL3, RPL32, RPL31, RPL34, RPLP1, RPLP0, MRPS10, RPL10A, RPL8, RPL9, RPL6, RPL7, RPS4X, RPS15, RPS14, RPL7A, RPS17, RPS16, MRPL1, RPS19, RPL18A, RPL36AL, RPS18, RPL36, RPLP2, RPL35, RPL38, RPS11, RPS10, RPS13, RPS12, RPS9, RPL21, RPS7, RPS8, RPL23, RPS5, RPL22, RPS6, RPL13A, RPS3A, RPSA, RPL37A, RPL24, RPL27, RPL26, RPL29, RPL28, RPL10, RPL12, RPL11, MRPL15, RPS15A, RPS3, RPL14…	837	136	6879	4.71363	6.17317e-34	3.08658e-34	2.63763e-34
KEGG_PATHWAY	hsa00190:Oxidative phosphorylation	66	4.3222	6.65758e-26	NDUFA13, NDUFA11, NDUFA12, COX4I1, NDUFA10, TCIRG1, COX6A1, UQCRFS1, ATP6V1E1, NDUFC2, SDHC, SDHA, COX6B1, COX7A2L, NDUFS8, NDUFS7, PPA2, NDUFS6, NDUFS5, NDUFS4, ATP6V1B2, UQCRC1, NDUFS3, NDUFS2, NDUFS1, UQCRC2, ATP6V0D1, ATP6V0C, ATP6V1B1, ATP6V1A, NDUFB9, NDUFB8, NDUFB7, UQCRB, NDUFB6, NDUFB10, NDUFB11, NDUFB5, NDUFB4, COX17, NDUFB3, COX7A2, UQCR10, COX5B, COX5A, COX7A1, UQCRH, ATP6V0A2, ATP6V1…	837	133	6879	4.07842	1.83083e-23	6.10278e-24	5.2151e-24
KEGG_PATHWAY	hsa05012:Parkinson's disease	63	4.12574	1.68782e-21	NDUFA13, NDUFA11, NDUFA12, COX4I1, NDUFA10, PARK7, COX6A1, UQCRFS1, PRKACA, PRKACB, NDUFC2, SDHC, SDHA, COX6B1, COX7A2L, NDUFS8, NDUFS7, NDUFS6, NDUFS5, NDUFS4, UQCRC1, NDUFS3, PPIF, NDUFS2, VDAC2, NDUFS1, VDAC1, UQCRC2, SLC25A5, SLC25A4, NDUFB9, NDUFB8, NDUFB7, UBA7, UQCRB, NDUFB6, NDUFB10, NDUFB11, NDUFB5, NDUFB4, NDUFB3, COX7A2, UQCR10, COX5B, COX5A, COX7A1, UQCRH, UBE2J1, CYC1, NDUFV2, NDUFV1…	837	142	6879	3.6463	4.64151e-19	1.16038e-19	9.91594e-20
KEGG_PATHWAY	hsa01130:Biosynthesis of antibiotics	77	5.04257	7.14224e-20	OGDHL, HK2, ALDH2, DBT, IDH3B, PGM3, PHGDH, ACADM, PGLS, ACAA1, HADH, IDH3A, BCKDHA, ARG2, GGPS1, ARG1, BCKDHB, AKR1A1, SDHC, CMBL, BPGM, SDHA, NME1, HADHB, ALDH3A2, ACLY, HADHA, PCCA, CAT, PCCB, RGN, SUCLG2, SUCLG1, IDNK, ALDOA, FBP1, DLD, BCAT2, ALDH9A1, PCYOX1, PRPS2, GCDH, PRPS1, FH, OAT, ACSS2, ECHS1, SHMT2, SHMT1, AK1, AK3, UAP1, PDHB, PAPSS2, ACAT1, ASL, ACSS1, PCK2, PDHA1, MDH1, GOT1, IDH…	837	212	6879	2.98507	1.96411e-17	3.92823e-18	3.35685e-18
KEGG_PATHWAY	hsa01200:Carbon metabolism	51	3.33988	7.38977e-18	GPT, OGDHL, HK2, MCEE, IDH3B, PHGDH, ME3, ACADM, PGLS, ACADS, IDH3A, SDHC, SDHA, HADHA, PCCA, CAT, PCCB, RGN, SUCLG2, SUCLG1, IDNK, ALDOA, FBP1, DLD, PRPS2, PRPS1, FH, H6PD, ACSS2, ECHS1, SHMT2, SHMT1, PDHB, ACAT1, TKFC, ACSS1, PDHA1, MDH1, GOT1, IDH3G, MDH2, IDH1, IDH2, GOT2, CS, ALDH6A1, SUCLA2, PC, PSAT1, ACO2, PFKM	837	113	6879	3.7093	2.03219e-15	3.38698e-16	2.89433e-16
KEGG_PATHWAY	hsa05010:Alzheimer's disease	64	4.19122	9.01335e-18	NDUFA13, CALML5, NDUFA11, NDUFA12, COX4I1, NDUFA10, ATP2A3, ATP2A2, COX6A1, PPP3CA, CASP7, UQCRFS1, MME, NDUFC2, SDHC, SDHA, COX6B1, COX7A2L, PLCB4, NDUFS8, NDUFS7, NDUFS6, NDUFS5, NDUFS4, UQCRC1, NDUFS3, NDUFS2, NDUFS1, MAPT, UQCRC2, NDUFB9, NDUFB8, NDUFB7, UQCRB, NDUFB6, NDUFB10, NDUFB11, NDUFB5, NDUFB4, NDUFB3, ITPR1, ITPR2, COX7A2, UQCR10, COX5B, COX5A, COX7A1, UQCRH, PPP3R1, CYC1, NDUFV2, ND…	837	168	6879	3.13091	2.47867e-15	3.54096e-16	3.02591e-16
KEGG_PATHWAY	hsa04141:Protein processing in endoplasmic reticulum	62	4.06025	3.63523e-16	ERO1A, TRAM1, HERPUD1, SEC61A1, MAN1A2, MAN1A1, SEC61B, SEC62, SIL1, SEC63, PDIA3, SEC13, SSR4, FBXO2, DNAJB12, PDIA6, DDOST, PDIA4, DNAJC3, DNAJC1, SELENOS, DAD1, DNAJB11, CANX, ERP29, PREB, MAN1B1, CRYAB, VCP, RPN2, SAR1A, SAR1B, SEL1L, RPN1, DERL2, RRBP1, UBE2J1, HSP90B1, LMAN1, ERLEC1, OS9, LMAN2, SSR1, UGGT1, SEC23B, TXNDC5, SEC31A, BCAP31, SEC24A, HSPA5, WFS1, SYVN1, UBE2G2, HSPA2, EIF2S1, …	837	169	6879	3.01512	9.15934e-14	1.24961e-14	1.06785e-14
KEGG_PATHWAY	hsa05016:Huntington's disease	65	4.25671	5.15764e-15	NDUFA13, NDUFA11, NDUFA12, COX4I1, CLTC, NDUFA10, CLTB, CLTA, COX6A1, UQCRFS1, TGM2, NDUFC2, SDHC, SDHA, COX6B1, COX7A2L, PLCB4, NDUFS8, NDUFS7, NDUFS6, NDUFS5, NDUFS4, UQCRC1, NDUFS3, PPIF, NDUFS2, VDAC2, NDUFS1, VDAC1, UQCRC2, SLC25A5, SLC25A4, NDUFB9, NDUFB8, NDUFB7, DCTN2, UQCRB, NDUFB6, NDUFB10, NDUFB11, NDUFB5, DCTN1, DCTN4, NDUFB4, NDUFB3, ITPR1, COX7A2, UQCR10, COX5B, COX5A, COX7A1, UQCRH…	837	192	6879	2.78235	1.40443e-12	1.57595e-13	1.34672e-13
KEGG_PATHWAY	hsa00280:Valine, leucine and isoleucine degradation	29	1.89915	1.10653e-14	ECHS1, HIBADH, ABAT, AACS, ACAT1, MCEE, ALDH2, AUH, OXCT1, DBT, ACADM, HADH, ACAA1, ACADS, BCKDHA, MCCC2, ACAD8, BCKDHB, MCCC1, ACADSB, HADHB, ALDH3A2, HADHA, ALDH6A1, PCCA, PCCB, DLD, BCAT2, ALDH9A1	837	47	6879	5.07107	3.05311e-12	3.04295e-13	2.60034e-13
KEGG_PATHWAY	hsa04932:Non-alcoholic fatty liver disease (NAFLD)	55	3.60183	2.75998e-14	NDUFA13, NDUFA11, NDUFA12, COX4I1, NDUFA10, PRKAG1, COX6A1, CASP7, UQCRFS1, NDUFC2, SDHC, SDHA, COX6B1, COX7A2L, NDUFS8, NDUFS7, NDUFS6, NDUFS5, NDUFS4, UQCRC1, NDUFS3, NDUFS2, NDUFS1, UQCRC2, NDUFB9, NDUFB8, NDUFB7, UQCRB, NDUFB6, NDUFB10, NDUFB11, NDUFB5, NDUFB4, NDUFB3, COX7A2, UQCR10, COX5B, COX5A, COX7A1, UQCRH, CDC42, CYC1, NDUFV2, NDUFV1, NDUFA9, NDUFA8, NDUFA7, NDUFA6, NDUFA5, NDUFA4, NDU…	837	151	6879	2.99354	7.60225e-12	6.89996e-13	5.89633e-13
KEGG_PATHWAY	hsa00020:Citrate cycle (TCA cycle)	22	1.44073	2.32714e-13	FH, PDHA1, MDH1, IDH3G, MDH2, IDH1, IDH2, OGDHL, SDHC, PDHB, SDHA, CS, ACLY, SUCLA2, PC, IDH3B, SUCLG2, SUCLG1, ACO2, DLD, PCK2, IDH3A	837	30	6879	6.027	6.39933e-11	5.33303e-12	4.55732e-12
KEGG_PATHWAY	hsa05110:Vibrio cholerae infection	26	1.70269	1.7483e-10	ATP6V1A, ERO1A, ARF1, TCIRG1, SEC61A1, ATP6V0A2, ATP6V1H, ATP6V0A4, SEC61B, ATP6V1E1, PRKACA, ATP6V1D, PRKACB, ATP6V1F, ATP6V1C2, ATP6V0A1, SLC12A2, PRKCA, PDIA4, ATP6V1B2, GNAS, KDELR3, ATP6V0D1, ATP6V0C, TJP2, ATP6V1B1	837	52	6879	4.10932	4.80784e-08	3.69834e-09	3.1604e-09
KEGG_PATHWAY	hsa00510:N-Glycan biosynthesis	25	1.6372	2.49178e-10	DPAGT1, RPN2, RPN1, FUT8, MAN2A2, MAN1A2, MAN2A1, MGAT1, MAN1A1, MGAT2, ALG8, ALG9, ALG6, ALG5, ALG2, ALG13, ALG11, ALG1, DDOST, DPM1, DPM3, DAD1, STT3A, MAN1B1, STT3B	837	49	6879	4.19318	6.85238e-08	4.89456e-09	4.18262e-09
KEGG_PATHWAY	hsa00640:Propanoate metabolism	18	1.17878	1.37545e-09	ACSS3, ECHS1, ACSS2, ABAT, ACACA, ACAT1, HADHA, ALDH6A1, MCEE, SUCLA2, PCCA, PCCB, ECHDC1, SUCLG2, SUCLG1, ACADM, MLYCD, ACSS1	837	28	6879	5.28341	3.78249e-07	2.52166e-08	2.15488e-08
KEGG_PATHWAY	hsa03060:Protein export	16	1.04781	3.1609e-09	SRP19, HSPA5, SRP54, SRP68, SRP14, SEC61A1, SPCS3, SPCS2, SRP72, SRPRA, SRPRB, SEC61B, SEC62, SEC11A, SEC11C, SEC63	837	23	6879	5.71731	8.69247e-07	5.43279e-08	4.64257e-08
KEGG_PATHWAY	hsa00071:Fatty acid degradation	21	1.37525	1.47993e-08	GCDH, ACADVL, CPT1A, ECHS1, ACSL1, ADH1B, ECI1, ACSL4, ACADSB, ACAT1, ALDH3A2, HADHB, HADHA, CPT2, ACADL, ALDH2, ACADM, HADH, ACAA1, ACADS, ALDH9A1	837	42	6879	4.10932	4.0698e-06	2.394e-07	2.04578e-07
KEGG_PATHWAY	hsa04970:Salivary secretion	31	2.03012	3.22721e-08	CALML5, ITPR1, ITPR2, LPO, ATP1A1, AQP5, CST5, PRH1, CST4, SLC9A1, CST3, CST2, CST1, DMBT1, MUC7, CD38, KCNN4, PRKACA, PRKACB, CAMP, SLC12A2, PRKCA, ATP2B2, MUC5B, ATP1B1, LYZ, BST1, PLCB4, GNAS, CALM3, VAMP2	837	86	6879	2.96253	8.87479e-06	4.93046e-07	4.2133e-07
KEGG_PATHWAY	hsa00620:Pyruvate metabolism	20	1.30976	3.59589e-08	FH, PDHA1, ACSS2, MDH1, MDH2, GLO1, PDHB, ACACA, ACAT1, ALDH3A2, GRHPR, PC, ALDH2, LDHD, ME3, HAGH, ACSS1, DLD, PCK2, ALDH9A1	837	40	6879	4.10932	9.88865e-06	5.20458e-07	4.44755e-07
KEGG_PATHWAY	hsa01230:Biosynthesis of amino acids	27	1.76817	1.20834e-07	PRPS2, PRPS1, SHMT2, SHMT1, GPT, IDH3B, ASL, PHGDH, IDH3A, ARG2, GOT1, IDH3G, ARG1, IDH1, IDH2, GOT2, PYCR1, PYCR2, ASS1, CS, PC, PSAT1, ALDH18A1, ACO2, ALDOA, PFKM, BCAT2	837	72	6879	3.08199	3.32288e-05	1.66147e-06	1.4198e-06
KEGG_PATHWAY	hsa04966:Collecting duct acid secretion	15	0.982318	6.01062e-07	ATP6V1A, SLC4A1, TCIRG1, CA2, ATP6V1B2, ATP6V0A2, ATP6V0A4, ATP6V1E1, ATP6V0D1, ATP6V0C, ATP6V1D, ATP6V1B1, ATP6V1F, ATP6V1C2, ATP6V0A1	837	27	6879	4.56591	0.000165278	7.87105e-06	6.72617e-06
KEGG_PATHWAY	hsa01212:Fatty acid metabolism	20	1.30976	1.21682e-06	ACADVL, CPT1A, ECHS1, MECR, ACSL1, OXSM, TECR, ACSL4, ACADSB, MCAT, ACACA, ACAT1, HADHB, HADHA, CPT2, ACADL, ACADM, HADH, ACAA1, ACADS	837	48	6879	3.42443	0.000334569	1.45489e-05	1.24327e-05
KEGG_PATHWAY	hsa00520:Amino sugar and nucleotide sugar metabolism	20	1.30976	1.21682e-06	TSTA3, GALT, CMAS, GFPT1, PMM2, MPI, UAP1, HK2, GMPPB, CYB5R2, CYB5R1, GALE, NAGK, GMDS, GMPPA, PGM3, GNPNAT1, NANS, GNE, GALK1	837	48	6879	3.42443	0.000334569	1.45489e-05	1.24327e-05
KEGG_PATHWAY	hsa00330:Arginine and proline metabolism	20	1.30976	2.52587e-06	GAMT, ARG2, OAT, MAOB, CKM, GOT1, MAOA, ARG1, CKMT1A, GOT2, PYCR1, PYCR2, SRM, ALDH3A2, CKMT2, GATM, ALDH2, CKB, ALDH18A1, ALDH9A1	837	50	6879	3.28746	0.000694375	2.89423e-05	2.47325e-05
KEGG_PATHWAY	hsa00630:Glyoxylate and dicarboxylate metabolism	14	0.91683	4.49374e-06	MDH1, SHMT2, MDH2, SHMT1, ACAT1, CS, GRHPR, MCEE, PCCA, AFMID, PCCB, CAT, ACO2, DLD	837	27	6879	4.26152	0.00123502	4.94311e-05	4.22412e-05
KEGG_PATHWAY	hsa01210:2-Oxocarboxylic acid metabolism	11	0.720367	5.80963e-06	CS, GOT1, IDH3G, IDH1, GOT2, IDH2, IDH3B, GPT, ACO2, BCAT2, IDH3A	837	17	6879	5.31794	0.00159638	6.14481e-05	5.25102e-05
KEGG_PATHWAY	hsa04260:Cardiac muscle contraction	23	1.50622	5.09405e-05	UQCRB, COX4I1, TNNC1, TPM1, COX7A2, UQCR10, ATP1A1, ATP1B1, COX5B, COX6A1, COX5A, COX7A1, UQCRH, SLC9A1, COX6B1, COX7A2L, MYL2, MYL3, UQCRC1, UQCRFS1, CYC1, UQCRC2, MYH7	837	75	6879	2.52038	0.0139113	0.000518839	0.000443371
KEGG_PATHWAY	hsa04130:SNARE interactions in vesicular transport	14	0.91683	9.18269e-05	STX17, STX16, GOSR2, SNAP23, GOSR1, STX18, VAMP8, STX5, STX4, SEC22B, YKT6, SNAP29, VAMP2, BET1	837	34	6879	3.38415	0.0249373	0.000901871	0.00077069
KEGG_PATHWAY	hsa04721:Synaptic vesicle cycle	20	1.30976	0.000108676	NSF, ATP6V1A, STXBP1, CLTC, CLTB, CLTA, TCIRG1, ATP6V1B2, ATP6V0A2, ATP6V1H, ATP6V0A4, ATP6V1E1, ATP6V0D1, ATP6V0C, ATP6V1D, VAMP2, ATP6V1B1, ATP6V1F, ATP6V1C2, ATP6V0A1	837	63	6879	2.60909	0.0294453	0.00101372	0.000866269
KEGG_PATHWAY	hsa00260:Glycine, serine and threonine metabolism	15	0.982318	0.000110587	GAMT, AOC3, MAOB, MAOA, SHMT2, SHMT1, BPGM, GRHPR, GATM, SRR, PSAT1, CHDH, SARDH, PHGDH, DLD	837	39	6879	3.16101	0.0299554	0.00101372	0.000866269
KEGG_PATHWAY	hsa00410:beta-Alanine metabolism	13	0.851343	0.000148968	AOC3, ECHS1, ABAT, SRM, ALDH3A2, HADHA, ALDH1A3, ALDH6A1, ALDH2, DPYD, ACADM, MLYCD, ALDH9A1	837	31	6879	3.44653	0.0401413	0.00132149	0.00112927
KEGG_PATHWAY	hsa00051:Fructose and mannose metabolism	12	0.785855	0.000916999	GMPPB, PFKFB2, TSTA3, GMDS, ENOSF1, GMPPA, PMM2, MPI, ALDOA, FBP1, PFKM, HK2	837	32	6879	3.08199	0.222981	0.00788046	0.00673421
KEGG_PATHWAY	hsa04962:Vasopressin-regulated water reabsorption	14	0.91683	0.00161151	NSF, DCTN6, DCTN5, RAB5B, DCTN2, DCTN1, DCTN4, RAB11B, DYNC1LI1, GNAS, STX4, PRKACA, PRKACB, VAMP2	837	44	6879	2.61502	0.358228	0.0134292	0.0114759
KEGG_PATHWAY	hsa00380:Tryptophan metabolism	13	0.851343	0.00209075	GCDH, ECHS1, MAOB, MAOA, OGDHL, ACAT1, ALDH3A2, HADHA, ALDH2, AFMID, CAT, HADH, ALDH9A1	837	40	6879	2.67106	0.43761	0.0168649	0.0144118
KEGG_PATHWAY	hsa00010:Glycolysis / Gluconeogenesis	18	1.17878	0.00214644	PDHA1, ACSS2, ADH1B, AKR1A1, PDHB, BPGM, HK2, ALDH3A2, ALDH1A3, ALDH2, GALM, ALDOA, ACSS1, DLD, FBP1, PFKM, PCK2, ALDH9A1	837	67	6879	2.20799	0.446175	0.0168649	0.0144118
KEGG_PATHWAY	hsa00480:Glutathione metabolism	15	0.982318	0.0023468	GSTM4, GGT5, GSTK1, GSTM2, GPX4, MGST3, GSS, IDH1, GSR, IDH2, MGST2, TXNDC12, SRM, GGCT, GSTA1	837	51	6879	2.41725	0.47593	0.017927	0.0153194
KEGG_PATHWAY	hsa00650:Butanoate metabolism	10	0.654879	0.00338842	HADHA, ECHS1, ALDH5A1, BDH1, OXCT1, ABAT, HADH, ACADS, AACS, ACAT1	837	27	6879	3.04394	0.606785	0.0251842	0.0215211
KEGG_PATHWAY	hsa05120:Epithelial cell signaling in Helicobacter pylori infection	17	1.11329	0.00546612	LYN, ATP6V1A, TCIRG1, MAPK13, CDC42, ATP6V1B2, ATP6V0A2, ATP6V1H, ATP6V0A4, ATP6V1E1, ATP6V0D1, ATP6V0C, ATP6V1D, ATP6V1B1, ATP6V1F, ATP6V1C2, ATP6V0A1	837	67	6879	2.08533	0.778494	0.0395575	0.0338036
KEGG_PATHWAY	hsa04145:Phagosome	30	1.96464	0.00701888	ATP6V1A, RAB5B, ITGAM, STX18, TCIRG1, MPO, EEA1, TUBB8, SEC61A1, ATP6V0A2, ATP6V1H, ATP6V0A4, SEC61B, CD36, ATP6V1E1, ATP6V1D, ATP6V1F, ATP6V1C2, ATP6V0A1, HLA-C, TUBA4A, DYNC1LI1, CANX, ATP6V1B2, CALR, PLA2R1, SEC22B, ATP6V0D1, ATP6V0C, ATP6V1B1	837	150	6879	1.64373	0.855864	0.0484426	0.0413964
KEGG_PATHWAY	hsa04922:Glucagon signaling pathway	22	1.44073	0.0070462	CPT1A, PDHA1, CALML5, PRKAG1, ITPR1, ITPR2, PHKA1, PHKB, PDHB, PYGL, ACACA, GYS1, PPP3CA, PPP3R1, PLCB4, PHKG2, GNAS, CALM3, PRKACA, CAMK2G, PRKACB, PCK2	837	99	6879	1.82636	0.85695	0.0484426	0.0413964
KEGG_PATHWAY	hsa00512:Mucin type O-Glycan biosynthesis	10	0.654879	0.00933018	GALNT7, GALNT6, GALNT5, C1GALT1C1, GALNT4, GALNT3, GALNT1, C1GALT1, GCNT3, ST3GAL1	837	31	6879	2.65117	0.924062	0.0625805	0.0534779
KEGG_PATHWAY	hsa05134:Legionellosis	14	0.91683	0.0109118	RAB1A, ARF1, VCP, ITGAM, SAR1A, SAR1B, RAB1B, HSPA2, EEF1G, EEF1A1, CASP7, EEF1A2, CYCS, SEC22B	837	54	6879	2.13076	0.951064	0.0714463	0.0610541
KEGG_PATHWAY	hsa04972:Pancreatic secretion	20	1.30976	0.0149731	SLC12A2, RAB3D, ATP2A3, ITPR1, ATP2A2, ITPR2, PRKCA, ATP2B2, RAB27B, ATP1A1, ATP1B1, SLC9A1, BST1, RAP1A, PLCB4, CA2, GNAS, CD38, CLCA4, RAB8A	837	93	6879	1.76745	0.984216	0.0957585	0.08183
KEGG_PATHWAY	hsa04918:Thyroid hormone synthesis	16	1.04781	0.0190989	HSPA5, GSR, ITPR1, ITPR2, PRKCA, TTF2, ATP1A1, ATP1B1, SLC5A5, PDIA4, HSP90B1, PLCB4, CANX, GNAS, PRKACA, PRKACB	837	70	6879	1.87855	0.995023	0.116762	0.0997785
KEGG_PATHWAY	hsa00030:Pentose phosphate pathway	9	0.589391	0.0191065	PRPS2, PRPS1, H6PD, RGN, IDNK, PGLS, ALDOA, FBP1, PFKM	837	29	6879	2.55061	0.995034	0.116762	0.0997785
KEGG_PATHWAY	hsa00350:Tyrosine metabolism	10	0.654879	0.0209866	GSTZ1, AOC3, ALDH1A3, FAHD1, MAOB, GOT1, MAOA, ADH1B, GOT2, FAH	837	35	6879	2.34818	0.99707	0.122794	0.104933
KEGG_PATHWAY	hsa00250:Alanine, aspartate and glutamate metabolism	10	0.654879	0.0209866	FOLH1, ALDH5A1, GOT1, GFPT1, GOT2, ASNS, ABAT, ASL, GPT, ASS1	837	35	6879	2.34818	0.99707	0.122794	0.104933
KEGG_PATHWAY	hsa00220:Arginine biosynthesis	7	0.458415	0.0273292	ARG2, GOT1, ARG1, GOT2, ASL, GPT, ASS1	837	20	6879	2.87652	0.99951	0.156574	0.133799
KEGG_PATHWAY	hsa04146:Peroxisome	17	1.11329	0.0397567	GSTK1, ABCD3, ACSL1, EPHX2, IDH1, IDH2, HSD17B4, ACSL4, DHRS4, PRDX5, AMACR, CAT, PMVK, MLYCD, ACAA1, CRAT, XDH	837	83	6879	1.68334	0.999986	0.221929	0.189649
KEGG_PATHWAY	hsa04961:Endocrine and other factor-regulated calcium reabsorption	11	0.720367	0.0403508	PLCB4, KLK1, CLTC, GNAS, CLTB, CLTA, PRKCA, ATP1A1, ATP1B1, PRKACA, PRKACB	837	45	6879	2.009	0.999988	0.221929	0.189649
KEGG_PATHWAY	hsa00340:Histidine metabolism	7	0.458415	0.0426586	ALDH3A2, ALDH1A3, MAOB, ALDH2, MAOA, HNMT, ALDH9A1	837	22	6879	2.61502	0.999994	0.230022	0.196564
KEGG_PATHWAY	hsa00360:Phenylalanine metabolism	6	0.392927	0.0465222	AOC3, ALDH1A3, MAOB, GOT1, MAOA, GOT2	837	17	6879	2.9007	0.999998	0.241389	0.206278
KEGG_PATHWAY	hsa00910:Nitrogen metabolism	6	0.392927	0.0465222	CA12, CA1, CA3, CA2, CA4, CA6	837	17	6879	2.9007	0.999998	0.241389	0.206278
KEGG_PATHWAY	hsa04720:Long-term potentiation	14	0.91683	0.0516849	CALML5, ITPR1, ITPR2, PRKCA, PPP3CA, PPP3R1, RAP1A, PLCB4, RPS6KA1, KRAS, CALM3, PRKACA, CAMK2G, PRKACB	837	66	6879	1.74335	1	0.259995	0.222177
KEGG_PATHWAY	hsa04964:Proximal tubule bicarbonate reclamation	7	0.458415	0.0519989	MDH1, CA2, CA4, SLC25A10, ATP1A1, ATP1B1, PCK2	837	23	6879	2.50132	1	0.259995	0.222177
KEGG_PATHWAY	hsa04971:Gastric acid secretion	15	0.982318	0.0541514	CALML5, ITPR1, ITPR2, PRKCA, ATP1A1, ATP1B1, SLC9A1, MYLK, PLCB4, CA2, GNAS, CALM3, PRKACA, CAMK2G, PRKACB	837	73	6879	1.68876	1	0.265922	0.227242
KEGG_PATHWAY	hsa04142:Lysosome	22	1.44073	0.0569474	CLTC, AP1B1, AP3D1, CLTB, CLTA, AP3B1, TCIRG1, GGA1, AP3M1, GNPTAB, AP1G1, PSAP, ATP6V0A2, ACP5, ATP6V1H, AP1S1, CTSG, ATP6V0A4, ATP6V0D1, ATP6V0C, AP1M2, ATP6V0A1	837	121	6879	1.4943	1	0.271752	0.232225
KEGG_PATHWAY	hsa03320:PPAR signaling pathway	14	0.91683	0.057315	SLC27A1, CPT1A, ACSL1, ACSL4, DBI, FABP3, FABP4, CPT2, ACADL, ACADM, PLIN1, CD36, ACAA1, PCK2	837	67	6879	1.71733	1	0.271752	0.232225
KEGG_PATHWAY	hsa00061:Fatty acid biosynthesis	5	0.327439	0.0630897	ACSL1, OXSM, ACSL4, MCAT, ACACA	837	13	6879	3.16101	1	0.294062	0.251289
KEGG_PATHWAY	hsa00270:Cysteine and methionine metabolism	9	0.589391	0.0823917	AHCYL2, AHCYL1, GOT1, MDH1, TST, MDH2, GOT2, APIP, SRM	837	38	6879	1.94652	1	0.377629	0.322701
KEGG_PATHWAY	hsa00920:Sulfur metabolism	4	0.261952	0.0857276	TST, ETHE1, SUOX, PAPSS2	837	9	6879	3.65273	1	0.386477	0.330262
