# Supplementary material for: Analysis of proteome and post-translational modifications of 2-hydroxyisobutyrylation reveals the glycolysis pathway in oral adenoid cystic carcinoma
Source: World J Surg Oncol. 2023 Sep 23;21:301. doi: 10.1186/s12957-023-03155-x (PMC10517466; doi:10.1186/s12957-023-03155-x)
Supplement: Supplementary file 1 — Additional file 1: Supplementary text. Detailed research methods. Supplementary Fig. 1. PPI and cluster of hyper-modified DHMPs. Supplementary Fig. 2. PPI and cluster of hypo-modified DHMPs. Supplementary Table 1. Statistics of Mass Spectrometry Data. Supplementary Table 2. Clinical characteristics of OACC patients. Supplementary Table 3. Go enrichment analyses of differentially expressed proteins. Supplementary Table 4. KEGG pathway enrichment of differentially expressed proteins. Supplementary Table 5. Go enrichment analyses of differentially expressed and 2-hydroxyisobutyrylated modified proteins. Supplementary Table 6. KEGG pathway enrichment of differentially expressed and 2-hydroxyisobutyrylated modified proteins. Supplementary Table 7. Top 10 hub proteins in hyper-and hypo modified DHMPs based on degree. Supplementary Table 8. KEGG enrichment in up cluster 1–6. Supplementary Table 9. KEGG enrichment in down cluster 1–2. Supplementary Table 10. The Khib of glycolysis pathway enzyme. [file 12957_2023_3155_MOESM1_ESM.zip › Supplementary table5ú▌Go enrichment analyses of differentially expressed and 2-hydroxyisobutyrylated modified proteins.xlsx]

## Sheet: GO BP of up DEMPs
Category	Term	Count	%	PValue	Genes	List Total	Pop Hits	Pop Total	Fold Enrichment	Bonferroni	Benjamini	FDR
GOTERM_BP_DIRECT	GO:0006413~translational initiation	51	8.19936	7.74983e-37	EIF4A2, RPL4, EIF4A1, RPL5, RPL30, RPL32, RPL31, RPL8, RPL9, RPL6, RPS4X, RPS14, RPL7A, RPS17, RPS16, RPS18, RPLP2, RPL38, EIF2B1, RPS13, RPS12, EIF1AX, RPL22, RPS3A, RPSA, RPL27, RPL26, PABPC1, RPL28, RPL10, RPL12, RPL11, RPS15A, RPS3, RPS2, RPS27A, EIF2B5, RPL35A, EIF1, RPS25, EIF3M, EIF2S3, RPS27, EIF3L, EIF3I, EIF3J, EIF3H, EIF3C, EIF4G1, RPS23, EIF3B	615	137	16792	10.1643	2.1281e-33	2.1281e-33	2.05448e-33
GOTERM_BP_DIRECT	GO:0098609~cell-cell adhesion	65	10.4502	4.73328e-34	YWHAE, DDX3X, HSP90AB1, OLA1, HDLBP, PARK7, ENO1, RPL6, GOLGA3, RPL7A, PCMT1, CAPZB, MPRIP, TRIM29, KIF5B, RACK1, ARFIP1, SPTAN1, NUDC, ANXA2, YWHAZ, SND1, EEF1G, PKM, EEF1D, FSCN1, PLIN3, PFN1, ALDOA, PLEC, RAB1A, USO1, TWF1, IQGAP1, PPL, RTN4, ADD1, PDLIM1, SDCBP, LDHA, SNX2, EPCAM, PRDX1, PCBP1, FLNB, SFN, RPS2, CCT8, SPTBN1, GCN1, HSPA8, HSPA5, IDH1, RDX, EEF2, KTN1, RAB10, PPFIBP1, KRT18, EI…	615	271	16792	6.54895	1.29976e-30	6.49879e-31	6.27396e-31
GOTERM_BP_DIRECT	GO:0006614~SRP-dependent cotranslational protein targeting to membrane	40	6.43087	1.70148e-31	RPL4, RPL5, RPL30, RPL32, RPL10, RPL31, RPL12, RPL11, SRP54, RPL8, RPL9, RPL6, RPS4X, RPS14, SEC61A1, RPL7A, RPS17, RPS15A, RPS16, SRP72, RPS18, RPS3, RPLP2, RPL38, RPS2, RPS27A, RPS13, SEC63, RPS12, RPL22, RPL35A, RPSA, RPS3A, RPS25, RPS27, SRPRB, RPL27, RPL26, RPL28, RPS23	615	94	16792	11.6188	4.67227e-28	1.55742e-28	1.50354e-28
GOTERM_BP_DIRECT	GO:0000184~nuclear-transcribed mRNA catabolic process, nonsense-mediated decay	39	6.2701	8.66568e-26	RPL4, RPL5, RPL30, RPL32, RPL10, RPL31, RPL12, RPL11, RPL8, RPL9, RPL6, GSPT1, RPS4X, RPS14, RPL7A, RPS17, RPS15A, RPS16, RPS18, PPP2R1A, RPS3, RPLP2, RPL38, RPS2, RPS27A, RPS13, RPS12, RPL22, RPL35A, RPSA, RPS3A, RPS25, RPS27, RPL27, RPL26, PABPC1, RPL28, RPS23, EIF4G1	615	119	16792	8.94839	2.3796e-22	5.94899e-23	5.74318e-23
GOTERM_BP_DIRECT	GO:0019083~viral transcription	36	5.78778	1.71564e-23	RPL4, RPL5, RPL30, RPL32, RPL10, RPL31, RPL12, RPL11, RPL8, RPL9, RPL6, RPS4X, RPS14, RPL7A, RPS17, RPS15A, RPS16, RPS18, TPR, RPS3, RPLP2, RPL38, RPS2, RPS27A, RPS13, RPS12, RPL22, RPL35A, RPSA, RPS3A, RPS25, RPS27, RPL27, RPL26, RPL28, RPS23	615	112	16792	8.77631	4.71116e-20	9.42231e-21	9.09634e-21
GOTERM_BP_DIRECT	GO:0006099~tricarboxylic acid cycle	20	3.21543	5.31216e-21	FH, MDH1, MDH2, IDH1, IDH2, DLST, SDHC, SDHA, SDHB, CS, SUCLA2, NNT, OGDH, SUCLG2, SUCLG1, ACO1, DLAT, ACO2, DLD, IDH3A	615	29	16792	18.8304	1.45872e-17	2.4312e-18	2.34709e-18
GOTERM_BP_DIRECT	GO:0060071~Wnt signaling pathway, planar cell polarity pathway	30	4.82315	8.41312e-20	PSMD10, PSMD11, PSMD14, PSMD13, CLTC, AP2A1, PSMA7, CDC42, PSMB7, PSMD6, PSMB4, PSMD7, PSMB2, PSMB3, PSMB1, AP2S1, RAC1, RPS27A, AP2M1, AP2B1, RHOA, PSMA5, PSMA6, PSMC5, PSMA3, PSMA4, PSMC3, PSMA1, PSME3, PFN1	615	92	16792	8.9035	2.31024e-16	3.30035e-17	3.18617e-17
GOTERM_BP_DIRECT	GO:0006412~translation	45	7.23473	3.44906e-18	RPL4, RPL5, SLC25A3, RPL30, RPL32, RPL10, RPL31, RPL12, RPL11, SNU13, RRBP1, RPL8, RPL9, RPL6, RPS4X, RPS14, RPL7A, RPS17, RPS15A, RPS16, RPS18, RPS3, RPLP2, RPL38, RPS2, RPS27A, GCN1, RPS13, RPS12, PABPC4, RPL22, RPL35A, RPSA, RPS3A, RPS25, RPS27, RPL27, RPL26, SLC25A12, SLC25A5, RPL28, SLC25A4, FARSB, RPS23, EIF4G1	615	253	16792	4.85645	9.47113e-15	1.18389e-15	1.14293e-15
GOTERM_BP_DIRECT	GO:0006457~protein folding	36	5.78778	2.83593e-16	ERO1A, HSP90AB1, PRKCSH, GNAI3, TXN, HSP90B1, GNAI2, LMAN1, GANAB, CCT8, CCT7, CCT5, CCT4, TXNDC5, CCT3, PDIA3, HSPA9, CCT2, TRAP1, HSPA8, NUDC, HSP90AA1, ST13, HSPE1, PDIA6, PDIA4, CCT6A, FKBP1A, ERP44, GNB2, CANX, ERP29, CALR, FKBP4, CRYAB, PPIA	615	180	16792	5.46081	9.14602e-13	7.99701e-14	7.72035e-14
GOTERM_BP_DIRECT	GO:0043488~regulation of mRNA stability	28	4.50161	2.91224e-16	PSMD10, PSMD11, PSMD14, PSMD13, HSPB1, PSMA7, PSMB7, PSMD6, PSMB4, PSMD7, PSMB2, PSMB3, PSMB1, RPS27A, HSPA8, YWHAZ, PSMA5, PSMA6, PSMC5, PSMA3, PSMA4, PSMC3, PSMA1, PSME3, HNRNPD, PABPC1, HSPA1B, EIF4G1	615	103	16792	7.42246	9.14602e-13	7.99701e-14	7.72035e-14
GOTERM_BP_DIRECT	GO:0006521~regulation of cellular amino acid metabolic process	20	3.21543	6.13334e-15	PSMD10, PSMD11, PSMD14, PSMD13, PSMA7, PSMA5, PSMA6, PSMB7, PSMD6, PSMC5, PSMA3, PSMB4, PSMD7, PSMA4, PSMC3, PSMA1, PSMB2, PSMB3, PSME3, PSMB1	615	51	16792	10.7075	1.67677e-11	1.5311e-12	1.47814e-12
GOTERM_BP_DIRECT	GO:0038061~NIK/NF-kappaB signaling	22	3.53698	9.07701e-15	PSMD10, PSMD11, PSMD14, PSMD13, PSMA7, PSMA5, PSMA6, PSMB7, PSMD6, PSMC5, PSMA3, PSMB4, PSMD7, PSMA4, PSMC3, PSMA1, PSMB2, PSMB3, PSME3, PSMB1, RPS27A, SKP1	615	66	16792	9.10136	2.49991e-11	2.07712e-12	2.00526e-12
GOTERM_BP_DIRECT	GO:0006364~rRNA processing	37	5.94855	1.43687e-14	RPL4, RPL5, RPL30, RPL32, RPL10, RPL31, RPL12, RPL11, SNU13, RPL8, RPL9, RPL6, RPS4X, RPS14, RPL7A, RPS17, RPS15A, RPS16, RPS18, RPS3, RPLP2, RPL38, RPS2, RPS27A, RPS13, RPS12, RPL22, RPL35A, RPSA, RPS3A, PA2G4, RPS25, RPS27, RPL27, RPL26, RPL28, RPS23	615	214	16792	4.7208	3.93279e-11	3.03511e-12	2.93011e-12
GOTERM_BP_DIRECT	GO:0002479~antigen processing and presentation of exogenous peptide antigen via MHC class I, TAP-dependent	21	3.37621	4.16674e-14	PSMD10, PSMD11, PSMD14, PSMD13, PSMA7, PSMA5, PSMA6, PSMB7, PSMD6, PSMC5, PSMA3, PSMB4, PSMD7, PSMA4, PSMC3, PSMA1, PSMB2, PSMB3, PSME3, PSMB1, CD36	615	63	16792	9.10136	1.14325e-10	8.17276e-12	7.89002e-12
GOTERM_BP_DIRECT	GO:0051437~positive regulation of ubiquitin-protein ligase activity involved in regulation of mitotic cell cycle transition	22	3.53698	2.10505e-13	PSMD10, PSMD11, PSMD14, PSMD13, PSMA7, PSMA5, PSMA6, PSMB7, PSMD6, PSMC5, PSMA3, PSMB4, PSMD7, PSMA4, PSMC3, PSMA1, PSMB2, PSMB3, PSME3, PSMB1, RPS27A, SKP1	615	76	16792	7.90381	5.78028e-10	3.85365e-11	3.72033e-11
GOTERM_BP_DIRECT	GO:0051436~negative regulation of ubiquitin-protein ligase activity involved in mitotic cell cycle	21	3.37621	5.29483e-13	PSMD10, PSMD11, PSMD14, PSMD13, PSMA7, PSMA5, PSMA6, PSMB7, PSMD6, PSMC5, PSMA3, PSMB4, PSMD7, PSMA4, PSMC3, PSMA1, PSMB2, PSMB3, PSME3, PSMB1, RPS27A	615	71	16792	8.07585	1.45391e-09	9.08726e-11	8.77288e-11
GOTERM_BP_DIRECT	GO:0002223~stimulatory C-type lectin receptor signaling pathway	24	3.85852	3.14195e-12	PSMD10, PSMD11, PSMD14, PSMD13, PSMA7, PSMA5, PSMA6, PSMB7, PSMD6, PSMC5, PSMA3, PSMB4, PSMD7, PSMA4, PSMC3, PSMA1, PSMB2, PSMB3, PSME3, PSMB1, UBE2N, RPS27A, PRKACA, SKP1	615	105	16792	6.24093	8.62774e-09	5.07517e-10	4.8996e-10
GOTERM_BP_DIRECT	GO:0006888~ER to Golgi vesicle-mediated transport	29	4.66238	4.73439e-12	RAB1A, COPB2, COPA, VCP, SERPINA1, TMED10, DCTN2, DCTN1, COPB1, USO1, MIA3, SPTA1, LMAN1, CD59, TMED7, SPTAN1, SPTBN1, SEC31A, RAB2A, NSF, DYNC1H1, TMED9, DYNLL1, SPTB, ARCN1, ZW10, GOLGB1, HYOU1, COPG1	615	160	16792	4.94886	1.30008e-08	6.84494e-10	6.60813e-10
GOTERM_BP_DIRECT	GO:0031145~anaphase-promoting complex-dependent catabolic process	21	3.37621	4.73612e-12	PSMD10, PSMD11, PSMD14, PSMD13, PSMA7, PSMA5, PSMA6, PSMB7, PSMD6, PSMC5, PSMA3, PSMB4, PSMD7, PSMA4, PSMC3, PSMA1, PSMB2, PSMB3, PSME3, PSMB1, RPS27A	615	79	16792	7.25804	1.30053e-08	6.84494e-10	6.60813e-10
GOTERM_BP_DIRECT	GO:0016032~viral process	40	6.43087	5.02231e-12	YWHAE, EIF4A2, NCKAP1, EIF4A1, COPB1, FBLN1, PSMA7, HSPD1, IPO5, SYNCRIP, HPX, PSMB7, PSMB4, PSMB2, PSMB3, TPR, PSMB1, RACK1, HNRNPA1, HSPA8, NPM1, AMBP, APOA2, DYNLL1, RHOA, SND1, CUL4A, COPS6, PSMA3, KRT18, PSMA4, HNRNPK, PSMC3, VDAC1, VIM, SLC25A5, TLN1, SLC25A4, RAN, EIF4G1	615	299	16792	3.65272	1.37913e-08	6.89563e-10	6.65707e-10
GOTERM_BP_DIRECT	GO:0002576~platelet degranulation	23	3.69775	1.59313e-11	FGA, SERPINA3, ORM1, SERPINA1, WDR1, AHSG, ACTN1, FGG, APOA1, ACTN4, CLU, KNG1, SOD1, CYB5R1, TF, CD9, FLNA, CALM3, CD36, A2M, ALDOA, TLN1, VCL	615	103	16792	6.09702	4.37475e-08	2.08321e-09	2.01114e-09
GOTERM_BP_DIRECT	GO:0006928~movement of cell or subcellular component	20	3.21543	2.09654e-10	ACTR3, ACTR2, TPM4, HSPB1, MSN, TXN, TUBB4B, ACTG1, CAPZB, ARPC2, ARHGDIA, CAPZA1, ARHGDIB, CAPZA2, CD9, VIM, RAC1, TLN1, VCL, ARF6	615	86	16792	6.34978	5.7571e-07	2.61686e-08	2.52633e-08
GOTERM_BP_DIRECT	GO:0033209~tumor necrosis factor-mediated signaling pathway	23	3.69775	2.63393e-10	PSMD10, PLVAP, PSMD11, PSMD14, PSMD13, PSMA7, PSMA5, PSMA6, PSMB7, PSMD6, PSMC5, PSMA3, PSMB4, KRT18, PSMD7, PSMA4, PSMC3, PSMA1, PSMB2, PSMB3, PSME3, PSMB1, RPS27A	615	118	16792	5.32198	7.23276e-07	3.14468e-08	3.03589e-08
GOTERM_BP_DIRECT	GO:0006094~gluconeogenesis	15	2.41158	2.75017e-10	GPI, TPI1, MDH1, MDH2, PGAM1, GOT2, ENO1, ENO2, GPD2, GPD1, PGK1, ALDOA, SLC25A12, GAPDH, PGM1	615	44	16792	9.3082	7.55196e-07	3.14665e-08	3.03779e-08
GOTERM_BP_DIRECT	GO:0050821~protein stabilization	24	3.85852	7.81777e-10	CCT3, CCT2, HSP90AA1, HSP90AB1, HIP1R, APOA1, PARK7, PHB, ATP1B1, PHB2, CLU, HSPD1, CCT6A, FLNA, FLOT2, CCT8, CALR, PFN1, PPIB, CCT7, GAPDH, CCT5, HSPA1B, CCT4	615	136	16792	4.81836	2.14676e-06	8.58704e-08	8.28996e-08
GOTERM_BP_DIRECT	GO:0050852~T cell receptor signaling pathway	25	4.01929	8.13152e-10	PSMD10, STOML2, PSMD11, PSMD14, PSMD13, THY1, PSMA7, PSMB7, PSMD6, PSMB4, PSMD7, PSMB2, PSMB3, PSMB1, RPS27A, SKP1, PSMA5, PSMA6, PSMC5, PSMA3, PSMA4, PSMC3, PSMA1, PSME3, UBE2N	615	148	16792	4.61217	2.23291e-06	8.58813e-08	8.29102e-08
GOTERM_BP_DIRECT	GO:0006096~glycolytic process	13	2.09003	1.34694e-09	GPI, TPI1, PGAM1, ENO1, ENO2, HK1, LDHA, PFKL, OGDH, PGK1, ALDOA, GAPDH, PGM1	615	34	16792	10.4398	3.69868e-06	1.36989e-07	1.32249e-07
GOTERM_BP_DIRECT	GO:0090263~positive regulation of canonical Wnt signaling pathway	22	3.53698	2.24983e-09	PSMD10, PSMD11, PSMD14, PSMD13, PSMA7, PSMA5, PSMA6, PSMB7, PSMD6, PSMC5, PSMA3, PSMB4, PSMD7, PSMA4, PSMC3, PSMA1, PSMB2, PSMB3, PSME3, PSMB1, VPS35, RPS27A	615	120	16792	5.00575	6.178e-06	2.20644e-07	2.1301e-07
GOTERM_BP_DIRECT	GO:0006446~regulation of translational initiation	13	2.09003	2.87497e-09	EIF4A2, EIF4A1, HSPB1, EIF1, EIF3M, EIF3L, EIF3I, EIF3J, EIF3H, EIF2B1, EIF3C, EIF3B, EIF4G1	615	36	16792	9.8598	7.89464e-06	2.7223e-07	2.62812e-07
GOTERM_BP_DIRECT	GO:0061621~canonical glycolysis	11	1.76849	1.24257e-08	GPI, PFKL, PKM, TPI1, PGAM1, PGK1, ENO1, ALDOA, ENO2, GAPDH, HK1	615	26	16792	11.5517	3.41203e-05	1.13736e-06	1.09802e-06
GOTERM_BP_DIRECT	GO:0070527~platelet aggregation	13	2.09003	1.53418e-08	FGA, ACTN1, FGG, HBB, HSPB1, ACTG1, CSRP1, GNAS, FLNA, MYH9, TLN1, CLIC1, VCL	615	41	16792	8.65739	4.21277e-05	1.35899e-06	1.31197e-06
GOTERM_BP_DIRECT	GO:0036498~IRE1-mediated unfolded protein response	15	2.41158	1.91606e-08	ACADVL, HSPA5, DCTN1, PDIA6, ADD1, DNAJC3, MYDGF, SEC61A1, LMNA, SRPRB, HYOU1, TLN1, SEC62, SEC31A, SEC63	615	59	16792	6.94171	5.26135e-05	1.64422e-06	1.58733e-06
GOTERM_BP_DIRECT	GO:0038095~Fc-epsilon receptor signaling pathway	25	4.01929	3.45425e-08	PSMD10, PSMD11, PSMD14, PSMD13, PSMA7, PSMB7, PSMD6, PSMB4, PSMD7, PSMB2, PSMB3, PSMB1, RAC1, RPS27A, SKP1, PSMA5, PSMA6, PSMC5, PSMA3, PSMA4, PSMC3, PSMA1, PSME3, UBE2N, CALM3	615	178	16792	3.83484	9.48493e-05	2.87436e-06	2.77492e-06
GOTERM_BP_DIRECT	GO:1904871~positive regulation of protein localization to Cajal body	7	1.1254	6.13641e-08	CCT3, CCT6A, CCT2, CCT8, CCT7, CCT5, CCT4	615	8	16792	23.8911	0.000168492	4.95606e-06	4.7846e-06
GOTERM_BP_DIRECT	GO:0043161~proteasome-mediated ubiquitin-dependent protein catabolic process	26	4.18006	1.1001e-07	PSMD10, VCP, PSMD11, PSMD14, PSMD13, PSMA7, PSMB7, PSMD6, PSMB4, PSMD7, PSMB2, PSMB3, PSMB1, RPS27A, SKP1, RAD23B, CUL4A, PSMA5, PSMA6, PSMC5, PSMA3, PSMA4, PSMC3, PSMA1, PSME3, CTNNB1	615	203	16792	3.49707	0.000302043	8.63109e-06	8.33249e-06
GOTERM_BP_DIRECT	GO:0000209~protein polyubiquitination	24	3.85852	2.70069e-07	PSMD10, PSMD11, PSMD14, PSMD13, PRPF19, PSMA7, PSMA5, NPEPPS, PSMA6, PSMB7, PSMD6, PSMC5, PSMA3, PSMB4, PSMD7, PSMA4, PSMC3, PSMA1, PSMB2, PSMB3, PSME3, PSMB1, RPS27A, SKP1	615	184	16792	3.5614	0.000741335	2.06003e-05	1.98876e-05
GOTERM_BP_DIRECT	GO:0090090~negative regulation of canonical Wnt signaling pathway	22	3.53698	5.36255e-07	PSMD10, PSMD11, PSMD14, PSMD13, CTNND1, PSMA7, PSMA5, PSMA6, PSMB7, PSMD6, PSMC5, PSMA3, PSMB4, PSMD7, PSMA4, PSMC3, PSMA1, PSMB2, PSMB3, PSME3, PSMB1, RPS27A	615	163	16792	3.68521	0.00147147	3.97988e-05	3.84219e-05
GOTERM_BP_DIRECT	GO:0045454~cell redox homeostasis	15	2.41158	6.59456e-07	PDIA3, ERO1A, GSR, TXN, PDIA6, PDIA4, PRDX3, PRDX2, ERP44, NNT, PRDX1, P4HB, DLD, LTF, TXNDC5	615	77	16792	5.31897	0.00180923	4.76544e-05	4.60058e-05
GOTERM_BP_DIRECT	GO:0051603~proteolysis involved in cellular protein catabolic process	12	1.92926	9.41395e-07	DNAJC3, PSMA6, PSMB7, PSMA3, PSMB4, PSMA4, PSMA1, PSMB2, HSPA5, PSMB3, PSMB1, PSMA7	615	48	16792	6.82602	0.00258173	6.62838e-05	6.39907e-05
GOTERM_BP_DIRECT	GO:0000302~response to reactive oxygen species	11	1.76849	9.67326e-07	ERO1A, PRDX3, PRDX2, PRDX1, GSR, CAT, APOD, P4HB, TXN, SOD2, SOD1	615	39	16792	7.70115	0.00265275	6.64069e-05	6.41095e-05
GOTERM_BP_DIRECT	GO:0019886~antigen processing and presentation of exogenous peptide antigen via MHC class II	16	2.57235	1.13723e-06	DYNC1H1, DCTN2, DCTN1, CLTC, AP1B1, CLTA, AP2A1, AP2B1, DYNLL1, ACTR1A, AP1G1, CANX, AP2S1, CTSD, AP2M1, SEC31A	615	92	16792	4.74853	0.00311796	7.61666e-05	7.35315e-05
GOTERM_BP_DIRECT	GO:0021762~substantia nigra development	12	1.92926	1.17422e-06	CDC42, YWHAE, LDHA, G6PD, CNP, YWHAQ, HSPA5, CALM3, CKB, DYNLL1, RHOA, YWHAH	615	49	16792	6.68671	0.00321922	7.67717e-05	7.41158e-05
GOTERM_BP_DIRECT	GO:0001895~retina homeostasis	11	1.76849	1.24787e-06	IGHG3, PIGR, AZGP1, TF, PRDX1, HSPB1, IGHA1, ACTG1, SOD1, JCHAIN, LTF	615	40	16792	7.50862	0.00342079	7.96896e-05	7.69327e-05
GOTERM_BP_DIRECT	GO:0000165~MAPK cascade	28	4.50161	1.28942e-06	PSMD10, PLVAP, PSMD11, PSMD14, PSMD13, PEBP1, PSMA7, SPTA1, PSMB7, PSMD6, PSMB4, PSMD7, PSMB2, PSMB3, PSMB1, RPS27A, SPTAN1, SPTBN1, SPTB, PSMA5, PSMA6, PSMC5, PSMA3, PSMA4, PSMC3, PSMA1, PSME3, CALM3	615	262	16792	2.91799	0.00353449	8.04717e-05	7.76877e-05
GOTERM_BP_DIRECT	GO:1900026~positive regulation of substrate adhesion-dependent cell spreading	10	1.60772	1.45381e-06	CDC42, FGA, ARPC2, FGG, FLNA, APOA1, RAC1, CALR, TRIOBP, S100A10	615	32	16792	8.53252	0.00398421	8.87149e-05	8.56457e-05
GOTERM_BP_DIRECT	GO:0002181~cytoplasmic translation	9	1.44695	1.90246e-06	RPL31, RPL22, EIF3J, RPL35A, RPLP2, RPL26, RPL8, RPL9, RPL6	615	25	16792	9.82946	0.00521054	0.000112358	0.000108471
GOTERM_BP_DIRECT	GO:0010951~negative regulation of endopeptidase activity	18	2.89389	1.9231e-06	CSTB, USP14, SERPINA3, CSTA, SERPINB1, SERPINA1, AMBP, AHSG, SERPINF1, PEBP1, ITIH1, KNG1, C3, C4B, VTN, SERPINH1, COL6A3, A2M	615	121	16792	4.06176	0.00526691	0.000112358	0.000108471
GOTERM_BP_DIRECT	GO:0043066~negative regulation of apoptotic process	39	6.2701	1.9643e-06	PSMD10, DDX3X, PRKDC, HSPB1, PARK7, PHB2, HSPD1, HSP90B1, PRDX3, MYDGF, PRDX2, EPCAM, ARHGDIA, CFL1, FLNA, CD59, RPS27A, TXNDC5, HSPA9, NPM1, ANXA1, HSPA5, API5, ANXA4, ANXA5, NME2, RPS3A, PA2G4, MIF, SOD2, YWHAZ, DNAJC3, KRT18, HNRNPK, DDAH2, CAT, CRYAB, CD44, LTF	615	455	16792	2.34035	0.00537946	0.000112374	0.000108487
GOTERM_BP_DIRECT	GO:0016192~vesicle-mediated transport	20	3.21543	2.92831e-06	NSF, RAB1A, COPB2, SAR1A, COPB1, GDI2, CLTC, AP1B1, CLTA, AP2B1, RAB10, ACTR1A, GOLGA4, RAB14, AP1G1, AP2S1, PLIN3, COPG1, AP2M1, ARF6	615	152	16792	3.59264	0.00800892	0.000164105	0.000158428
GOTERM_BP_DIRECT	GO:0006635~fatty acid beta-oxidation	11	1.76849	3.20105e-06	HADHB, HADHA, ACADVL, ACAA2, ECHS1, ECH1, ACADM, HADH, ACADS, HIBCH, ACAT1	615	44	16792	6.82602	0.00875158	0.000175802	0.00016972
GOTERM_BP_DIRECT	GO:0051016~barbed-end actin filament capping	7	1.1254	5.4496e-06	CAPZB, CAPZA1, RDX, CAPZA2, TWF1, ADD1, TRIOBP	615	14	16792	13.652	0.0148532	0.000293424	0.000283272
GOTERM_BP_DIRECT	GO:0006886~intracellular protein transport	25	4.01929	6.26273e-06	COPB2, COPA, TMED10, SAR1A, COPB1, USO1, CLTC, CLTA, AP2A1, IPO5, SNX2, AP1G1, AP2S1, ARFIP1, VPS35, AP2M1, YWHAH, NSF, NPM1, AP1B1, AP2B1, ARCN1, ERP29, COPG1, RAN	615	236	16792	2.89238	0.0170505	0.00033072	0.000319279
GOTERM_BP_DIRECT	GO:1904851~positive regulation of establishment of protein localization to telomere	6	0.96463	7.17148e-06	CCT6A, CCT2, CCT8, CCT7, CCT5, CCT4	615	9	16792	18.2027	0.0195003	0.000371564	0.000358709
GOTERM_BP_DIRECT	GO:1904874~positive regulation of telomerase RNA localization to Cajal body	7	1.1254	8.80211e-06	CCT3, CCT6A, CCT2, CCT8, CCT7, CCT5, CCT4	615	15	16792	12.7419	0.0238809	0.000447603	0.000432118
GOTERM_BP_DIRECT	GO:0001731~formation of translation preinitiation complex	8	1.28617	1.24145e-05	EIF3M, EIF2S3, EIF3L, EIF3I, EIF3J, EIF3H, EIF3C, EIF3B	615	23	16792	9.49707	0.0335159	0.000619823	0.00059838
GOTERM_BP_DIRECT	GO:0042542~response to hydrogen peroxide	11	1.76849	1.30891e-05	PRDX3, LDHA, CAT, HP, HBB, HBA1, EEF2, SOD2, CRYAB, HSPD1, SOD1	615	51	16792	5.88911	0.0353047	0.000641835	0.00061963
GOTERM_BP_DIRECT	GO:0048013~ephrin receptor signaling pathway	14	2.2508	1.37767e-05	ACTR3, ACTR2, ROCK2, AP2A1, ARPC4, AP2B1, RHOA, ACTG1, CDC42, SDCBP, ARPC2, AP2S1, RAC1, AP2M1	615	86	16792	4.44485	0.0371244	0.000663699	0.000640738
GOTERM_BP_DIRECT	GO:0032212~positive regulation of telomere maintenance via telomerase	9	1.44695	1.47506e-05	CCT3, CCT6A, CCT2, CTNNB1, CCT8, HNRNPA1, CCT7, CCT5, CCT4	615	32	16792	7.67927	0.0396962	0.00068653	0.000662779
GOTERM_BP_DIRECT	GO:0061024~membrane organization	9	1.44695	1.47506e-05	RAB10, YWHAE, RAB14, YWHAQ, RAB13, SFN, YWHAZ, YWHAG, YWHAH	615	32	16792	7.67927	0.0396962	0.00068653	0.000662779
GOTERM_BP_DIRECT	GO:0006986~response to unfolded protein	10	1.60772	1.66658e-05	HSPA8, ERP44, HSP90AA1, HSP90AB1, HSPA4, SERPINH1, HSPB1, HSPA2, HSPE1, HSPD1	615	42	16792	6.50097	0.0447334	0.00076274	0.000736352
GOTERM_BP_DIRECT	GO:0030866~cortical actin cytoskeleton organization	8	1.28617	1.69761e-05	EHD2, ROCK2, EPB41, EPB41L2, RAB13, CALR, TLN1, ARF6	615	24	16792	9.10136	0.045547	0.000764204	0.000737766
GOTERM_BP_DIRECT	GO:0006414~translational elongation	7	1.1254	2.97186e-05	EEF1G, EEF1A1, EEF1B2, EEF1D, RPLP2, EEF2, TUFM	615	18	16792	10.6182	0.0783673	0.00131625	0.00127071
GOTERM_BP_DIRECT	GO:1901998~toxin transport	9	1.44695	3.72946e-05	CCT3, CCT2, COPB2, SCFD1, HSPA5, CCT8, CCT7, CCT5, CCT4	615	36	16792	6.82602	0.0973431	0.00162557	0.00156933
GOTERM_BP_DIRECT	GO:0009083~branched-chain amino acid catabolic process	7	1.1254	4.20967e-05	MCCC2, ALDH6A1, HSD17B10, DLD, HIBCH, ACAT1, BCAT2	615	19	16792	10.0594	0.109169	0.00180621	0.00174372
GOTERM_BP_DIRECT	GO:0072583~clathrin-mediated endocytosis	7	1.1254	5.82866e-05	CANX, HIP1R, AP2S1, CLTA, AP2A1, AP2B1, AP2M1	615	20	16792	9.55642	0.147907	0.00246239	0.0023772
GOTERM_BP_DIRECT	GO:0034975~protein folding in endoplasmic reticulum	6	0.96463	6.48251e-05	ERO1A, PDIA3, HSPA5, CANX, CALR, HSP90B1	615	13	16792	12.6019	0.16307	0.00269712	0.00260381
GOTERM_BP_DIRECT	GO:0034976~response to endoplasmic reticulum stress	12	1.92926	8.34309e-05	ERO1A, PDIA3, EIF2B5, ERP44, FLOT1, HYOU1, P4HB, EEF2, PDIA6, HSP90B1, PDIA4, TXNDC5	615	75	16792	4.36865	0.20476	0.00341942	0.00330112
GOTERM_BP_DIRECT	GO:0042026~protein refolding	6	0.96463	0.000142316	FKBP1A, HSPA8, HSP90AA1, HSPA2, HSPA1B, HSPD1	615	15	16792	10.9216	0.323503	0.00568054	0.00548402
GOTERM_BP_DIRECT	GO:0055114~oxidation-reduction process	41	6.59164	0.000142737	ERO1A, TSTA3, ALDH1L1, MAOA, GDI2, TECR, MGST1, HSD17B12, TXN, HSD17B10, PRDX2, LDHB, CYB5R1, LDHA, CYB5R3, NNT, PRDX1, FTH1, PHGDH, ACADM, PDIA3, VAT1, CBR1, G6PD, GSR, AKR1A1, SDHC, PTGR1, PGD, SDHA, SOD2, CP, SOD1, ALDH6A1, ASPH, GPD2, ALDH1A1, ALDH18A1, ALDH7A1, ALDH9A1, PCYOX1	615	592	16792	1.89099	0.324286	0.00568054	0.00548402
GOTERM_BP_DIRECT	GO:0000086~G2/M transition of mitotic cell cycle	16	2.57235	0.000148124	YWHAE, KHDRBS1, DYNC1H1, HSP90AA1, DCTN2, DCTN1, TUBB4B, DYNLL1, TPD52L1, ACTR1A, PPP2R1A, CALM3, RPS27A, PRKACA, YWHAG, SKP1	615	137	16792	3.1888	0.334209	0.0058107	0.00560967
GOTERM_BP_DIRECT	GO:0006890~retrograde vesicle-mediated transport, Golgi to ER	12	1.92926	0.000189337	NSF, RAB1A, COPB2, COPA, SCFD1, TMED9, TMED10, COPB1, ZW10, COPG1, TMED7, ARCN1	615	82	16792	3.99572	0.40546	0.00732279	0.00706945
GOTERM_BP_DIRECT	GO:0000398~mRNA splicing, via spliceosome	21	3.37621	0.000196799	HSPA8, HNRNPA3, NONO, HNRNPU, SNU13, HNRNPR, YBX1, PRPF19, SYNCRIP, HNRNPK, DDX39B, U2AF2, PCBP1, DHX15, HNRNPD, PABPC1, HNRNPC, HNRNPH3, HNRNPA1, SRSF7, SF3B1	615	222	16792	2.58282	0.417521	0.00750569	0.00724602
GOTERM_BP_DIRECT	GO:0030036~actin cytoskeleton organization	15	2.41158	0.000290097	CAP1, EPB41, DYNLL1, RHOA, ADD1, CORO1C, CDC42, SDCBP, CAPZB, CFL1, FSCN1, FLNB, RAC1, PFN1, RAN	615	130	16792	3.15047	0.549195	0.0109124	0.0105349
GOTERM_BP_DIRECT	GO:0006105~succinate metabolic process	5	0.803859	0.000311712	SUCLA2, SUCLG2, SUCLG1, SDHA, SDHB	615	10	16792	13.652	0.575182	0.0115671	0.0111669
GOTERM_BP_DIRECT	GO:0061077~chaperone-mediated protein folding	8	1.28617	0.000334095	FKBP1A, TRAP1, CANX, CALR, FKBP4, PPIB, CLU, PDIA4	615	37	16792	5.90358	0.600515	0.0122323	0.0118091
GOTERM_BP_DIRECT	GO:0048208~COPII vesicle coating	10	1.60772	0.000349394	NSF, RAB1A, LMAN1, SCFD1, SERPINA1, TMED10, TFG, USO1, CD59, SEC31A	615	61	16792	4.47608	0.616955	0.0126242	0.0121874
GOTERM_BP_DIRECT	GO:0050690~regulation of defense response to virus by virus	7	1.1254	0.000441489	AP1G1, AP1B1, AP2S1, AP2A1, AP2B1, RAC1, AP2M1	615	28	16792	6.82602	0.702576	0.0157445	0.0151998
GOTERM_BP_DIRECT	GO:0006104~succinyl-CoA metabolic process	4	0.643087	0.0004604	SUCLA2, OGDH, SUCLG2, SUCLG1	615	5	16792	21.8433	0.717634	0.0162084	0.0156477
GOTERM_BP_DIRECT	GO:0006098~pentose-phosphate shunt	5	0.803859	0.000475699	G6PD, TPI1, TALDO1, PGD, TKT	615	11	16792	12.4109	0.729256	0.0165351	0.015963
GOTERM_BP_DIRECT	GO:0006898~receptor-mediated endocytosis	18	2.89389	0.000488738	CAP1, HSP90AA1, AMBP, CLTC, HIP1R, HP, HBB, APOA1, HBA1, HSP90B1, JCHAIN, VTN, HPX, HYOU1, CALR, CD36, IGHA1, APOB	615	186	16792	2.64233	0.738782	0.0167759	0.0161955
GOTERM_BP_DIRECT	GO:0006936~muscle contraction	13	2.09003	0.000534953	TPM4, FKBP1A, ACTA2, MYL6, DES, ASPH, SLMAP, CALM3, MYH11, TLN1, CRYAB, VCL, MYH7	615	107	16792	3.31732	0.76993	0.0181356	0.0175081
GOTERM_BP_DIRECT	GO:0042744~hydrogen peroxide catabolic process	6	0.96463	0.000631235	PRDX3, PRDX2, PRDX1, CAT, HBB, HBA1	615	20	16792	8.19122	0.823409	0.0211387	0.0204074
GOTERM_BP_DIRECT	GO:1900740~positive regulation of protein insertion into mitochondrial membrane involved in apoptotic signaling pathway	7	1.1254	0.000653914	YWHAE, YWHAQ, SFN, DYNLL1, YWHAZ, YWHAG, YWHAH	615	30	16792	6.37095	0.834077	0.0213768	0.0206372
GOTERM_BP_DIRECT	GO:0051017~actin filament bundle assembly	7	1.1254	0.000653914	CDC42, ACTN1, FSCN1, LCP1, ACTN4, EZR, ADD1	615	30	16792	6.37095	0.834077	0.0213768	0.0206372
GOTERM_BP_DIRECT	GO:0001765~membrane raft assembly	4	0.643087	0.000895759	ANXA2, FLOT1, FLOT2, S100A10	615	6	16792	18.2027	0.914638	0.0289383	0.0279371
GOTERM_BP_DIRECT	GO:0006749~glutathione metabolic process	9	1.44695	0.000921027	EEF1G, G6PD, CLIC4, IDH1, GSR, MGST1, SOD2, CLIC1, SOD1	615	56	16792	4.38815	0.920365	0.0294086	0.0283912
GOTERM_BP_DIRECT	GO:0046034~ATP metabolic process	7	1.1254	0.000937948	HSPA8, VCP, AK1, OLA1, ATP1B1, HSPA1B, MYH7	615	32	16792	5.97276	0.923984	0.0296047	0.0285805
GOTERM_BP_DIRECT	GO:0051131~chaperone-mediated protein complex assembly	5	0.803859	0.000972166	CCT2, HSP90AA1, HSPA4, CLU, HSPD1	615	13	16792	10.5016	0.930808	0.0302166	0.0291713
GOTERM_BP_DIRECT	GO:0098869~cellular oxidant detoxification	10	1.60772	0.000979344	PRDX3, GSR, CAT, MGST1, HP, HBB, PARK7, TXN, HBA1, S100A9	615	70	16792	3.90058	0.93216	0.0302166	0.0291713
GOTERM_BP_DIRECT	GO:0007596~blood coagulation	17	2.73312	0.00120702	FGA, SERPINA1, HBG1, PABPC4, ANXA5, FGG, HBB, CDC42, EHD2, LMAN1, CAPZB, CAPZA1, CAPZA2, CD59, CD36, RAC1, PRKACA	615	184	16792	2.52266	0.963719	0.0368274	0.0355533
GOTERM_BP_DIRECT	GO:0001889~liver development	10	1.60772	0.00146292	PKM, DDX39B, PRKCSH, HNRNPD, ACADM, SOD2, ASS1, ACAT1, ARF6, SEC63	615	74	16792	3.68974	0.982049	0.0437101	0.0421979
GOTERM_BP_DIRECT	GO:0001649~osteoblast differentiation	12	1.92926	0.00146443	SYNCRIP, TPM4, COL6A1, CLTC, CAT, HNRNPU, RRBP1, ERH, PHB, HNRNPC, HSPE1, SND1	615	104	16792	3.15047	0.982124	0.0437101	0.0421979
GOTERM_BP_DIRECT	GO:0006734~NADH metabolic process	4	0.643087	0.00152503	VCP, MDH1, MDH2, OGDH	615	7	16792	15.6023	0.984868	0.0445503	0.043009
GOTERM_BP_DIRECT	GO:0006101~citrate metabolic process	4	0.643087	0.00152503	CS, ACLY, ACO1, ACO2	615	7	16792	15.6023	0.984868	0.0445503	0.043009
GOTERM_BP_DIRECT	GO:0032092~positive regulation of protein binding	9	1.44695	0.00162773	SPTA1, FKBP1A, VTN, HSP90AB1, EPB41, HIP1R, FLOT1, ADD1, RAN	615	61	16792	4.02847	0.988591	0.0470498	0.0454221
GOTERM_BP_DIRECT	GO:0010467~gene expression	8	1.28617	0.00168855	HNRNPA3, HNRNPK, PCBP1, HNRNPD, HNRNPU, HNRNPR, HNRNPC, HNRNPA1	615	48	16792	4.55068	0.990349	0.0482995	0.0466285
GOTERM_BP_DIRECT	GO:0042059~negative regulation of epidermal growth factor receptor signaling pathway	7	1.1254	0.00178133	CDC42, AP2S1, CLTA, AP2A1, AP2B1, RPS27A, AP2M1	615	36	16792	5.30912	0.992523	0.0504281	0.0486835
GOTERM_BP_DIRECT	GO:0042493~response to drug	23	3.69775	0.00190315	HSP90AA1, ANXA1, RPN2, XRCC5, MGST1, SRP54, APOA2, APOA1, ATP1A1, SOD2, ASS1, HSPD1, SOD1, HADHA, LDHA, FABP3, SRP72, CAT, GNAS, CTNNB1, APOD, CALR, HADH	615	304	16792	2.06577	0.994652	0.053327	0.0514821
GOTERM_BP_DIRECT	GO:0005978~glycogen biosynthetic process	6	0.96463	0.00223415	UGP2, PTGES3, ACADM, RPS27A, GYG1, PGM1	615	26	16792	6.30094	0.997849	0.0619695	0.0598256
GOTERM_BP_DIRECT	GO:0010592~positive regulation of lamellipodium assembly	5	0.803859	0.00226753	NCKAP1, HSP90AA1, ARPC2, FSCN1, RAC1	615	16	16792	8.53252	0.998038	0.0622665	0.0601123
GOTERM_BP_DIRECT	GO:0030198~extracellular matrix organization	17	2.73312	0.0023167	ERO1A, FGA, LAMB2, ITGB4, COL14A1, LAMA4, FGG, LAMB1, FBLN1, HSD17B12, DCN, VTN, TTR, COL6A1, COL6A3, TGFBI, CD44	615	196	16792	2.36821	0.998286	0.0629867	0.0608076
GOTERM_BP_DIRECT	GO:0043297~apical junction assembly	4	0.643087	0.00237393	WDR1, CTNNA1, RHOA, VCL	615	8	16792	13.652	0.998536	0.06391	0.061699
GOTERM_BP_DIRECT	GO:0038096~Fc-gamma receptor signaling pathway involved in phagocytosis	13	2.09003	0.00240127	ACTR3, NCKAP1, ACTR2, HSP90AA1, HSP90AB1, ARPC4, ACTG1, CDC42, IGHG3, IGHG4, IGHG2, ARPC2, RAC1	615	127	16792	2.7949	0.998642	0.0640182	0.0618035
GOTERM_BP_DIRECT	GO:0007568~aging	15	2.41158	0.00298832	EIF2B5, RPN2, CNP, SERPINF1, GSS, EEF2, DCN, ASS1, SOD1, CAT, CANX, CTNNA1, APOD, CRYAB, DLD	615	165	16792	2.48219	0.99973	0.0789033	0.0761735
GOTERM_BP_DIRECT	GO:0018279~protein N-linked glycosylation via asparagine	7	1.1254	0.00310282	LMAN1, VCP, RPN2, RPN1, STT3A, UGGT1, DDOST	615	40	16792	4.77821	0.999803	0.0811462	0.0783388
GOTERM_BP_DIRECT	GO:0039694~viral RNA genome replication	4	0.643087	0.00346461	CDC42, EEA1, ROCK2, PCBP1	615	9	16792	12.1351	0.999927	0.0872826	0.084263
GOTERM_BP_DIRECT	GO:0048660~regulation of smooth muscle cell proliferation	4	0.643087	0.00346461	XRCC6, XRCC5, PRKDC, CTNNB1	615	9	16792	12.1351	0.999927	0.0872826	0.084263
GOTERM_BP_DIRECT	GO:0042158~lipoprotein biosynthetic process	4	0.643087	0.00346461	APOA2, APOA1, P4HB, APOB	615	9	16792	12.1351	0.999927	0.0872826	0.084263
GOTERM_BP_DIRECT	GO:0006544~glycine metabolic process	4	0.643087	0.00346461	SHMT2, SHMT1, PHGDH, GART	615	9	16792	12.1351	0.999927	0.0872826	0.084263
GOTERM_BP_DIRECT	GO:0008152~metabolic process	15	2.41158	0.00351862	ACAA2, ECH1, DLST, ACSL3, CNDP2, ACAT1, HADHB, UGP2, SUCLA2, SUCLG2, SUCLG1, ACO1, ACO2, TKT, BCAT2	615	168	16792	2.43786	0.999937	0.0878377	0.0847988
GOTERM_BP_DIRECT	GO:0006103~2-oxoglutarate metabolic process	5	0.803859	0.00359738	IDH1, GOT2, IDH2, OGDH, DLD	615	18	16792	7.58446	0.99995	0.0882	0.0851487
GOTERM_BP_DIRECT	GO:0033539~fatty acid beta-oxidation using acyl-CoA dehydrogenase	5	0.803859	0.00359738	ACADVL, ETFA, ACADM, ETFB, ACADS	615	18	16792	7.58446	0.99995	0.0882	0.0851487
GOTERM_BP_DIRECT	GO:0007163~establishment or maintenance of cell polarity	6	0.96463	0.00368537	ACTR3, CDC42, CAP1, ACTR2, CTNNA1, PARVA	615	29	16792	5.64912	0.99996	0.0895577	0.0864594
GOTERM_BP_DIRECT	GO:0006740~NADPH regeneration	3	0.482315	0.0039074	G6PD, NNT, IDH1	615	3	16792	27.3041	0.999979	0.0935854	0.0903478
GOTERM_BP_DIRECT	GO:0030855~epithelial cell differentiation	9	1.44695	0.00391927	LGALS3, CBR1, ACADVL, TAGLN, ANXA4, PGK1, RPSA, VDAC1, HNRNPH3	615	70	16792	3.51052	0.999979	0.0935854	0.0903478
GOTERM_BP_DIRECT	GO:0090002~establishment of protein localization to plasma membrane	7	1.1254	0.00398737	ROCK2, RAB13, RDX, FLOT1, FLOT2, EZR, S100A10	615	42	16792	4.55068	0.999983	0.0943907	0.0911252
GOTERM_BP_DIRECT	GO:0006730~one-carbon metabolic process	6	0.96463	0.00429166	CA1, ALDH1L1, AHCY, SHMT2, CA2, CA6	615	30	16792	5.46081	0.999993	0.099872	0.0964168
GOTERM_BP_DIRECT	GO:0030449~regulation of complement activation	6	0.96463	0.00429166	C4B, C3, VTN, CD59, PHB2, CFB	615	30	16792	5.46081	0.999993	0.099872	0.0964168
GOTERM_BP_DIRECT	GO:0045429~positive regulation of nitric oxide biosynthetic process	7	1.1254	0.00449369	HSP90AA1, HSP90AB1, DDAH2, HBB, SOD2, CLU, ASS1	615	43	16792	4.44485	0.999996	0.103695	0.100107
GOTERM_BP_DIRECT	GO:0005975~carbohydrate metabolic process	15	2.41158	0.00480985	GPI, PYGB, MDH1, AMY1A, MDH2, IDH2, TALDO1, CS, LDHB, LDHA, GANAB, ALDH2, GALM, PGM1, IDH3A	615	174	16792	2.3538	0.999998	0.108396	0.104646
GOTERM_BP_DIRECT	GO:0051085~chaperone mediated protein folding requiring cofactor	4	0.643087	0.00481585	ERO1A, HSPA8, HSPE1, HSPD1	615	10	16792	10.9216	0.999998	0.108396	0.104646
GOTERM_BP_DIRECT	GO:0010737~protein kinase A signaling	4	0.643087	0.00481585	RAB13, RDX, LCP1, EZR	615	10	16792	10.9216	0.999998	0.108396	0.104646
GOTERM_BP_DIRECT	GO:0015701~bicarbonate transport	7	1.1254	0.00504584	CYB5R1, CA1, CA2, HBB, CA6, SLC4A1, HBA1	615	44	16792	4.34383	0.999999	0.112649	0.108752
GOTERM_BP_DIRECT	GO:0022904~respiratory electron transport chain	5	0.803859	0.00537538	ETFA, ETFB, SDHA, SOD2, SDHB	615	20	16792	6.82602	1	0.119039	0.11492
GOTERM_BP_DIRECT	GO:0007030~Golgi organization	9	1.44695	0.00551217	RAB2A, CDC42, RAB1A, LMAN1, TMED9, TMED10, GOLGB1, ZW10, USO1	615	74	16792	3.32076	1	0.121091	0.116902
GOTERM_BP_DIRECT	GO:0009306~protein secretion	6	0.96463	0.00571171	RAB13, CANX, FGG, ERP29, GNAS, PDIA4	615	32	16792	5.11951	1	0.124479	0.120172
GOTERM_BP_DIRECT	GO:1900034~regulation of cellular response to heat	9	1.44695	0.00597814	YWHAE, HSPA8, HSP90AA1, HSP90AB1, PTGES3, TPR, FKBP4, CRYAB, HSPA1B	615	75	16792	3.27649	1	0.12926	0.124788
GOTERM_BP_DIRECT	GO:0034116~positive regulation of heterotypic cell-cell adhesion	4	0.643087	0.0064434	FGA, FGG, FLOT1, CD44	615	11	16792	9.92875	1	0.134201	0.129558
GOTERM_BP_DIRECT	GO:0010941~regulation of cell death	4	0.643087	0.0064434	EEF1D, CRYAB, YWHAZ, HSPA1B	615	11	16792	9.92875	1	0.134201	0.129558
GOTERM_BP_DIRECT	GO:1903364~positive regulation of cellular protein catabolic process	4	0.643087	0.0064434	RDX, MSN, VPS35, EZR	615	11	16792	9.92875	1	0.134201	0.129558
GOTERM_BP_DIRECT	GO:0006081~cellular aldehyde metabolic process	4	0.643087	0.0064434	ALDH1A1, AKR1A1, ALDH7A1, ALDH9A1	615	11	16792	9.92875	1	0.134201	0.129558
GOTERM_BP_DIRECT	GO:0000027~ribosomal large subunit assembly	5	0.803859	0.00645105	RPL5, RPL10, RPL12, RPL11, RPL6	615	21	16792	6.50097	1	0.134201	0.129558
GOTERM_BP_DIRECT	GO:0031532~actin cytoskeleton reorganization	7	1.1254	0.00700069	ANXA1, MYH9, FLNA, PARVA, EZR, S100A9, RHOA	615	47	16792	4.06656	1	0.14454	0.13954
GOTERM_BP_DIRECT	GO:0072378~blood coagulation, fibrin clot formation	3	0.482315	0.00762547	FGA, FGG, FBLN1	615	4	16792	20.478	1	0.15243	0.147156
GOTERM_BP_DIRECT	GO:1902115~regulation of organelle assembly	3	0.482315	0.00762547	RDX, MSN, EZR	615	4	16792	20.478	1	0.15243	0.147156
GOTERM_BP_DIRECT	GO:1900087~positive regulation of G1/S transition of mitotic cell cycle	5	0.803859	0.00766035	CUL4A, DDX3X, ANXA1, RDX, EIF4G1	615	22	16792	6.20547	1	0.15243	0.147156
GOTERM_BP_DIRECT	GO:0034314~Arp2/3 complex-mediated actin nucleation	5	0.803859	0.00766035	ACTR3, ACTR2, ARPC2, ARPC4, IQGAP2	615	22	16792	6.20547	1	0.15243	0.147156
GOTERM_BP_DIRECT	GO:0043171~peptide catabolic process	5	0.803859	0.00766035	NPEPPS, ACY1, RNPEP, LTA4H, CNDP2	615	22	16792	6.20547	1	0.15243	0.147156
GOTERM_BP_DIRECT	GO:0010628~positive regulation of gene expression	19	3.05466	0.0079863	DDX3X, ROCK2, RDX, HNRNPU, MSN, FBLN1, PARK7, PHB, CDC42, ACTA2, RPS3, HNRNPD, ERP29, VPS35, VIM, CALR, EZR, APOB, HSPA1B	615	262	16792	1.98007	1	0.157772	0.152314
GOTERM_BP_DIRECT	GO:0019430~removal of superoxide radicals	4	0.643087	0.00836021	PRDX2, PRDX1, SOD2, SOD1	615	12	16792	9.10136	1	0.159416	0.153901
GOTERM_BP_DIRECT	GO:0006107~oxaloacetate metabolic process	4	0.643087	0.00836021	ACLY, MDH1, MDH2, GOT2	615	12	16792	9.10136	1	0.159416	0.153901
GOTERM_BP_DIRECT	GO:0006069~ethanol oxidation	4	0.643087	0.00836021	ALDH2, ADH1B, ALDH1A1, ADH5	615	12	16792	9.10136	1	0.159416	0.153901
GOTERM_BP_DIRECT	GO:0006554~lysine catabolic process	4	0.643087	0.00836021	OGDH, DLST, ALDH7A1, DLD	615	12	16792	9.10136	1	0.159416	0.153901
GOTERM_BP_DIRECT	GO:0042407~cristae formation	4	0.643087	0.00836021	LETM1, AFG3L2, CHCHD3, IMMT	615	12	16792	9.10136	1	0.159416	0.153901
GOTERM_BP_DIRECT	GO:0007339~binding of sperm to zona pellucida	6	0.96463	0.00841784	CCT3, CCT2, CCT8, CCT7, CCT5, CCT4	615	35	16792	4.6807	1	0.159416	0.153901
GOTERM_BP_DIRECT	GO:0000715~nucleotide-excision repair, DNA damage recognition	5	0.803859	0.00900966	CUL4A, COPS6, COPS7A, RPS27A, RAD23B	615	23	16792	5.93567	1	0.169456	0.163593
GOTERM_BP_DIRECT	GO:0051693~actin filament capping	4	0.643087	0.0105766	SPTA1, SPTAN1, SPTB, SPTBN1	615	13	16792	8.40125	1	0.197574	0.190739
GOTERM_BP_DIRECT	GO:0007162~negative regulation of cell adhesion	6	0.96463	0.0106487	ARHGDIA, ARHGDIB, FBLN1, MIA3, TGFBI, KNG1	615	37	16792	4.42769	1	0.197576	0.190741
GOTERM_BP_DIRECT	GO:0006006~glucose metabolic process	8	1.28617	0.0110124	G6PD, FABP5, AKR1A1, APOD, GALM, DLAT, GAPDH, PGM1	615	67	16792	3.26019	1	0.202953	0.195932
GOTERM_BP_DIRECT	GO:0006417~regulation of translation	7	1.1254	0.0113924	RPS14, MTPN, ACO1, RPL38, PA2G4, S100A9, GCN1	615	52	16792	3.67555	1	0.208558	0.201342
GOTERM_BP_DIRECT	GO:0006465~signal peptide processing	5	0.803859	0.0121516	SPCS3, SPCS2, HM13, SEC11A, SEC11C	615	25	16792	5.46081	1	0.215209	0.207763
GOTERM_BP_DIRECT	GO:0019433~triglyceride catabolic process	5	0.803859	0.0121516	FABP3, FABP4, FABP5, APOA1, APOB	615	25	16792	5.46081	1	0.215209	0.207763
GOTERM_BP_DIRECT	GO:1902966~positive regulation of protein localization to early endosome	3	0.482315	0.0124022	RDX, MSN, EZR	615	5	16792	16.3824	1	0.215209	0.207763
GOTERM_BP_DIRECT	GO:0070934~CRD-mediated mRNA stabilization	3	0.482315	0.0124022	SYNCRIP, HNRNPU, YBX1	615	5	16792	16.3824	1	0.215209	0.207763
GOTERM_BP_DIRECT	GO:0006102~isocitrate metabolic process	3	0.482315	0.0124022	IDH1, IDH2, ACO2	615	5	16792	16.3824	1	0.215209	0.207763
GOTERM_BP_DIRECT	GO:0035088~establishment or maintenance of apical/basal cell polarity	3	0.482315	0.0124022	CDC42, CLIC4, EZR	615	5	16792	16.3824	1	0.215209	0.207763
GOTERM_BP_DIRECT	GO:0045329~carnitine biosynthetic process	3	0.482315	0.0124022	SHMT1, ACADM, ALDH9A1	615	5	16792	16.3824	1	0.215209	0.207763
GOTERM_BP_DIRECT	GO:0006620~posttranslational protein targeting to membrane	3	0.482315	0.0124022	SEC61A1, SEC62, SEC63	615	5	16792	16.3824	1	0.215209	0.207763
GOTERM_BP_DIRECT	GO:0045727~positive regulation of translation	7	1.1254	0.0124611	RPS4X, NPM1, DDX3X, DDX39B, HNRNPD, PABPC1, EEF2	615	53	16792	3.6062	1	0.215209	0.207763
GOTERM_BP_DIRECT	GO:0006953~acute-phase response	6	0.96463	0.0132529	SERPINA3, ORM1, SERPINA1, AHSG, HP, ASS1	615	39	16792	4.20063	1	0.227452	0.219583
GOTERM_BP_DIRECT	GO:0006891~intra-Golgi vesicle-mediated transport	5	0.803859	0.015919	NSF, GOLGA3, COPB2, COPA, COPB1	615	27	16792	5.05631	1	0.270797	0.261429
GOTERM_BP_DIRECT	GO:0048010~vascular endothelial growth factor receptor signaling pathway	8	1.28617	0.0159756	CDC42, NCKAP1, HSP90AA1, ROCK2, HSPB1, RAC1, RHOA, ACTG1	615	72	16792	3.03379	1	0.270797	0.261429
GOTERM_BP_DIRECT	GO:0007160~cell-matrix adhesion	9	1.44695	0.0171251	FGA, VTN, ITGB4, FGG, CTNNB1, RAC1, CD44, FERMT2, VCL	615	90	16792	2.73041	1	0.2885	0.278519
GOTERM_BP_DIRECT	GO:0051881~regulation of mitochondrial membrane potential	5	0.803859	0.0180484	PRDX3, PARK7, SOD2, CLIC1, SOD1	615	28	16792	4.87573	1	0.296339	0.286087
GOTERM_BP_DIRECT	GO:0010033~response to organic substance	5	0.803859	0.0180484	PPP2R1A, ANXA5, CRIP1, GART, SOD1	615	28	16792	4.87573	1	0.296339	0.286087
GOTERM_BP_DIRECT	GO:0006910~phagocytosis, recognition	5	0.803859	0.0180484	IGHG3, IGHG4, IGHG2, CD36, IGHA1	615	28	16792	4.87573	1	0.296339	0.286087
GOTERM_BP_DIRECT	GO:0020027~hemoglobin metabolic process	3	0.482315	0.0181554	HPX, CAT, ADD1	615	6	16792	13.652	1	0.296339	0.286087
GOTERM_BP_DIRECT	GO:0060789~hair follicle placode formation	3	0.482315	0.0181554	CDC42, GNAS, CTNNB1	615	6	16792	13.652	1	0.296339	0.286087
GOTERM_BP_DIRECT	GO:0007584~response to nutrient	8	1.28617	0.0183458	LDHA, PKM, AHCY, COX4I1, APOA1, ACSL3, ASS1, GNAI2	615	74	16792	2.95179	1	0.296339	0.286087
GOTERM_BP_DIRECT	GO:0030334~regulation of cell migration	8	1.28617	0.0183458	LAMA4, LMNA, FLNA, RAC1, THY1, RHOA, VCL, RTN4	615	74	16792	2.95179	1	0.296339	0.286087
GOTERM_BP_DIRECT	GO:0017148~negative regulation of translation	7	1.1254	0.0188714	SYNCRIP, ILF3, DDX3X, RPS3, RACK1, CALR, GAPDH	615	58	16792	3.29532	1	0.301315	0.290891
GOTERM_BP_DIRECT	GO:0014002~astrocyte development	4	0.643087	0.0190928	EIF2B5, LAMB2, VIM, S100A9	615	16	16792	6.82602	1	0.301315	0.290891
GOTERM_BP_DIRECT	GO:0061028~establishment of endothelial barrier	4	0.643087	0.0190928	RAP1B, RDX, MSN, EZR	615	16	16792	6.82602	1	0.301315	0.290891
GOTERM_BP_DIRECT	GO:0061136~regulation of proteasomal protein catabolic process	4	0.643087	0.0190928	USP14, PSMD14, PSME3, PRKACA	615	16	16792	6.82602	1	0.301315	0.290891
GOTERM_BP_DIRECT	GO:0009615~response to virus	10	1.60772	0.0194537	EEF1G, ACTA2, RPS15A, DDX3X, CFL1, HSPB1, ENO1, APOB, CLU, CCT5	615	110	16792	2.48219	1	0.305256	0.294695
GOTERM_BP_DIRECT	GO:0006879~cellular iron ion homeostasis	6	0.96463	0.021555	HPX, TF, FTH1, ACO1, CP, SOD1	615	44	16792	3.72328	1	0.336308	0.324673
GOTERM_BP_DIRECT	GO:0051289~protein homotetramerization	7	1.1254	0.0219691	PFKL, SHMT2, SHMT1, HM13, CAT, ALDOA, SOD2	615	60	16792	3.18547	1	0.340832	0.32904
GOTERM_BP_DIRECT	GO:0070542~response to fatty acid	4	0.643087	0.0225669	FABP3, CAT, CD36, ASS1	615	17	16792	6.42449	1	0.348139	0.336095
GOTERM_BP_DIRECT	GO:0006611~protein export from nucleus	5	0.803859	0.0228164	EIF5A, HSPA9, TPR, CALR, RAN	615	30	16792	4.55068	1	0.350021	0.337912
GOTERM_BP_DIRECT	GO:0006950~response to stress	7	1.1254	0.0236394	STIP1, TRAP1, NPM1, HSP90AA1, HSP90AB1, HSP90B1, EIF1	615	61	16792	3.13325	1	0.360632	0.348155
GOTERM_BP_DIRECT	GO:0051092~positive regulation of NF-kappaB transcription factor activity	11	1.76849	0.0241811	PRDX3, PSMA6, MTPN, NPM1, CAT, UBE2N, RPS27A, CLU, S100A9, HSPA1B, LTF	615	133	16792	2.25823	1	0.362349	0.349813
GOTERM_BP_DIRECT	GO:0001666~response to hypoxia	13	2.09003	0.0243445	AHCY, ACTN4, ATP1B1, SOD2, HSPD1, HSP90B1, PDLIM1, DPP4, LDHA, SCFD1, PKM, CAT, CRYAB	615	172	16792	2.06368	1	0.362349	0.349813
GOTERM_BP_DIRECT	GO:0031340~positive regulation of vesicle fusion	3	0.482315	0.0248076	ANXA1, ANXA2, KIF5B	615	7	16792	11.7017	1	0.362349	0.349813
GOTERM_BP_DIRECT	GO:1901029~negative regulation of mitochondrial outer membrane permeabilization involved in apoptotic signaling pathway	3	0.482315	0.0248076	ACAA2, SLC25A5, HSPA1B	615	7	16792	11.7017	1	0.362349	0.349813
GOTERM_BP_DIRECT	GO:0071806~protein transmembrane transport	3	0.482315	0.0248076	TOMM70, AZGP1, RAN	615	7	16792	11.7017	1	0.362349	0.349813
GOTERM_BP_DIRECT	GO:1903608~protein localization to cytoplasmic stress granule	3	0.482315	0.0248076	SSB, DDX3X, YBX1	615	7	16792	11.7017	1	0.362349	0.349813
GOTERM_BP_DIRECT	GO:0044539~long-chain fatty acid import	3	0.482315	0.0248076	FABP3, CD36, ACSL3	615	7	16792	11.7017	1	0.362349	0.349813
GOTERM_BP_DIRECT	GO:0051683~establishment of Golgi localization	3	0.482315	0.0248076	CDC42, COPG1, YWHAZ	615	7	16792	11.7017	1	0.362349	0.349813
GOTERM_BP_DIRECT	GO:0031100~organ regeneration	6	0.96463	0.0278667	PRPS2, PKM, ANXA3, APOA2, APOA1, LCP1	615	47	16792	3.48563	1	0.402747	0.388814
GOTERM_BP_DIRECT	GO:0032956~regulation of actin cytoskeleton organization	6	0.96463	0.0278667	ROCK2, FSCN1, HIP1R, EZR, RHOA, TRIOBP	615	47	16792	3.48563	1	0.402747	0.388814
GOTERM_BP_DIRECT	GO:0007018~microtubule-based movement	8	1.28617	0.0285706	DYNC1H1, KIF5B, AP2S1, CLTA, AP2A1, AP2B1, AP2M1, KTN1	615	81	16792	2.6967	1	0.410758	0.396547
GOTERM_BP_DIRECT	GO:0009408~response to heat	6	0.96463	0.0302047	EIF2B5, HSP90AA1, HSPA2, EIF2B1, HSPD1, SOD1	615	48	16792	3.41301	1	0.42694	0.41217
GOTERM_BP_DIRECT	GO:0060314~regulation of ryanodine-sensitive calcium-release channel activity	4	0.643087	0.0304735	FKBP1A, ASPH, CALM3, PRKACA	615	19	16792	5.74822	1	0.42694	0.41217
GOTERM_BP_DIRECT	GO:0050771~negative regulation of axonogenesis	4	0.643087	0.0304735	ARHGDIA, THY1, RHOA, RTN4	615	19	16792	5.74822	1	0.42694	0.41217
GOTERM_BP_DIRECT	GO:0000028~ribosomal small subunit assembly	4	0.643087	0.0304735	RPS14, RPS17, RPS27, RPSA	615	19	16792	5.74822	1	0.42694	0.41217
GOTERM_BP_DIRECT	GO:0048260~positive regulation of receptor-mediated endocytosis	4	0.643087	0.0304735	VTN, TF, HNRNPK, ANXA2	615	19	16792	5.74822	1	0.42694	0.41217
GOTERM_BP_DIRECT	GO:0007155~cell adhesion	26	4.18006	0.0309761	ITGB4, LAMA4, CTNND1, THY1, VTN, CTNNA1, FLOT2, CD36, RAC1, AMBP, LAMB2, NME2, LAMB1, RPSA, PARVA, ATP1B1, PPFIBP1, AZGP1, COL6A1, COL6A3, CTNNB1, CD9, TGFBI, CD44, VCL, ARF6	615	459	16792	1.54664	1	0.431778	0.41684
GOTERM_BP_DIRECT	GO:0043627~response to estrogen	7	1.1254	0.0311647	LDHA, HSP90AA1, CA2, APOA2, CTNNA1, APOA1, HSPD1	615	65	16792	2.94044	1	0.432214	0.417261
GOTERM_BP_DIRECT	GO:2000643~positive regulation of early endosome to late endosome transport	3	0.482315	0.0322854	RDX, MSN, EZR	615	8	16792	10.239	1	0.441073	0.425814
GOTERM_BP_DIRECT	GO:0006108~malate metabolic process	3	0.482315	0.0322854	FH, MDH1, MDH2	615	8	16792	10.239	1	0.441073	0.425814
GOTERM_BP_DIRECT	GO:0075713~establishment of integrated proviral latency	3	0.482315	0.0322854	XRCC6, XRCC5, PPIA	615	8	16792	10.239	1	0.441073	0.425814
GOTERM_BP_DIRECT	GO:0014070~response to organic cyclic compound	6	0.96463	0.0326625	G6PD, PSMB2, EPHX1, NAMPT, ACSL3, ACAT1	615	49	16792	3.34335	1	0.444016	0.428655
GOTERM_BP_DIRECT	GO:0008360~regulation of cell shape	11	1.76849	0.0329009	SPTA1, ANXA1, WDR1, ARHGDIA, RDX, MYH9, MSN, PARVA, ALDOA, EZR, FERMT2	615	140	16792	2.14532	1	0.445054	0.429657
GOTERM_BP_DIRECT	GO:0030307~positive regulation of cell growth	8	1.28617	0.0339415	PSMD10, CDC42, SDCBP, MTPN, DDX3X, SFN, S100A9, EIF4G1	615	84	16792	2.60039	1	0.45688	0.441074
GOTERM_BP_DIRECT	GO:0043123~positive regulation of I-kappaB kinase/NF-kappaB signaling	12	1.92926	0.0345114	FKBP1A, TFG, EEF1D, UBE2N, CTNNB1, FLNA, S100A4, CD36, RPS27A, RHOA, TMED4, LTF	615	161	16792	2.03509	1	0.462285	0.446292
GOTERM_BP_DIRECT	GO:0008361~regulation of cell size	4	0.643087	0.0349026	RDX, MSN, RAC1, EZR	615	20	16792	5.46081	1	0.465255	0.449159
GOTERM_BP_DIRECT	GO:0006511~ubiquitin-dependent protein catabolic process	13	2.09003	0.0355107	USP14, VCP, PSMD11, PSMD14, PSMD13, PSMA7, CUL4A, PSMA6, PSMA3, PSMA4, PSMA1, UBE2N, SKP1	615	182	16792	1.95029	1	0.471074	0.454777
GOTERM_BP_DIRECT	GO:0071902~positive regulation of protein serine/threonine kinase activity	5	0.803859	0.0378224	HSP90AB1, CAB39, CALM3, RHOA, LTF	615	35	16792	3.90058	1	0.496939	0.479747
GOTERM_BP_DIRECT	GO:0006911~phagocytosis, engulfment	5	0.803859	0.0378224	IGHG3, IGHG4, IGHG2, MYH9, IGHA1	615	35	16792	3.90058	1	0.496939	0.479747
GOTERM_BP_DIRECT	GO:0045471~response to ethanol	9	1.44695	0.038576	EEF1B2, RPS4X, G6PD, PSMD14, GOT2, CAT, EEF2, TUFM, SOD1	615	105	16792	2.34035	1	0.503474	0.486056
GOTERM_BP_DIRECT	GO:0005980~glycogen catabolic process	4	0.643087	0.0396445	PYGB, CALM3, GYG1, PGM1	615	21	16792	5.20077	1	0.503474	0.486056
GOTERM_BP_DIRECT	GO:0071480~cellular response to gamma radiation	4	0.643087	0.0396445	XRCC6, XRCC5, TMEM109, CRYAB	615	21	16792	5.20077	1	0.503474	0.486056
GOTERM_BP_DIRECT	GO:0006956~complement activation	8	1.28617	0.0399448	C4B, IGHG3, C3, IGHG4, IGHG2, CLU, CFB, C1QC	615	87	16792	2.51072	1	0.503474	0.486056
GOTERM_BP_DIRECT	GO:0043154~negative regulation of cysteine-type endopeptidase activity involved in apoptotic process	7	1.1254	0.0401024	PRDX3, YWHAE, GPI, DDX3X, SFN, CRYAB, CD44	615	69	16792	2.76998	1	0.503474	0.486056
GOTERM_BP_DIRECT	GO:0045047~protein targeting to ER	3	0.482315	0.0405199	SEC61A1, SPCS2, SRP54	615	9	16792	9.10136	1	0.503474	0.486056
GOTERM_BP_DIRECT	GO:0036500~ATF6-mediated unfolded protein response	3	0.482315	0.0405199	HSPA5, CALR, HSP90B1	615	9	16792	9.10136	1	0.503474	0.486056
GOTERM_BP_DIRECT	GO:0034101~erythrocyte homeostasis	3	0.482315	0.0405199	GPI, RPS17, PRDX1	615	9	16792	9.10136	1	0.503474	0.486056
GOTERM_BP_DIRECT	GO:0045899~positive regulation of RNA polymerase II transcriptional preinitiation complex assembly	3	0.482315	0.0405199	PSMC5, CAND1, PSMC3	615	9	16792	9.10136	1	0.503474	0.486056
GOTERM_BP_DIRECT	GO:0090136~epithelial cell-cell adhesion	3	0.482315	0.0405199	CDC42, CTNNA1, VCL	615	9	16792	9.10136	1	0.503474	0.486056
GOTERM_BP_DIRECT	GO:0042921~glucocorticoid receptor signaling pathway	3	0.482315	0.0405199	PTGES3, CALR, YWHAH	615	9	16792	9.10136	1	0.503474	0.486056
GOTERM_BP_DIRECT	GO:0022417~protein maturation by protein folding	3	0.482315	0.0405199	ERO1A, FKBP1A, CALR	615	9	16792	9.10136	1	0.503474	0.486056
GOTERM_BP_DIRECT	GO:0009409~response to cold	5	0.803859	0.0413641	HSP90AA1, ACADM, HSPA2, SOD2, HSPD1	615	36	16792	3.79223	1	0.511648	0.493948
GOTERM_BP_DIRECT	GO:0031647~regulation of protein stability	7	1.1254	0.0425654	CDC42, HSPA8, KHDRBS1, TF, TPR, APOA2, VPS35	615	70	16792	2.73041	1	0.524146	0.506012
GOTERM_BP_DIRECT	GO:0006091~generation of precursor metabolites and energy	6	0.96463	0.0437158	SLC25A3, COX4I1, OGDH, DLST, ACO2, SLC25A4	615	53	16792	3.09103	1	0.535908	0.517368
GOTERM_BP_DIRECT	GO:0006090~pyruvate metabolic process	4	0.643087	0.0446946	LDHB, LDHA, DLAT, DLD	615	22	16792	4.96438	1	0.540667	0.521963
GOTERM_BP_DIRECT	GO:0090316~positive regulation of intracellular protein transport	4	0.643087	0.0446946	CDC42, ASPH, KIF5B, TPR	615	22	16792	4.96438	1	0.540667	0.521963
GOTERM_BP_DIRECT	GO:0034394~protein localization to cell surface	4	0.643087	0.0446946	CTNNB1, FLNA, VCL, ARF6	615	22	16792	4.96438	1	0.540667	0.521963
GOTERM_BP_DIRECT	GO:0032355~response to estradiol	8	1.28617	0.0489685	GPI, ANXA1, CAT, CTNNB1, CALR, EEF2, CRYAB, ASS1	615	91	16792	2.40036	1	0.577781	0.557793
GOTERM_BP_DIRECT	GO:0034446~substrate adhesion-dependent cell spreading	5	0.803859	0.0489913	RAB1A, LAMB1, PARVA, RAC1, FERMT2	615	38	16792	3.59264	1	0.577781	0.557793
GOTERM_BP_DIRECT	GO:0006695~cholesterol biosynthetic process	5	0.803859	0.0489913	ACLY, G6PD, ACAA2, CYB5R3, APOA1	615	38	16792	3.59264	1	0.577781	0.557793
GOTERM_BP_DIRECT	GO:0030049~muscle filament sliding	5	0.803859	0.0489913	MYL6, DES, TPM4, VIM, MYH7	615	38	16792	3.59264	1	0.577781	0.557793
GOTERM_BP_DIRECT	GO:0071803~positive regulation of podosome assembly	3	0.482315	0.049446	FSCN1, MSN, LCP1	615	10	16792	8.19122	1	0.577781	0.557793
GOTERM_BP_DIRECT	GO:0003334~keratinocyte development	3	0.482315	0.049446	CDC42, SFN, FLNB	615	10	16792	8.19122	1	0.577781	0.557793
GOTERM_BP_DIRECT	GO:0086013~membrane repolarization during cardiac muscle cell action potential	3	0.482315	0.049446	YWHAE, ATP1A1, ATP1B1	615	10	16792	8.19122	1	0.577781	0.557793
GOTERM_BP_DIRECT	GO:0051156~glucose 6-phosphate metabolic process	3	0.482315	0.049446	GPI, G6PD, HK1	615	10	16792	8.19122	1	0.577781	0.557793
GOTERM_BP_DIRECT	GO:0001836~release of cytochrome c from mitochondria	4	0.643087	0.0500474	GGCT, SFN, SOD2, CLU	615	23	16792	4.74853	1	0.582331	0.562185
GOTERM_BP_DIRECT	GO:0006605~protein targeting	5	0.803859	0.0530757	YWHAE, YWHAQ, RPL11, YWHAZ, YWHAG	615	39	16792	3.50052	1	0.614962	0.593687
GOTERM_BP_DIRECT	GO:0015031~protein transport	22	3.53698	0.0567136	RAB2A, TMED9, PDCD6IP, RAB3D, MVP, GDI2, MIA3, RRBP1, ACTN4, HSP90B1, ARCN1, KTN1, SEC61A1, LMAN1, SCFD1, RAB14, ZW10, MYH9, TMED7, TMED4, SEC31A, ARF6	615	395	16792	1.52073	1	0.654351	0.631713
GOTERM_BP_DIRECT	GO:0051764~actin crosslink formation	3	0.482315	0.0590021	ACTN1, FLNA, LCP1	615	11	16792	7.44656	1	0.675082	0.651727
GOTERM_BP_DIRECT	GO:0007016~cytoskeletal anchoring at plasma membrane	3	0.482315	0.0590021	FLNB, EZR, TLN1	615	11	16792	7.44656	1	0.675082	0.651727
GOTERM_BP_DIRECT	GO:0030168~platelet activation	9	1.44695	0.0600623	FGA, ACTN1, GNA11, FGG, CD9, FLNA, RAC1, YWHAZ, RHOA	615	115	16792	2.13684	1	0.681804	0.658217
GOTERM_BP_DIRECT	GO:0051592~response to calcium ion	6	0.96463	0.0603344	FGA, FGG, HNRNPD, CALM3, SLC25A12, SEC31A	615	58	16792	2.82456	1	0.681804	0.658217
GOTERM_BP_DIRECT	GO:0051259~protein oligomerization	6	0.96463	0.0603344	NPM1, STOML2, PFKL, SNX2, TMED10, NME2	615	58	16792	2.82456	1	0.681804	0.658217
GOTERM_BP_DIRECT	GO:0015949~nucleobase-containing small molecule interconversion	4	0.643087	0.0616342	GSR, AK1, NME2, TXN	615	25	16792	4.36865	1	0.687998	0.664197
GOTERM_BP_DIRECT	GO:0046686~response to cadmium ion	4	0.643087	0.0616342	GPI, GSS, CAT, SOD2	615	25	16792	4.36865	1	0.687998	0.664197
GOTERM_BP_DIRECT	GO:0042273~ribosomal large subunit biogenesis	4	0.643087	0.0616342	RPL5, RPL11, RPL35A, RPL26	615	25	16792	4.36865	1	0.687998	0.664197
GOTERM_BP_DIRECT	GO:0071456~cellular response to hypoxia	8	1.28617	0.0619366	ERO1A, NPEPPS, ACAA2, FAM162A, LMNA, HP1BP3, HYOU1, P4HB	615	96	16792	2.27534	1	0.688574	0.664752
GOTERM_BP_DIRECT	GO:0051496~positive regulation of stress fiber assembly	5	0.803859	0.0663985	APOA1, RAC1, PFN1, RHOA, S100A10	615	42	16792	3.25048	1	0.701706	0.67743
GOTERM_BP_DIRECT	GO:0050871~positive regulation of B cell activation	4	0.643087	0.0678533	IGHG3, IGHG4, IGHG2, IGHA1	615	26	16792	4.20063	1	0.701706	0.67743
GOTERM_BP_DIRECT	GO:0046487~glyoxylate metabolic process	4	0.643087	0.0678533	OGDH, DLST, DLAT, DLD	615	26	16792	4.20063	1	0.701706	0.67743
GOTERM_BP_DIRECT	GO:0050999~regulation of nitric-oxide synthase activity	4	0.643087	0.0678533	LYPLA1, HSP90AA1, DDAH2, CALM3	615	26	16792	4.20063	1	0.701706	0.67743
GOTERM_BP_DIRECT	GO:0008652~cellular amino acid biosynthetic process	4	0.643087	0.0678533	OAT, GOT2, ALDH18A1, BCAT2	615	26	16792	4.20063	1	0.701706	0.67743
GOTERM_BP_DIRECT	GO:0030433~ER-associated ubiquitin-dependent protein catabolic process	6	0.96463	0.067858	VCP, PSMC5, PSMC3, HSPA5, ERLIN2, HSP90B1	615	60	16792	2.73041	1	0.701706	0.67743
GOTERM_BP_DIRECT	GO:0007264~small GTPase mediated signal transduction	15	2.41158	0.0689649	RAB2A, RAB1A, RAB3D, GDI2, RHOA, CDC42, RAB10, RAP1B, RAB14, YWHAQ, RAB13, SRPRB, RAC1, RAN, ARF6	615	246	16792	1.66488	1	0.701706	0.67743
GOTERM_BP_DIRECT	GO:0019068~virion assembly	3	0.482315	0.0691305	RAB1A, RPS27A, PPIA	615	12	16792	6.82602	1	0.701706	0.67743
GOTERM_BP_DIRECT	GO:0034329~cell junction assembly	3	0.482315	0.0691305	FLNA, FERMT2, ACTG1	615	12	16792	6.82602	1	0.701706	0.67743
GOTERM_BP_DIRECT	GO:0032211~negative regulation of telomere maintenance via telomerase	3	0.482315	0.0691305	HNRNPU, HNRNPC, HNRNPA1	615	12	16792	6.82602	1	0.701706	0.67743
GOTERM_BP_DIRECT	GO:0044319~wound healing, spreading of cells	3	0.482315	0.0691305	FLNA, LCP1, RHOA	615	12	16792	6.82602	1	0.701706	0.67743
GOTERM_BP_DIRECT	GO:0034498~early endosome to Golgi transport	3	0.482315	0.0691305	LMAN1, TMED9, SNX2	615	12	16792	6.82602	1	0.701706	0.67743
GOTERM_BP_DIRECT	GO:0051560~mitochondrial calcium ion homeostasis	3	0.482315	0.0691305	AFG3L2, ANXA6, IMMT	615	12	16792	6.82602	1	0.701706	0.67743
GOTERM_BP_DIRECT	GO:0006958~complement activation, classical pathway	8	1.28617	0.0706338	C4B, IGHG3, C3, IGHG4, IGHG2, IGHA1, CLU, C1QC	615	99	16792	2.20639	1	0.701706	0.67743
GOTERM_BP_DIRECT	GO:0006469~negative regulation of protein kinase activity	8	1.28617	0.0706338	DNAJC3, FABP4, HSPB1, SFN, PARK7, THY1, DCN, YWHAG	615	99	16792	2.20639	1	0.701706	0.67743
GOTERM_BP_DIRECT	GO:0014823~response to activity	5	0.803859	0.0711903	PRKDC, CAT, SOD2, HADH, HSPD1	615	43	16792	3.17489	1	0.701706	0.67743
GOTERM_BP_DIRECT	GO:0007010~cytoskeleton organization	11	1.76849	0.0716407	DES, CAPZB, CFL1, MSN, THY1, ADD3, TUBB4B, PPL, SPTAN1, SPTB, SPTBN1	615	161	16792	1.8655	1	0.701706	0.67743
GOTERM_BP_DIRECT	GO:0035606~peptidyl-cysteine S-trans-nitrosylation	2	0.321543	0.0717952	GAPDH, S100A9	615	2	16792	27.3041	1	0.701706	0.67743
GOTERM_BP_DIRECT	GO:0019264~glycine biosynthetic process from serine	2	0.321543	0.0717952	SHMT2, SHMT1	615	2	16792	27.3041	1	0.701706	0.67743
GOTERM_BP_DIRECT	GO:0044861~protein transport into plasma membrane raft	2	0.321543	0.0717952	CLIP1, ATP1B1	615	2	16792	27.3041	1	0.701706	0.67743
GOTERM_BP_DIRECT	GO:0006550~isoleucine catabolic process	2	0.321543	0.0717952	ACAT1, BCAT2	615	2	16792	27.3041	1	0.701706	0.67743
GOTERM_BP_DIRECT	GO:0043335~protein unfolding	2	0.321543	0.0717952	HSP90AA1, ERP29	615	2	16792	27.3041	1	0.701706	0.67743
GOTERM_BP_DIRECT	GO:0046166~glyceraldehyde-3-phosphate biosynthetic process	2	0.321543	0.0717952	TPI1, TKT	615	2	16792	27.3041	1	0.701706	0.67743
GOTERM_BP_DIRECT	GO:0009051~pentose-phosphate shunt, oxidative branch	2	0.321543	0.0717952	G6PD, PGD	615	2	16792	27.3041	1	0.701706	0.67743
GOTERM_BP_DIRECT	GO:0048211~Golgi vesicle docking	2	0.321543	0.0717952	NSF, USO1	615	2	16792	27.3041	1	0.701706	0.67743
GOTERM_BP_DIRECT	GO:0071475~cellular hyperosmotic salinity response	2	0.321543	0.0717952	XRCC6, XRCC5	615	2	16792	27.3041	1	0.701706	0.67743
GOTERM_BP_DIRECT	GO:0046294~formaldehyde catabolic process	2	0.321543	0.0717952	ESD, ADH5	615	2	16792	27.3041	1	0.701706	0.67743
GOTERM_BP_DIRECT	GO:0033206~meiotic cytokinesis	2	0.321543	0.0717952	ACTR3, ACTR2	615	2	16792	27.3041	1	0.701706	0.67743
GOTERM_BP_DIRECT	GO:0019322~pentose biosynthetic process	2	0.321543	0.0717952	G6PD, PGD	615	2	16792	27.3041	1	0.701706	0.67743
GOTERM_BP_DIRECT	GO:0006097~glyoxylate cycle	2	0.321543	0.0717952	IDH1, IDH2	615	2	16792	27.3041	1	0.701706	0.67743
GOTERM_BP_DIRECT	GO:0016344~meiotic chromosome movement towards spindle pole	2	0.321543	0.0717952	ACTR3, ACTR2	615	2	16792	27.3041	1	0.701706	0.67743
GOTERM_BP_DIRECT	GO:0051054~positive regulation of DNA metabolic process	2	0.321543	0.0717952	ANXA3, PFN1	615	2	16792	27.3041	1	0.701706	0.67743
GOTERM_BP_DIRECT	GO:0005999~xylulose biosynthetic process	2	0.321543	0.0717952	TALDO1, TKT	615	2	16792	27.3041	1	0.701706	0.67743
GOTERM_BP_DIRECT	GO:0001523~retinoid metabolic process	6	0.96463	0.0718061	TTR, ALDH1A1, APOA2, APOA1, APOB, ADH5	615	61	16792	2.68565	1	0.701706	0.67743
GOTERM_BP_DIRECT	GO:0031032~actomyosin structure organization	4	0.643087	0.0743451	CNN1, EPB41, EPB41L2, MYH9	615	27	16792	4.04505	1	0.721384	0.696427
GOTERM_BP_DIRECT	GO:0043001~Golgi to plasma membrane protein transport	4	0.643087	0.0743451	NSF, RAB10, GOLGA4, SPTBN1	615	27	16792	4.04505	1	0.721384	0.696427
GOTERM_BP_DIRECT	GO:0016337~single organismal cell-cell adhesion	8	1.28617	0.0768159	DSP, CSTA, COL14A1, CTNND1, CTNNB1, RPSA, THY1, CD44	615	101	16792	2.1627	1	0.742734	0.717039
GOTERM_BP_DIRECT	GO:0086064~cell communication by electrical coupling involved in cardiac conduction	3	0.482315	0.0797766	ATP1A1, ATP1B1, PRKACA	615	13	16792	6.30094	1	0.752998	0.726947
GOTERM_BP_DIRECT	GO:1900025~negative regulation of substrate adhesion-dependent cell spreading	3	0.482315	0.0797766	FBLN1, ACTN4, CORO1C	615	13	16792	6.30094	1	0.752998	0.726947
GOTERM_BP_DIRECT	GO:0043518~negative regulation of DNA damage response, signal transduction by p53 class mediator	3	0.482315	0.0797766	PSMD10, MIF, CD44	615	13	16792	6.30094	1	0.752998	0.726947
GOTERM_BP_DIRECT	GO:0019752~carboxylic acid metabolic process	3	0.482315	0.0797766	LDHB, LDHA, MIF	615	13	16792	6.30094	1	0.752998	0.726947
GOTERM_BP_DIRECT	GO:0051258~protein polymerization	3	0.482315	0.0797766	FGA, VTN, FGG	615	13	16792	6.30094	1	0.752998	0.726947
GOTERM_BP_DIRECT	GO:0030837~negative regulation of actin filament polymerization	3	0.482315	0.0797766	HIP1R, TWF1, PFN1	615	13	16792	6.30094	1	0.752998	0.726947
GOTERM_BP_DIRECT	GO:0072659~protein localization to plasma membrane	6	0.96463	0.0800711	RAB10, EHD2, SLMAP, FLNA, RAC1, ATP1B1	615	63	16792	2.60039	1	0.752998	0.726947
GOTERM_BP_DIRECT	GO:0006303~double-strand break repair via nonhomologous end joining	6	0.96463	0.0800711	XRCC6, PSMD14, XRCC5, PRKDC, UBE2N, PRPF19	615	63	16792	2.60039	1	0.752998	0.726947
GOTERM_BP_DIRECT	GO:0006919~activation of cysteine-type endopeptidase activity involved in apoptotic process	7	1.1254	0.0831821	VCP, FAM162A, HIP1R, RACK1, HSPE1, S100A9, HSPD1	615	83	16792	2.30275	1	0.779584	0.752613
GOTERM_BP_DIRECT	GO:0034599~cellular response to oxidative stress	6	0.96463	0.0843861	PRDX3, PRDX2, G6PD, NME2, PARK7, HSPA1B	615	64	16792	2.55976	1	0.788178	0.76091
GOTERM_BP_DIRECT	GO:0010942~positive regulation of cell death	4	0.643087	0.0881108	HP, HBB, PHB, HBA1	615	29	16792	3.76608	1	0.814654	0.78647
GOTERM_BP_DIRECT	GO:0071549~cellular response to dexamethasone stimulus	4	0.643087	0.0881108	RPL32, SERPINF1, HNRNPU, ASS1	615	29	16792	3.76608	1	0.814654	0.78647
GOTERM_BP_DIRECT	GO:0000289~nuclear-transcribed mRNA poly(A) tail shortening	4	0.643087	0.0881108	EIF4A2, EIF4A1, PABPC1, EIF4G1	615	29	16792	3.76608	1	0.814654	0.78647
GOTERM_BP_DIRECT	GO:0072001~renal system development	3	0.482315	0.0908893	PRKCSH, ITGB4, SEC63	615	14	16792	5.85087	1	0.829176	0.80049
GOTERM_BP_DIRECT	GO:1901224~positive regulation of NIK/NF-kappaB signaling	3	0.482315	0.0908893	RPS3, ACTN4, CALR	615	14	16792	5.85087	1	0.829176	0.80049
GOTERM_BP_DIRECT	GO:0005513~detection of calcium ion	3	0.482315	0.0908893	STIM1, ASPH, CALM3	615	14	16792	5.85087	1	0.829176	0.80049
GOTERM_BP_DIRECT	GO:0009142~nucleoside triphosphate biosynthetic process	3	0.482315	0.0908893	AK1, NME2, SUCLG1	615	14	16792	5.85087	1	0.829176	0.80049
GOTERM_BP_DIRECT	GO:0007052~mitotic spindle organization	4	0.643087	0.0953657	DYNC1H1, DCTN2, SMC3, RAN	615	30	16792	3.64054	1	0.864272	0.834371
GOTERM_BP_DIRECT	GO:0002474~antigen processing and presentation of peptide antigen via MHC class I	4	0.643087	0.0953657	PDIA3, CANX, CALR, SEC31A	615	30	16792	3.64054	1	0.864272	0.834371
GOTERM_BP_DIRECT	GO:0051291~protein heterooligomerization	6	0.96463	0.0980463	MCCC2, CAB39, PRKCSH, CTNNA1, HBB, HBA1	615	67	16792	2.44514	1	0.885642	0.855003

## Sheet: GO BP of down DEMPs
Category	Term	Count	%	PValue	Genes	List Total	Pop Hits	Pop Total	Fold Enrichment	Bonferroni	Benjamini	FDR
GOTERM_BP_DIRECT	GO:0006614~SRP-dependent cotranslational protein targeting to membrane	25	23.3645	6.05798e-33	RPL4, RPL5, RPL30, RPL3, RPL34, RPL9, RPL6, RPS15, RPS4X, SEC61A1, RPS16, RPS19, RPL18A, RPL36, RPL14, RPL15, RPL17, RPS10, RPS9, RPS7, RPL23A, RPS3A, RPL37A, RPL27, RPS24	105	94	16792	42.5329	4.94331e-30	4.94331e-30	4.84638e-30
GOTERM_BP_DIRECT	GO:0000184~nuclear-transcribed mRNA catabolic process, nonsense-mediated decay	25	23.3645	3.19367e-30	RPL4, RPL5, RPL30, RPL3, RPL34, RPL9, RPL6, RPS15, RPS4X, RPS16, RPS19, RPL18A, RPL36, RPL14, RPL15, RPL17, RPS10, RPS9, RPS7, RPL23A, RPS3A, RPL37A, RPL27, RNPS1, RPS24	105	119	16792	33.5974	2.60603e-27	1.30302e-27	1.27747e-27
GOTERM_BP_DIRECT	GO:0019083~viral transcription	24	22.4299	3.60076e-29	RPL4, RPL5, RPL30, RPS9, RPL3, RPS7, RPL34, RPL23A, RPS3A, RPL9, RPL6, RPS15, RPS4X, RPS16, RPS19, RPL18A, RPL37A, RPL36, RPL14, RPL27, RPL15, RPL17, RPS10, RPS24	105	112	16792	34.2694	2.93822e-26	9.79408e-27	9.60204e-27
GOTERM_BP_DIRECT	GO:0006413~translational initiation	24	22.4299	5.25272e-27	RPL4, RPL5, RPL30, RPS9, RPL3, RPS7, RPL34, RPL23A, RPS3A, RPL9, RPL6, RPS15, RPS4X, RPS16, RPS19, RPL18A, RPL37A, RPL36, RPL14, RPL27, RPL15, RPL17, RPS10, RPS24	105	137	16792	28.0158	4.28622e-24	1.07155e-24	1.05054e-24
GOTERM_BP_DIRECT	GO:0006412~translation	26	24.2991	2.11558e-23	RPL4, RPL5, RPL30, RPL3, RPL34, RPL9, RPL6, RPS15, RPS4X, RPS16, RPS19, RPL18A, RPL36, RPL14, RPL15, RPL17, RPS10, RPS9, RPS7, RPL23A, RPS3A, RPL37A, RPL27, SLC25A11, SLC25A4, RPS24	105	253	16792	16.4349	1.72631e-20	3.45263e-21	3.38493e-21
GOTERM_BP_DIRECT	GO:0006364~rRNA processing	24	22.4299	2.13502e-22	RPL4, RPL5, RPL30, RPS9, RPL3, RPS7, RPL34, RPL23A, RPS3A, RPL9, RPL6, RPS15, RPS4X, RPS16, RPS19, RPL18A, RPL37A, RPL36, RPL14, RPL27, RPL15, RPL17, RPS10, RPS24	105	214	16792	17.9354	1.74218e-19	2.90363e-20	2.8467e-20
GOTERM_BP_DIRECT	GO:0098609~cell-cell adhesion	14	13.0841	1.25057e-08	RAB1A, LRRC59, HSPA5, RPL34, RPL23A, ENO1, YWHAZ, RPL6, LDHA, CAPZA1, RPL14, RPL15, SPTAN1, S100A11	105	271	16792	8.26175	1.02046e-05	1.4578e-06	1.42922e-06
GOTERM_BP_DIRECT	GO:0002576~platelet degranulation	9	8.41121	2.41155e-07	FGB, TF, SERPINA1, CD9, FLNA, APOA1, CALM3, ACTN4, TLN1	105	103	16792	13.9739	0.000196763	2.45978e-05	2.41155e-05
GOTERM_BP_DIRECT	GO:0042274~ribosomal small subunit biogenesis	5	4.6729	2.38636e-06	RPS15, RPS16, RPS7, RPS19, RPS24	105	16	16792	49.9762	0.00194538	0.000216363	0.000212121
GOTERM_BP_DIRECT	GO:0021762~substantia nigra development	6	5.60748	1.2703e-05	LDHA, YWHAQ, HSPA5, S100A1, CALM3, DYNLL1	105	49	16792	19.5825	0.0103122	0.00103657	0.00101624
GOTERM_BP_DIRECT	GO:0000027~ribosomal large subunit assembly	4	3.73832	0.000283021	RPL5, RPL3, RPL23A, RPL6	105	21	16792	30.4617	0.206243	0.020995	0.0205834
GOTERM_BP_DIRECT	GO:0002181~cytoplasmic translation	4	3.73832	0.000480706	RPL36, RPL15, RPL9, RPL6	105	25	16792	25.5878	0.324533	0.032688	0.0320471
GOTERM_BP_DIRECT	GO:1900740~positive regulation of protein insertion into mitochondrial membrane involved in apoptotic signaling pathway	4	3.73832	0.000829697	YWHAQ, DYNLL1, YWHAZ, YWHAG	105	30	16792	21.3232	0.49202	0.0520794	0.0510582
GOTERM_BP_DIRECT	GO:0007596~blood coagulation	7	6.54206	0.000996019	FGB, SERPINA1, CAPZA1, ANXA5, HBB, PRKACA, RAB5A	105	184	16792	6.08406	0.556544	0.054648	0.0535764
GOTERM_BP_DIRECT	GO:1900026~positive regulation of substrate adhesion-dependent cell spreading	4	3.73832	0.00100456	FGB, FLNA, APOA1, CALR	105	32	16792	19.9905	0.559626	0.054648	0.0535764
GOTERM_BP_DIRECT	GO:2001244~positive regulation of intrinsic apoptotic signaling pathway	4	3.73832	0.00110007	BCAP31, FIS1, S100A9, S100A8	105	33	16792	19.3847	0.592677	0.0561034	0.0550033
GOTERM_BP_DIRECT	GO:0010873~positive regulation of cholesterol esterification	3	2.80374	0.00132946	APOC1, APOA1, AGT	105	9	16792	53.3079	0.662287	0.0602687	0.0590869
GOTERM_BP_DIRECT	GO:0036500~ATF6-mediated unfolded protein response	3	2.80374	0.00132946	HSPA5, CALR, HSP90B1	105	9	16792	53.3079	0.662287	0.0602687	0.0590869
GOTERM_BP_DIRECT	GO:0006928~movement of cell or subcellular component	5	4.6729	0.00199791	TPM4, CAPZA1, TPM1, CD9, TLN1	105	86	16792	9.2979	0.804447	0.0846034	0.0829445
GOTERM_BP_DIRECT	GO:0070527~platelet aggregation	4	3.73832	0.00207361	FGB, HBB, FLNA, TLN1	105	41	16792	15.6023	0.816185	0.0846034	0.0829445
GOTERM_BP_DIRECT	GO:0034975~protein folding in endoplasmic reticulum	3	2.80374	0.00283429	HSPA5, CALR, HSP90B1	105	13	16792	36.9055	0.901339	0.110132	0.107973
GOTERM_BP_DIRECT	GO:0036498~IRE1-mediated unfolded protein response	4	3.73832	0.00583522	SEC61A1, HSPA5, LMNA, TLN1	105	59	16792	10.8423	0.991566	0.215179	0.21096
GOTERM_BP_DIRECT	GO:0000028~ribosomal small subunit assembly	3	2.80374	0.00606509	RPS15, RPS19, RPS10	105	19	16792	25.2511	0.993016	0.215179	0.21096
GOTERM_BP_DIRECT	GO:0006123~mitochondrial electron transport, cytochrome c to oxygen	3	2.80374	0.00671192	NDUFA4, COX4I1, COX5B	105	20	16792	23.9886	0.995894	0.219077	0.214781
GOTERM_BP_DIRECT	GO:0035584~calcium-mediated signaling using intracellular calcium source	3	2.80374	0.00671192	BCAP31, FIS1, PRKACA	105	20	16792	23.9886	0.995894	0.219077	0.214781
GOTERM_BP_DIRECT	GO:0043066~negative regulation of apoptotic process	9	8.41121	0.00729851	NPM1, HSPA5, ANXA5, NME2, FLNA, RPS3A, YWHAZ, HSP90B1, HSPD1	105	455	16792	3.16333	0.997465	0.229061	0.22457
GOTERM_BP_DIRECT	GO:0006090~pyruvate metabolic process	3	2.80374	0.00809488	LDHB, LDHA, PDHA1	105	22	16792	21.8078	0.998683	0.244645	0.239848
GOTERM_BP_DIRECT	GO:0050821~protein stabilization	5	4.6729	0.0101442	FLNA, APOA1, CALR, GAPDH, HSPD1	105	136	16792	5.87955	0.999756	0.291938	0.286214
GOTERM_BP_DIRECT	GO:0050729~positive regulation of inflammatory response	4	3.73832	0.0104901	S100A9, S100A8, AGT, HSPD1	105	73	16792	8.76295	0.999817	0.291938	0.286214
GOTERM_BP_DIRECT	GO:0016032~viral process	7	6.54206	0.010733	NPM1, TRAM1, TLN1, DYNLL1, SLC25A4, PSMB10, HSPD1	105	299	16792	3.74404	0.99985	0.291938	0.286214
GOTERM_BP_DIRECT	GO:0005999~xylulose biosynthetic process	2	1.86916	0.0123489	TALDO1, TKT	105	2	16792	159.924	0.999961	0.305354	0.299366
GOTERM_BP_DIRECT	GO:0070488~neutrophil aggregation	2	1.86916	0.0123489	S100A9, S100A8	105	2	16792	159.924	0.999961	0.305354	0.299366
GOTERM_BP_DIRECT	GO:0035606~peptidyl-cysteine S-trans-nitrosylation	2	1.86916	0.0123489	GAPDH, S100A9	105	2	16792	159.924	0.999961	0.305354	0.299366
GOTERM_BP_DIRECT	GO:0002474~antigen processing and presentation of peptide antigen via MHC class I	3	2.80374	0.014762	BCAP31, CALR, B2M	105	30	16792	15.9924	0.999995	0.354287	0.34734
GOTERM_BP_DIRECT	GO:0061024~membrane organization	3	2.80374	0.0166978	YWHAQ, YWHAZ, YWHAG	105	32	16792	14.9929	0.999999	0.378483	0.371062
GOTERM_BP_DIRECT	GO:0000462~maturation of SSU-rRNA from tricistronic rRNA transcript (SSU-rRNA, 5.8S rRNA, LSU-rRNA)	3	2.80374	0.0166978	RPS16, RPS19, RPS24	105	32	16792	14.9929	0.999999	0.378483	0.371062
GOTERM_BP_DIRECT	GO:0006888~ER to Golgi vesicle-mediated transport	5	4.6729	0.0174937	BCAP31, RAB1A, SERPINA1, DYNLL1, SPTAN1	105	160	16792	4.99762	0.999999	0.380172	0.372718
GOTERM_BP_DIRECT	GO:0002027~regulation of heart rate	3	2.80374	0.0177041	CALM3, PRKACA, AGT	105	33	16792	14.5385	1	0.380172	0.372718
GOTERM_BP_DIRECT	GO:0032602~chemokine production	2	1.86916	0.0184665	S100A9, S100A8	105	3	16792	106.616	1	0.382205	0.37471
GOTERM_BP_DIRECT	GO:0006096~glycolytic process	3	2.80374	0.0187355	LDHA, ENO1, GAPDH	105	34	16792	14.1109	1	0.382205	0.37471
GOTERM_BP_DIRECT	GO:0042157~lipoprotein metabolic process	3	2.80374	0.0231058	APOC1, APOA1, PRKACA	105	38	16792	12.6256	1	0.445113	0.436385
GOTERM_BP_DIRECT	GO:0006605~protein targeting	3	2.80374	0.0242578	YWHAQ, YWHAZ, YWHAG	105	39	16792	12.3018	1	0.445113	0.436385
GOTERM_BP_DIRECT	GO:0002793~positive regulation of peptide secretion	2	1.86916	0.0245467	S100A9, S100A8	105	4	16792	79.9619	1	0.445113	0.436385
GOTERM_BP_DIRECT	GO:0051208~sequestering of calcium ion	2	1.86916	0.0245467	CALR, HSP90B1	105	4	16792	79.9619	1	0.445113	0.436385
GOTERM_BP_DIRECT	GO:0032119~sequestering of zinc ion	2	1.86916	0.0245467	S100A9, S100A8	105	4	16792	79.9619	1	0.445113	0.436385
GOTERM_BP_DIRECT	GO:0001895~retina homeostasis	3	2.80374	0.0254329	TF, PIP, B2M	105	40	16792	11.9943	1	0.451157	0.442311
GOTERM_BP_DIRECT	GO:0006936~muscle contraction	4	3.73832	0.0288097	TPM4, TPM1, CALM3, TLN1	105	107	16792	5.97846	1	0.500186	0.490378
GOTERM_BP_DIRECT	GO:0006094~gluconeogenesis	3	2.80374	0.0303581	ENO1, SLC25A11, GAPDH	105	44	16792	10.9039	1	0.509409	0.499421
GOTERM_BP_DIRECT	GO:0006089~lactate metabolic process	2	1.86916	0.0305895	LDHB, LDHA	105	5	16792	63.9695	1	0.509409	0.499421
GOTERM_BP_DIRECT	GO:0030168~platelet activation	4	3.73832	0.0346015	FGB, CD9, FLNA, YWHAZ	105	115	16792	5.56257	1	0.564696	0.553624
GOTERM_BP_DIRECT	GO:0071281~cellular response to iron ion	2	1.86916	0.0365953	TF, B2M	105	6	16792	53.3079	1	0.569609	0.55844
GOTERM_BP_DIRECT	GO:0009052~pentose-phosphate shunt, non-oxidative branch	2	1.86916	0.0365953	TALDO1, TKT	105	6	16792	53.3079	1	0.569609	0.55844
GOTERM_BP_DIRECT	GO:0006120~mitochondrial electron transport, NADH to ubiquinone	3	2.80374	0.0369966	NDUFA5, NDUFB5, NDUFA4	105	49	16792	9.79125	1	0.569609	0.55844
GOTERM_BP_DIRECT	GO:0010951~negative regulation of endopeptidase activity	4	3.73832	0.0393112	SERPINA1, COL6A3, A2ML1, AGT	105	121	16792	5.28674	1	0.590402	0.578825
GOTERM_BP_DIRECT	GO:0042542~response to hydrogen peroxide	3	2.80374	0.0397942	LDHA, HBB, HSPD1	105	51	16792	9.40728	1	0.590402	0.578825
GOTERM_BP_DIRECT	GO:0032471~negative regulation of endoplasmic reticulum calcium ion concentration	2	1.86916	0.0484965	BCAP31, FIS1	105	8	16792	39.981	1	0.706663	0.692807
GOTERM_BP_DIRECT	GO:0051092~positive regulation of NF-kappaB transcription factor activity	4	3.73832	0.0496527	NPM1, S100A9, S100A8, AGT	105	133	16792	4.80974	1	0.710817	0.69688
GOTERM_BP_DIRECT	GO:0030433~ER-associated ubiquitin-dependent protein catabolic process	3	2.80374	0.0533117	HSPA5, ERLIN1, HSP90B1	105	60	16792	7.99619	1	0.727609	0.713342
GOTERM_BP_DIRECT	GO:0000086~G2/M transition of mitotic cell cycle	4	3.73832	0.0533669	CALM3, PRKACA, DYNLL1, YWHAG	105	137	16792	4.66931	1	0.727609	0.713342
GOTERM_BP_DIRECT	GO:0051561~positive regulation of mitochondrial calcium ion concentration	2	1.86916	0.0543923	BCAP31, FIS1	105	9	16792	35.5386	1	0.727609	0.713342
GOTERM_BP_DIRECT	GO:0003254~regulation of membrane depolarization	2	1.86916	0.0543923	FHL1, B2M	105	9	16792	35.5386	1	0.727609	0.713342
GOTERM_BP_DIRECT	GO:0002479~antigen processing and presentation of exogenous peptide antigen via MHC class I, TAP-dependent	3	2.80374	0.0581318	PSME2, B2M, PSMB10	105	63	16792	7.61542	1	0.765089	0.750088
GOTERM_BP_DIRECT	GO:0051272~positive regulation of cellular component movement	2	1.86916	0.060252	RPS19, ACTN4	105	10	16792	31.9848	1	0.771135	0.756015
GOTERM_BP_DIRECT	GO:0042742~defense response to bacterium	4	3.73832	0.0611844	RAB1A, LPO, S100A9, S100A8	105	145	16792	4.41169	1	0.771135	0.756015
GOTERM_BP_DIRECT	GO:0043627~response to estrogen	3	2.80374	0.0614262	LDHA, APOA1, HSPD1	105	65	16792	7.3811	1	0.771135	0.756015
GOTERM_BP_DIRECT	GO:0006006~glucose metabolic process	3	2.80374	0.0647831	PDHA1, SLC25A11, GAPDH	105	67	16792	7.16077	1	0.775018	0.759821
GOTERM_BP_DIRECT	GO:0019674~NAD metabolic process	2	1.86916	0.0660758	LDHB, LDHA	105	11	16792	29.0771	1	0.775018	0.759821
GOTERM_BP_DIRECT	GO:0006098~pentose-phosphate shunt	2	1.86916	0.0660758	TALDO1, TKT	105	11	16792	29.0771	1	0.775018	0.759821
GOTERM_BP_DIRECT	GO:0002523~leukocyte migration involved in inflammatory response	2	1.86916	0.0660758	S100A9, S100A8	105	11	16792	29.0771	1	0.775018	0.759821
GOTERM_BP_DIRECT	GO:0008203~cholesterol metabolic process	3	2.80374	0.0664844	APOC1, ERLIN1, APOA1	105	68	16792	7.05546	1	0.775018	0.759821
GOTERM_BP_DIRECT	GO:0098869~cellular oxidant detoxification	3	2.80374	0.0699312	HBB, LPO, S100A9	105	70	16792	6.85388	1	0.803716	0.787957
GOTERM_BP_DIRECT	GO:0045717~negative regulation of fatty acid biosynthetic process	2	1.86916	0.0718637	APOC1, ERLIN1	105	12	16792	26.654	1	0.814456	0.798486
GOTERM_BP_DIRECT	GO:0007584~response to nutrient	3	2.80374	0.0769953	LDHA, COX4I1, APOA1	105	74	16792	6.4834	1	0.855876	0.839094
GOTERM_BP_DIRECT	GO:0019752~carboxylic acid metabolic process	2	1.86916	0.0776162	LDHB, LDHA	105	13	16792	24.6037	1	0.855876	0.839094
GOTERM_BP_DIRECT	GO:1901224~positive regulation of NIK/NF-kappaB signaling	2	1.86916	0.0833333	ACTN4, CALR	105	14	16792	22.8463	1	0.883117	0.865801
GOTERM_BP_DIRECT	GO:0033700~phospholipid efflux	2	1.86916	0.0833333	APOC1, APOA1	105	14	16792	22.8463	1	0.883117	0.865801
GOTERM_BP_DIRECT	GO:0006937~regulation of muscle contraction	2	1.86916	0.0833333	TPM1, ANXA6	105	14	16792	22.8463	1	0.883117	0.865801
GOTERM_BP_DIRECT	GO:0042026~protein refolding	2	1.86916	0.0890154	B2M, HSPD1	105	15	16792	21.3232	1	0.91945	0.901421
GOTERM_BP_DIRECT	GO:0034375~high-density lipoprotein particle remodeling	2	1.86916	0.0890154	APOC1, APOA1	105	15	16792	21.3232	1	0.91945	0.901421
GOTERM_BP_DIRECT	GO:0001666~response to hypoxia	4	3.73832	0.0911714	LDHA, ACTN4, HSP90B1, HSPD1	105	172	16792	3.71916	1	0.919579	0.901548
GOTERM_BP_DIRECT	GO:0005975~carbohydrate metabolic process	4	3.73832	0.0935992	LDHB, LDHA, AMY1A, TALDO1	105	174	16792	3.67641	1	0.919579	0.901548
GOTERM_BP_DIRECT	GO:0006919~activation of cysteine-type endopeptidase activity involved in apoptotic process	3	2.80374	0.0936531	S100A9, S100A8, HSPD1	105	83	16792	5.78038	1	0.919579	0.901548
GOTERM_BP_DIRECT	GO:0014002~astrocyte development	2	1.86916	0.0946625	S100A9, S100A8	105	16	16792	19.9905	1	0.919579	0.901548
GOTERM_BP_DIRECT	GO:0061136~regulation of proteasomal protein catabolic process	2	1.86916	0.0946625	PSME2, PRKACA	105	16	16792	19.9905	1	0.919579	0.901548

## Sheet: GO CC of up DEMPs
Category	Term	Count	%	PValue	Genes	List Total	Pop Hits	Pop Total	Fold Enrichment	Bonferroni	Benjamini	FDR
GOTERM_CC_DIRECT	GO:0070062~extracellular exosome	436	70.0965	6.55502e-216	RPL4, NCKAP1, RPL5, RPL30, RPL31, SLC4A1, ENO1, ENO2, PHB2, PCMT1, PSMD6, PSMD7, TFG, NAMPT, VPS35, PRKACA, SERPINF1, RPL22, SND1, MTAP, MYL6, RPL27, RPL26, UQCRC2, RPL28, CFB, TSTA3, CRABP2, SAR1A, SHMT2, SHMT1, IQGAP1, THY1, IQGAP2, ADH5, GLG1, PRDX3, C3, HPX, CYB5R1, PRDX2, LDHB, LDHA, CYB5R3, PRDX1, EPB41L2, SERPINH1, SFN, LTA4H, IGHA1, S100A10, ST13, RDX, ERLIN2, PA2G4, CP, CS, EHD2, HNRNPK,…	621	2811	18224	4.55174	3.85435e-213	3.85435e-213	3.12674e-213
GOTERM_CC_DIRECT	GO:0005829~cytosol	321	51.6077	2.46761e-82	GLTP, EIF4A2, RPL4, NCKAP1, EIF4A1, RPL5, RPL30, RPL32, RPL31, ENO1, SMC3, ENO2, RPL8, RPL9, RPL6, RPS14, GOLGA3, PCMT1, RPS17, PSMD6, GOLGA4, RPS16, PSMD7, TFG, RPS18, PPP2R1A, FTH1, NAMPT, RPL38, ARFIP1, VPS35, SEC62, PRKACA, RPS13, RPS12, SKP1, SEC63, MCCC2, ACTN1, RPL22, AP1B1, TALDO1, MYL6, MTAP, PSME3, ZW10, RPL27, SUCLG1, RPL26, PFN1, EZR, TLN1, RPL28, ALDH7A1, TSTA3, CRABP2, PRKDC, SHMT1,…	621	3315	18224	2.84167	1.45096e-79	7.25479e-80	5.88526e-80
GOTERM_CC_DIRECT	GO:0005925~focal adhesion	105	16.881	6.86094e-64	SCARB2, RPL4, NCKAP1, RPL5, RPL30, RPL31, RPL8, RPL9, RPL6, ACTG1, RPS14, PPP1CC, RPS17, RPS16, MPRIP, RPS18, CFL1, RPL38, CAPN1, RPS13, PDIA3, TPM4, ACTN1, RPL22, ACTN4, RPL27, LAP3, EZR, PFN1, PPIB, TLN1, PPIA, VCL, TWF1, IQGAP1, THY1, HSP90B1, CORO1C, DPP4, CNN1, SDCBP, EPB41L2, HSPA9, HSPA8, HSPA5, RDX, MSN, PARVA, PPFIBP1, HNRNPK, ARPC2, GNB2, HYOU1, CALR, FERMT2, YWHAE, GDI2, CLTC, HSPB1, T…	621	391	18224	7.8807	4.03423e-61	1.34474e-61	1.09089e-61
GOTERM_CC_DIRECT	GO:0043209~myelin sheath	70	11.254	1.63671e-60	GPI, SLC25A3, WDR1, PITPNA, CLTC, GDI2, ENO2, ACTG1, TUBA1B, ACTR1A, CA2, PHGDH, DLAT, YWHAG, IDH3A, CCT3, NSF, PDIA3, CCT2, HSP90AA1, PDCD6IP, PGAM1, NME2, MIF, ATP1B1, SDHA, TUFM, PKM, CANX, FSCN1, VDAC1, UQCRC2, EZR, SLC25A12, SLC25A5, TKT, CRYAB, SLC25A4, DLD, ARF6, VCP, DLST, THY1, ATP1A1, PHB, HSPD1, PRDX3, CDC42, STIP1, LDHB, PRDX1, CKB, RPS27A, CCT5, HSPA9, HSPA8, MDH1, HSPA5, MDH2, RDX, …	621	152	18224	13.5147	9.62386e-58	2.40597e-58	1.95178e-58
GOTERM_CC_DIRECT	GO:0016020~membrane	222	35.6913	1.4992e-54	GLTP, RPL4, EIF4A1, RPL5, RPL30, RPL32, RPL31, HNRNPU, ENO1, RPL8, PHB2, RPL9, RPL6, RPS14, GOLGA3, LGALS3, RPS17, RPS16, PSMD7, RPS18, PPP2R1A, ARL6IP5, SEC62, PRKACA, RPS13, RPS12, SEC63, ECH1, ACSL3, SND1, MYL6, PSME3, ZW10, RPL27, VDAC1, RPL26, PFN1, EZR, RPL28, RPN2, PRKDC, RPN1, GLG1, LDHB, CYB5R1, LDHA, CYB5R3, SNX2, PCBP1, TRAP1, XRCC6, XRCC5, PA2G4, HNRNPK, GOLGB1, CALU, HYOU1, HNRNPC, C…	621	2200	18224	2.9613	8.81527e-52	1.76305e-52	1.43023e-52
GOTERM_CC_DIRECT	GO:0031012~extracellular matrix	78	12.5402	2.37493e-46	EIF4A1, RPL30, COL14A1, CLTC, HSPB1, HNRNPU, CLU, RPL9, ACTG1, RPS4X, RPS14, LGALS3, RPS17, RPS16, RPS18, CFL1, RAC1, CTSD, RPS13, DSP, CCT2, HSP90AA1, ANXA2, AHSG, SERPINF1, RPL22, RPS3A, CKAP4, DCN, HADHA, MYL6, PKM, COL6A1, CANX, COL6A3, MYH9, RPL27, SLC25A5, S100A9, GAPDH, PLEC, CSTA, PRKDC, LAMA4, RPL12, RPN1, RPL11, FBLN1, CRIP2, HSPD1, HSP90B1, VTN, GANAB, RPS15A, PRDX1, LMNA, RPS3, FLNA, …	621	296	18224	7.73312	1.39646e-43	2.32743e-44	1.88807e-44
GOTERM_CC_DIRECT	GO:0005913~cell-cell adherens junction	78	12.5402	2.32142e-43	YWHAE, DDX3X, HSP90AB1, CTNND1, OLA1, HDLBP, PARK7, ENO1, RPL6, GOLGA3, RPL7A, PCMT1, CAPZB, MPRIP, TRIM29, KIF5B, RACK1, FLOT1, FLOT2, ARFIP1, CLIC1, SPTAN1, NUDC, ANXA1, ANXA2, YWHAZ, SND1, EEF1G, PKM, EEF1D, FSCN1, MYH9, PLIN3, EZR, TLN1, PFN1, ALDOA, VCL, PLEC, RAB1A, USO1, TWF1, IQGAP1, PPL, RTN4, ADD1, PDLIM1, SDCBP, LDHA, SNX2, PRDX1, PCBP1, CTNNA1, FLNA, FLNB, SFN, RPS2, CCT8, SPTBN1, GCN…	621	323	18224	7.0867	1.36499e-40	1.94999e-41	1.58188e-41
GOTERM_CC_DIRECT	GO:0005739~mitochondrion	132	21.2219	1.29693e-29	ALDH1L1, ACAA2, RAB3D, CISD1, PARK7, PHB2, CLU, RPS14, PPP1CC, CHCHD3, PPP2R1A, FAM162A, FTH1, VPS35, CAPN1, PRKACA, HADH, AP2M1, MCCC2, ECH1, SDHC, SDHA, SDHB, SND1, TUFM, AFG3L2, ILF3, GPD1, SUCLG2, SUCLG1, VDAC1, LAP3, UQCRC2, FKBP4, ALDH7A1, RAI14, MAOA, SHMT2, SHMT1, MGST1, PHB, TXN, PPL, ADH5, ACAT1, PRDX3, LDHB, CYB5R1, CYB5R3, PRDX1, SFN, HSPA9, TRAP1, HSPA5, IDH1, IDH2, GOT2, COQ9, HSPA2…	621	1331	18224	2.91037	7.62598e-27	9.53247e-28	7.73297e-28
GOTERM_CC_DIRECT	GO:0042470~melanosome	38	6.10932	1.09547e-28	YWHAE, RAB1A, TMED10, HSP90AB1, AHCY, CNP, RPN1, CLTC, ATP1A1, HSP90B1, SDCBP, GANAB, PRDX1, FLOT1, ANXA6, MYH11, RAC1, CTSD, CCT4, RAB2A, PDIA3, HSPA8, HSP90AA1, PDCD6IP, HSPA5, ANXA2, SERPINF1, PDIA6, YWHAZ, SND1, PDIA4, DNAJC5, CANX, ERP29, CALU, P4HB, PPIB, RAN	621	101	18224	11.0412	6.44134e-26	7.15704e-27	5.80597e-27
GOTERM_CC_DIRECT	GO:0005737~cytoplasm	294	47.2669	8.95981e-24	GLTP, RPL4, EIF4A1, RPL5, RPL30, PITPNA, ENO1, SMC3, RPL8, PHB2, RPL9, RPS14, LGALS3, PCMT1, GOLGA4, TFG, MPRIP, TRIM29, FTH1, NAMPT, SKP1, ACTN1, RPL22, TALDO1, ACTN4, MIF, SND1, MTAP, DDX39B, PSME3, ZW10, SUCLG1, LAP3, PFN1, EZR, TLN1, RPL28, ALDH7A1, TSTA3, CRABP2, SHMT2, EPB41, SHMT1, TWF1, COPS7A, IQGAP1, TXN, IQGAP2, PRDX3, PRDX2, LDHB, LDHA, CYB5R3, SNX2, PRDX1, PCBP1, EPB41L2, SFN, LTA4H,…	621	5222	18224	1.6522	5.26837e-21	5.26837e-22	4.27383e-22
GOTERM_CC_DIRECT	GO:0072562~blood microparticle	40	6.43087	1.22113e-23	SERPINA3, ORM1, HP, HBB, SLC4A1, ITIH1, CLU, KNG1, ACTG1, JCHAIN, C3, C4B, IGHG3, VTN, IGHG4, SDCBP, HPX, IGHG2, A2M, GC, IGHA1, CLIC1, FGA, HSPA8, AMBP, AHSG, FGG, APOA2, APOA1, MSN, HBA1, HSPA2, CP, YWHAZ, PSMC5, TF, PFN1, HSPA1B, CFB, C1QC	621	152	18224	7.72269	7.18027e-21	6.52752e-22	5.29528e-22
GOTERM_CC_DIRECT	GO:0030529~intracellular ribonucleoprotein complex	34	5.46624	2.19407e-19	RPL4, RPL5, MVP, HNRNPU, SNU13, HNRNPR, YBX1, IQGAP1, RPS4X, SYNCRIP, PCBP1, RPS3, HNRNPA1, HSPA8, NPM1, HNRNPA3, SSB, PABPC4, RPL22, RPS3A, ACTN4, PA2G4, EEF2, HNRNPAB, LRPPRC, ILF3, HNRNPK, NCL, HNRNPD, RPL27, PABPC1, HNRNPC, HNRNPH3, GAPDH	621	136	18224	7.33655	1.29011e-16	1.07509e-17	8.72142e-18
GOTERM_CC_DIRECT	GO:0000502~proteasome complex	24	3.85852	7.75053e-19	PSMD10, USP14, VCP, PSMD11, PSMD14, PSMD13, HSPB1, RAD23B, PSMA7, PSMA5, PSMA6, PSMB7, PSMD6, PSMC5, PSMA3, PSMB4, PSMD7, PSMA4, PSMC3, PSMA1, PSMB2, PSMB3, PSME3, PSMB1	621	60	18224	11.7385	4.55731e-16	3.50563e-17	2.84385e-17
GOTERM_CC_DIRECT	GO:0005840~ribosome	34	5.46624	1.33504e-16	RPL4, RPL5, RPL30, RPL32, RPL10, RPL31, RPL11, RRBP1, RPL8, RPL9, RPL6, RPS4X, RPS14, RPL7A, RPS17, RPS15A, RPS16, RPS18, RPS3, RPLP2, RPL38, RPS2, RPS27A, GCN1, RPS13, RPL22, RPL35A, RPS3A, RPS25, RPS27, CANX, RPL27, RPL28, RPS23	621	166	18224	6.01067	6.52811e-14	5.60717e-15	4.54867e-15
GOTERM_CC_DIRECT	GO:0022627~cytosolic small ribosomal subunit	18	2.89389	1.40296e-13	DDX3X, RPS3A, RPSA, HBA1, RPS4X, RPS14, RPS25, RPS17, RPS15A, RPS16, RPS27, RPS18, RPS3, RPS2, RPS27A, RPS13, RPS23, RPS12	621	48	18224	11.0048	8.25153e-11	5.49959e-12	4.4614e-12
GOTERM_CC_DIRECT	GO:0005615~extracellular space	99	15.9164	4.19489e-13	HP, ENO1, ENO2, CLU, ACTG1, IGHG3, C4B, LGALS3, IGHG4, IGHG2, ARHGDIA, CFL1, NAMPT, AMY1A, SERPINF1, ACTN1, ACTN4, MIF, EEF1A1, AZGP1, S100A4, EZR, PPIA, S100A9, CFB, COPA, CNP, FBLN1, KNG1, C3, VTN, HPX, SDCBP, PRDX1, SERPINH1, APOD, SFN, APOB, IGHA1, HSPA8, AMBP, RDX, MSN, CP, TF, GNB2, CALR, TGFBI, GPI, SERPINA3, PIGR, ORM1, SERPINA1, COL14A1, CRISP3, HSPB1, JCHAIN, MYDGF, CA2, RNPEP, CA6, CD3…	621	1347	18224	2.15685	2.46632e-10	1.54162e-11	1.2506e-11
GOTERM_CC_DIRECT	GO:0015629~actin cytoskeleton	34	5.46624	5.53027e-13	CLIC4, STOML2, TWF1, IQGAP1, IQGAP2, TRIOBP, CORO1C, SPTA1, CAPZB, MPRIP, PSMB3, CFL1, CTNNA1, FLNA, FLNB, APOB, PGM1, ACTR3, ACTR2, DSTN, PARVA, ACTN4, SPTB, ACTA2, ARPC2, CAPZA1, CAPZA2, FSCN1, MYH9, LCP1, EZR, ALDOA, VCL, RAI14	621	218	18224	4.57693	3.25165e-10	1.91282e-11	1.55173e-11
GOTERM_CC_DIRECT	GO:0022625~cytosolic large ribosomal subunit	20	3.21543	6.82318e-13	RPL4, RPL5, RPL30, RPL32, RPL10, RPL31, RPL12, RPL22, RPL11, RPL35A, SNU13, RPL8, RPL9, RPL6, RPL7A, RPLP2, RPL27, RPL38, RPL26, RPL28	621	68	18224	8.63124	4.01218e-10	2.2289e-11	1.80814e-11
GOTERM_CC_DIRECT	GO:0005759~mitochondrial matrix	41	6.59164	2.29247e-12	FH, ACADVL, OAT, ECHS1, SHMT2, DLST, ETFA, PARK7, ETFB, HSD17B10, HSPD1, ACAT1, PRDX3, ALDH2, RPS3, DLAT, ACADM, HADH, ACADS, HIBCH, IDH3A, MCCC2, TRAP1, MDH2, IDH2, GOT2, GSR, HSPE1, REXO2, SOD2, SOD1, CS, ALDH6A1, SUCLA2, OGDH, SUCLG2, SUCLG1, ACO2, DLD, ALDH7A1, BCAT2	621	327	18224	3.67949	1.34799e-09	7.0946e-11	5.75531e-11
GOTERM_CC_DIRECT	GO:1903561~extracellular vesicle	17	2.73312	4.47195e-12	FGA, CBR1, PDCD6IP, CLTC, APOA1, ATP1A1, ATP1B1, TUBB4B, GNAI2, DNAJC3, SDCBP, PCMT1, PKM, CD9, COL6A3, SPTAN1, VCL	621	50	18224	9.97771	2.62952e-09	1.31475e-10	1.06656e-10
GOTERM_CC_DIRECT	GO:0005788~endoplasmic reticulum lumen	29	4.66238	8.00651e-11	ERO1A, SERPINA1, COL14A1, PRKCSH, HSP90B1, MYDGF, GANAB, TMEM43, ESD, SERPINH1, APOB, UGGT1, TXNDC5, PDIA3, HSPA5, APOA2, APOA1, PDIA6, PDIA4, DNAJC3, ERP44, COL6A1, CANX, ERP29, COL6A3, HYOU1, P4HB, CALR, PPIB	621	192	18224	4.4325	4.70783e-08	2.24182e-09	1.81862e-09
GOTERM_CC_DIRECT	GO:0005783~endoplasmic reticulum	67	10.7717	1.01584e-10	ERO1A, SERPINA1, PRKCSH, TECR, DBI, HNRNPR, PARK7, CLU, EEF1B2, SYNCRIP, ARL6IP5, SEC62, TMED7, SEC63, PDIA3, TPD52, TMED9, ACSL3, PDIA6, CKAP4, DDOST, EEF1G, HADHB, DNAJC3, STIM1, ASPH, EEF1D, ZW10, CANX, CAT, ERP29, PPIB, VCP, TMED10, RPN2, CRABP2, SAR1A, RPL10, HM13, USO1, MGST1, RRBP1, THY1, ATP1A1, RTN4, HSP90B1, PGRMC1, CYB5R3, SRP72, SERPINH1, APOD, METTL7A, UGGT1, TXNDC5, SEC31A, HSPA5, E…	621	828	18224	2.37463	5.97314e-08	2.71506e-09	2.20253e-09
GOTERM_CC_DIRECT	GO:0005839~proteasome core complex	11	1.76849	4.86124e-10	PSMA5, PSMA6, PSMB7, PSMA3, PSMB4, PSMA4, PSMA1, PSMB2, PSMB3, PSMB1, PSMA7	621	21	18224	15.3718	2.85841e-07	1.24279e-08	1.00818e-08
GOTERM_CC_DIRECT	GO:0071682~endocytic vesicle lumen	10	1.60772	5.32804e-10	HPX, HSP90AA1, HP, HBB, APOA1, HYOU1, CALR, HBA1, APOB, HSP90B1	621	16	18224	18.3414	3.13288e-07	1.30537e-08	1.05895e-08
GOTERM_CC_DIRECT	GO:0005743~mitochondrial inner membrane	43	6.91318	1.89593e-09	SLC25A3, ACADVL, STOML2, ACAA2, CNP, SHMT2, COX4I1, MGST1, PHB, PHB2, HSPD1, ACAT1, LGALS3, CHCHD3, CYB5R3, NNT, RPS3, HADH, TRAP1, NDUFA7, NDUFA4, MDH2, IDH2, GOT2, IMMT, SDHC, COQ9, SDHA, SOD2, SDHB, TUFM, HADHB, LETM1, HADHA, AFG3L2, GPD2, SUCLG1, VDAC1, ALDH18A1, UQCRC2, SLC25A12, SLC25A5, SLC25A4	621	441	18224	2.86142	1.11481e-06	4.45923e-08	3.61744e-08
GOTERM_CC_DIRECT	GO:0005856~cytoskeleton	38	6.10932	5.18285e-09	STOML2, EPB41, MVP, HSPB1, ADD3, UACA, PPL, ADD1, ACTG1, PDLIM1, CNN1, SDCBP, HINT1, CAPZB, ARHGDIA, EPB41L2, ARHGDIB, ARL6IP5, CCT3, DSP, TPM4, RDX, HIP1R, MSN, PARVA, TUBB4B, RHOA, LRPPRC, CKAP4, CAPZA1, FSCN1, VIM, EZR, PFN1, S100A9, FERMT2, VCL, PLEC	621	371	18224	3.00581	3.04751e-06	1.17212e-07	9.50854e-08
GOTERM_CC_DIRECT	GO:0031982~vesicle	21	3.37621	1.22859e-08	ANXA1, DCTN2, ANXA2, GDI2, MSN, MIF, RHOA, CORO1C, TF, MYL6, PKM, KIF5B, GNB2, CFL1, FLOT2, CD59, CALM3, EZR, TKT, GAPDH, CLIC1	621	128	18224	4.81461	7.22409e-06	2.6756e-07	2.17051e-07
GOTERM_CC_DIRECT	GO:0048471~perinuclear region of cytoplasm	51	8.19936	1.57241e-08	EIF4A2, PLVAP, CLIC4, PARK7, CLU, KIF5B, RACK1, ANXA6, FLOT2, CLIC1, TPD52, HSP90AA1, ANXA2, ANXA4, SERPINF1, NME2, ACSL3, ACTN4, CKAP4, S100A6, S100A4, EZR, PPIB, FKBP4, GAPDH, MTPN, VCP, CNP, MVP, USO1, TWF1, HSP90B1, LMNA, FLNA, APOD, SEC31A, HIP1R, MSN, LAMB1, TPD52L1, TPD52L2, LRPPRC, EHD2, TF, KRT18, RAB14, GNB2, GNAS, CTNNB1, CALR, HSPA1B	621	621	18224	2.41008	9.24572e-06	3.30206e-07	2.67871e-07
GOTERM_CC_DIRECT	GO:0005789~endoplasmic reticulum membrane	62	9.96785	4.88838e-08	ERO1A, TECR, MIA3, ARL6IP5, RAC1, SEC62, TMED7, SEC63, TMED4, EIF5A, RAB2A, TMED9, SACM1L, ACSL3, PDIA6, RHOA, CKAP4, DDOST, STIM1, ASPH, ZW10, CANX, FKBP4, COPB2, RAB1A, COPA, VCP, TMED10, RPN2, COPB1, HM13, RPN1, MGST1, HSD17B12, RTN4, HSP90B1, CDC42, LMAN1, SDCBP, CYB5R1, SCFD1, PGRMC1, CYB5R3, CD59, APOB, SEC11A, SEC11C, SEC31A, HSPA5, EPHX1, ERLIN2, KTN1, ARCN1, RAB10, FKBP1A, SPCS3, ERP44, …	621	862	18224	2.11075	2.87433e-05	9.91162e-07	8.04055e-07
GOTERM_CC_DIRECT	GO:0036464~cytoplasmic ribonucleoprotein granule	10	1.60772	7.2269e-08	CDC42, RPS4X, ROCK2, NCL, HNRNPU, RAC1, PABPC1, IQGAP1, RPL28, RPL6	621	25	18224	11.7385	4.24932e-05	1.41647e-06	1.14908e-06
GOTERM_CC_DIRECT	GO:0043234~protein complex	38	6.10932	8.21347e-08	PRPS2, CAB39, EPB41, CLTC, SNU13, ATP1A1, IQGAP1, PHB2, CLU, HSPD1, STIP1, PPP1CC, TTR, SNX2, YWHAQ, SPTBN1, HSP90AA1, ANXA1, ST13, GOT2, ACTN4, ERLIN2, SPTB, DDOST, SOD1, ACTA2, STIM1, DDX39B, GNB2, COL6A1, CANX, UBE2N, MYH9, CTNNB1, HNRNPC, FKBP4, VCL, LTF	621	412	18224	2.70669	4.8294e-05	1.55791e-06	1.26381e-06
GOTERM_CC_DIRECT	GO:0005832~chaperonin-containing T-complex	7	1.1254	1.16524e-07	CCT3, CCT6A, CCT2, CCT8, CCT7, CCT5, CCT4	621	9	18224	22.8248	6.85139e-05	2.14113e-06	1.73694e-06
GOTERM_CC_DIRECT	GO:0015935~small ribosomal subunit	10	1.60772	1.55979e-07	RPS4X, RPS25, RPS16, RPS18, RPS3, RACK1, RPSA, RPS2, RPS27A, RPS23	621	27	18224	10.869	9.17112e-05	2.77925e-06	2.2546e-06
GOTERM_CC_DIRECT	GO:0030863~cortical cytoskeleton	9	1.44695	3.59643e-07	CAPZB, TPM4, EPB41, CAPZA2, MYH9, FLNA, SLC4A1, ACTN4, EZR	621	22	18224	12.0053	0.000211448	6.21971e-06	5.04558e-06
GOTERM_CC_DIRECT	GO:0005793~endoplasmic reticulum-Golgi intermediate compartment	14	2.2508	4.05197e-07	TMED9, TMED10, HSPA5, COPB1, PDIA6, MYDGF, LMAN1, ERP44, GOLGB1, SERPINH1, P4HB, TMED7, UGGT1, NUCB2	621	68	18224	6.04187	0.000238228	6.80731e-06	5.52226e-06
GOTERM_CC_DIRECT	GO:0005903~brush border	13	2.09003	6.78891e-07	ACTR3, ACTN1, ACTN4, ADD3, MYL6, CAPZB, CAPZA2, MYH9, FLNB, EZR, CLIC1, VCL, PLEC	621	60	18224	6.35835	0.000399108	1.10886e-05	8.9953e-06
GOTERM_CC_DIRECT	GO:0005852~eukaryotic translation initiation factor 3 complex	8	1.28617	7.36747e-07	EIF3M, DDX3X, EIF3L, EIF3I, EIF3J, EIF3H, EIF3C, EIF3B	621	17	18224	13.81	0.000433113	1.17083e-05	9.49806e-06
GOTERM_CC_DIRECT	GO:0031093~platelet alpha granule lumen	12	1.92926	1.98264e-06	FGA, SERPINA3, ORM1, SERPINA1, AHSG, ACTN1, FGG, ACTN4, A2M, ALDOA, CLU, KNG1	621	55	18224	6.40281	0.00116511	3.06787e-05	2.48873e-05
GOTERM_CC_DIRECT	GO:0045121~membrane raft	23	3.69775	2.20364e-06	STOML2, ANXA2, GNAI3, PARK7, ERLIN2, IQGAP1, THY1, EEF2, HSPD1, GNAI2, HK1, DPP4, RAP1B, LDHB, SDCBP, FLOT1, SERPINH1, PGK1, VDAC1, CD36, CTSD, VCL, S100A10	621	206	18224	3.27652	0.0012949	3.32241e-05	2.69522e-05
GOTERM_CC_DIRECT	GO:0019773~proteasome core complex, alpha-subunit complex	6	0.96463	2.30674e-06	PSMA5, PSMA6, PSMA3, PSMA4, PSMA1, PSMA7	621	8	18224	22.0097	0.00135544	3.39091e-05	2.75079e-05
GOTERM_CC_DIRECT	GO:0008091~spectrin	6	0.96463	5.04451e-06	SPTA1, EPB41, EPB41L2, SPTAN1, SPTB, SPTBN1	621	9	18224	19.5641	0.00296178	7.06231e-05	5.72912e-05
GOTERM_CC_DIRECT	GO:0002199~zona pellucida receptor complex	6	0.96463	5.04451e-06	CCT3, CCT2, CCT8, CCT7, CCT5, CCT4	621	9	18224	19.5641	0.00296178	7.06231e-05	5.72912e-05
GOTERM_CC_DIRECT	GO:0016282~eukaryotic 43S preinitiation complex	7	1.1254	5.82645e-06	EIF3M, EIF3L, EIF3I, EIF3J, EIF3H, EIF3C, EIF3B	621	15	18224	13.6949	0.0034201	7.78626e-05	6.3164e-05
GOTERM_CC_DIRECT	GO:0033290~eukaryotic 48S preinitiation complex	7	1.1254	5.82645e-06	EIF3M, EIF3L, EIF3I, EIF3J, EIF3H, EIF3C, EIF3B	621	15	18224	13.6949	0.0034201	7.78626e-05	6.3164e-05
GOTERM_CC_DIRECT	GO:0005911~cell-cell junction	20	3.21543	6.57495e-06	ACTR3, CLIC4, ANXA2, WDR1, ACTN1, CTNND1, TWF1, ACTN4, IQGAP1, ADD3, CDC42, RAB10, RAP1B, FSCN1, FLOT1, CTNNA1, FLNA, CTNNB1, TLN1, VCL	621	172	18224	3.41235	0.00385862	8.59127e-05	6.96945e-05
GOTERM_CC_DIRECT	GO:0044297~cell body	12	1.92926	7.97276e-06	CCT3, ACTA2, CCT2, GNB2, PARK7, CCT8, EZR, CCT7, RPL28, CCT5, GNAI2, CCT4	621	63	18224	5.58976	0.00467703	0.00010025	8.1325e-05
GOTERM_CC_DIRECT	GO:0030496~midbody	17	2.73312	8.01316e-06	CLIC4, HSPA5, ANXA2, RDX, CTNND1, GNAI3, IQGAP1, RHOA, TRIOBP, HSP90B1, GNAI2, CDC42, PPP1CC, RACK1, ERH, RAN, ARF6	621	129	18224	3.86733	0.00470067	0.00010025	8.1325e-05
GOTERM_CC_DIRECT	GO:0030027~lamellipodium	19	3.05466	8.87408e-06	ACTR3, RDX, CTNND1, NME2, PARVA, IQGAP2, RHOA, CORO1C, DPP4, ACTA2, SNX2, CAPZB, RAB13, FSCN1, FLOT1, CTNNA1, FLOT2, CTNNB1, RAC1	621	160	18224	3.48486	0.00520439	0.000108707	8.81862e-05
GOTERM_CC_DIRECT	GO:0009986~cell surface	40	6.43087	9.46183e-06	USP14, CLIC4, PLVAP, HSP90AB1, ITGB4, HM13, HNRNPU, PHB, IQGAP2, PHB2, CLU, HSPD1, DPP4, EPCAM, CD59, CD36, PDIA3, FGA, HSP90AA1, ANXA1, AMBP, HSPA5, ANXA2, ANXA4, FGG, GOT2, APOA1, HSPA2, MIF, SPTB, PDIA4, ERP44, TF, ERP29, CALR, TLN1, CRYAB, CD44, FERMT2, LTF	621	542	18224	2.16577	0.00554813	0.000113542	9.2108e-05
GOTERM_CC_DIRECT	GO:0001726~ruffle	14	2.2508	1.06964e-05	ANXA2, ACTN1, RDX, NME2, IQGAP1, CLIP1, FSCN1, S100A6, GNAS, MYH9, LCP1, EZR, TLN1, ARF6	621	90	18224	4.56497	0.00626978	0.00012579	0.000102044
GOTERM_CC_DIRECT	GO:0005811~lipid particle	12	1.92926	1.2679e-05	RAP1B, TRAP1, VCP, FABP4, CYB5R3, ANXA2, PLIN3, METTL7A, ACSL3, PRPF19, GAPDH, CKAP4	621	66	18224	5.33568	0.00742759	0.000146182	0.000118586
GOTERM_CC_DIRECT	GO:0042645~mitochondrial nucleoid	10	1.60772	1.70572e-05	HSPA9, HADHB, HADHA, ACADVL, SHMT2, VDAC1, SLC25A5, SOD2, LRPPRC, TUFM	621	45	18224	6.52138	0.0099796	0.000192878	0.000156467
GOTERM_CC_DIRECT	GO:0034663~endoplasmic reticulum chaperone complex	6	0.96463	1.74741e-05	HSPA5, HYOU1, P4HB, PPIB, PDIA6, HSP90B1	621	11	18224	16.007	0.0102223	0.000193864	0.000157267
GOTERM_CC_DIRECT	GO:0008180~COP9 signalosome	9	1.44695	1.78988e-05	COPS6, STOML2, HSP90AB1, HSPA5, EPB41L2, FLOT1, MYH9, COPS7A, DYNLL1	621	35	18224	7.54617	0.0104694	0.000194898	0.000158106
GOTERM_CC_DIRECT	GO:0005790~smooth endoplasmic reticulum	8	1.28617	1.90753e-05	DNAJC3, HSPA5, SLMAP, CANX, ERP29, HYOU1, CALR, PPIB	621	26	18224	9.0296	0.0111537	0.000203933	0.000165435
GOTERM_CC_DIRECT	GO:0036020~endolysosome membrane	6	0.96463	2.9117e-05	CLTC, AP2S1, CLTA, AP2A1, AP2B1, AP2M1	621	12	18224	14.6731	0.0169753	0.000305729	0.000248015
GOTERM_CC_DIRECT	GO:0019013~viral nucleocapsid	8	1.28617	3.2361e-05	SYNCRIP, HNRNPA3, HNRNPK, HNRNPD, HNRNPR, HNRNPH3, HNRNPC, HNRNPA1	621	28	18224	8.38463	0.0188487	0.000333829	0.00027081
GOTERM_CC_DIRECT	GO:0030669~clathrin-coated endocytic vesicle membrane	9	1.44695	6.06986e-05	AP1G1, CLTC, AP1B1, AP2S1, CD9, AP2A1, AP2B1, APOB, AP2M1	621	41	18224	6.44185	0.0350624	0.000615358	0.000499193
GOTERM_CC_DIRECT	GO:0030126~COPI vesicle coat	6	0.96463	6.95429e-05	COPB2, COPA, COPB1, COPG1, TMED7, ARCN1	621	14	18224	12.5769	0.0400678	0.000693071	0.000562236
GOTERM_CC_DIRECT	GO:0030133~transport vesicle	13	2.09003	8.9741e-05	COPB2, COPA, TMED9, TMED10, COPB1, RAB3D, USO1, ARCN1, ERP29, GNAS, PLIN3, COPG1, TMED7	621	95	18224	4.0158	0.0514019	0.000879461	0.000713441
GOTERM_CC_DIRECT	GO:0005654~nucleoplasm	130	20.9003	0.000111631	HNRNPU, HNRNPR, SMC3, IPO5, CNDP2, RPS14, GOLGA3, RPS17, PSMD6, GOLGA4, RPS16, PSMD7, RPS18, TRIM29, NAMPT, PRKACA, HADH, RPS13, RPS12, SKP1, GTF2I, RPSA, MIF, SDHB, ACLY, ILF3, DDX39B, NCL, PSME3, LAP3, UQCRC2, FKBP4, SRSF7, RAI14, PSMD10, KHDRBS1, VCP, PSMD11, CRABP2, PSMD14, CNP, PSMD13, PRKDC, COPS7A, SNU13, PHB, TXN, PCBP1, EPB41L2, TPR, LTA4H, TRAP1, HSPA8, XRCC6, API5, XRCC5, NONO, PA2G4, …	621	2784	18224	1.37033	0.0635344	0.00107605	0.000872914
GOTERM_CC_DIRECT	GO:0008290~F-actin capping protein complex	5	0.803859	0.000145844	MTPN, CAPZB, CAPZA1, CAPZA2, ADD1	621	9	18224	16.3035	0.0821879	0.00136121	0.00110425
GOTERM_CC_DIRECT	GO:0016600~flotillin complex	5	0.803859	0.000145844	FLOT1, CTNNA1, CTNNB1, FLOT2, CORO1C	621	9	18224	16.3035	0.0821879	0.00136121	0.00110425
GOTERM_CC_DIRECT	GO:0022624~proteasome accessory complex	6	0.96463	0.000197454	PSMD6, PSMC5, PSMD11, PSMD14, PSMC3, PSMD13	621	17	18224	10.3575	0.109627	0.00181411	0.00147165
GOTERM_CC_DIRECT	GO:0005916~fascia adherens	5	0.803859	0.000236536	DSP, DES, ACTN1, CTNNB1, VCL	621	10	18224	14.6731	0.129859	0.00213974	0.00173581
GOTERM_CC_DIRECT	GO:0005634~nucleus	225	36.1736	0.000277604	RPL4, EIF4A1, RPL5, RPL30, HNRNPU, ENO1, SMC3, PHB2, RPL9, RPL6, GOLGA3, LGALS3, PSMD7, RPS18, PPP2R1A, FTH1, PRKACA, RPS13, SKP1, RPL22, TALDO1, ACTN4, SND1, AZGP1, MTAP, DDX39B, PSME3, ZW10, SUCLG2, RPL27, VDAC1, LAP3, PFN1, ALDH7A1, RPN2, CRABP2, SHMT2, EPB41, SHMT1, MGST1, SNU13, IQGAP1, TXN, PPL, LDHA, PRDX1, EPB41L2, SFN, LTA4H, SPTBN1, XRCC6, XRCC5, PARVA, PA2G4, EIF1, CS, RPS25, EHD2, RPS…	621	5415	18224	1.21937	0.150624	0.0024732	0.00200632
GOTERM_CC_DIRECT	GO:0005938~cell cortex	14	2.2508	0.000287374	FGA, ANXA2, NUMA1, FGG, CRIP2, ADD3, RHOA, NCL, CTNNB1, FLNB, PFN1, FERMT2, RAI14, ARF6	621	123	18224	3.34022	0.155491	0.00252203	0.00204593
GOTERM_CC_DIRECT	GO:0071944~cell periphery	8	1.28617	0.000303829	KRT18, RDX, NME2, CTNNB1, MSN, EZR, PHB2, RHOA	621	39	18224	6.01974	0.163625	0.00262722	0.00213127
GOTERM_CC_DIRECT	GO:0005838~proteasome regulatory particle	5	0.803859	0.000361714	PSMD10, PSMD6, PSMC5, PSMD7, PSMD13	621	11	18224	13.3392	0.191623	0.00301582	0.00244651
GOTERM_CC_DIRECT	GO:0001931~uropod	5	0.803859	0.000361714	FLOT1, MYH9, MSN, FLOT2, EZR	621	11	18224	13.3392	0.191623	0.00301582	0.00244651
GOTERM_CC_DIRECT	GO:0030659~cytoplasmic vesicle membrane	14	2.2508	0.000364155	YWHAE, CLIC4, ANXA1, AP1B1, YWHAZ, RAB10, CLIP1, RAB14, YWHAQ, AP1G1, RAB13, SFN, YWHAG, YWHAH	621	126	18224	3.26069	0.192782	0.00301582	0.00244651
GOTERM_CC_DIRECT	GO:0001725~stress fiber	9	1.44695	0.000448289	TPM4, ACTN1, FSCN1, MYH9, FLNB, LCP1, ACTN4, FERMT2, MYH7	621	54	18224	4.89104	0.23176	0.00366103	0.00296992
GOTERM_CC_DIRECT	GO:0005765~lysosomal membrane	22	3.53698	0.000466371	RAB2A, NSF, SCARB2, HSPA8, HSP90AB1, ANXA2, HM13, AP1B1, GNAI3, CP, DPP4, RAB14, AP1G1, DNAJC5, GNA11, GNB2, COL6A1, FLOT1, ANXA6, UBA1, VPS35, AP2M1	621	274	18224	2.35627	0.239888	0.00375652	0.00304738
GOTERM_CC_DIRECT	GO:0005730~nucleolus	49	7.87781	0.000497504	RPL4, RPL5, SLC25A3, ACADVL, SRP54, OLA1, HNRNPR, RPL8, RPL9, IPO5, RPS14, GOLGA3, RPL7A, PPP1CC, DHX15, RPS13, RPS3A, REXO2, EEF1A1, ILF3, EEF1D, NCL, EZR, CSTB, PRKDC, RPL12, USO1, RPL11, SNU13, PGRMC1, SRP72, RPS3, FLNA, RPS2, RPS27A, CCT5, SPTBN1, HSPA9, HSPA8, NPM1, XRCC6, XRCC5, NONO, PA2G4, RPS25, KRT18, UBE2N, RAN, RPS23	621	857	18224	1.6779	0.253683	0.00395314	0.00320688
GOTERM_CC_DIRECT	GO:0005741~mitochondrial outer membrane	15	2.41158	0.000573016	TOMM70, VAT1, DDX3X, CNP, MAOA, MGST1, CISD1, ACSL3, PHB2, ASS1, HK1, HADHB, PPP1CC, CYB5R3, VDAC1	621	149	18224	2.95432	0.286113	0.00449245	0.00364438
GOTERM_CC_DIRECT	GO:0042383~sarcolemma	11	1.76849	0.000608723	DES, ANXA1, ANXA2, SLMAP, COL6A1, FLOT1, COL6A3, CD59, ATP1A1, ATP1B1, PLEC	621	85	18224	3.79775	0.300954	0.00470959	0.00382054
GOTERM_CC_DIRECT	GO:0030175~filopodium	10	1.60772	0.000653828	CDC42, ACTA2, DYNC1H1, RDX, FSCN1, TWF1, MSN, LCP1, IQGAP2, EZR	621	71	18224	4.13327	0.319261	0.00499287	0.00405034
GOTERM_CC_DIRECT	GO:0030018~Z disc	13	2.09003	0.00069044	ACTN1, HSPB1, SLC4A1, PARVA, ACTN4, FKBP1A, DES, CAPZB, FLNA, CTNNB1, FLNB, CRYAB, MYH7	621	118	18224	3.23306	0.333769	0.00520485	0.00422231
GOTERM_CC_DIRECT	GO:0042995~cell projection	10	1.60772	0.000977855	CDC42, ACTR2, HNRNPK, WDR1, ACTN1, ARPC4, EZR, RTN4, GTF2I, CCT4	621	75	18224	3.91283	0.437441	0.00727821	0.00590426
GOTERM_CC_DIRECT	GO:0071541~eukaryotic translation initiation factor 3 complex, eIF3m	4	0.643087	0.00123796	EIF3M, EIF3I, EIF3H, EIF3B	621	7	18224	16.7693	0.517305	0.009099	0.00738134
GOTERM_CC_DIRECT	GO:0016323~basolateral plasma membrane	16	2.57235	0.00128498	DSP, HSP90AA1, ANXA1, HSP90AB1, ANXA2, MSN, AP2A1, SLC4A1, ATP1A1, ATP1B1, EPCAM, CA2, FLOT1, FLOT2, CTNNB1, EZR	621	180	18224	2.60855	0.530485	0.00932802	0.00756712
GOTERM_CC_DIRECT	GO:0005604~basement membrane	10	1.60772	0.00142132	VTN, ANXA2, LAMB2, LAMA4, SERPINF1, FBLN1, RPSA, LAMB1, TGFBI, SMC3	621	79	18224	3.71471	0.566703	0.0101919	0.00826794
GOTERM_CC_DIRECT	GO:0005884~actin filament	9	1.44695	0.00156849	CAPZB, TPM4, WDR1, ACTN1, FLNA, LCP1, RAC1, IQGAP1, EZR	621	65	18224	4.06332	0.602672	0.0111117	0.00901406
GOTERM_CC_DIRECT	GO:0005791~rough endoplasmic reticulum	8	1.28617	0.00160835	SEC61A1, RAB14, RPN2, HM13, CANX, RPN1, SEC62, HSPD1	621	51	18224	4.60333	0.611893	0.0112585	0.00913315
GOTERM_CC_DIRECT	GO:0030117~membrane coat	6	0.96463	0.00162917	COPB2, AP1G1, COPB1, AP1B1, AP2S1, AP2B1	621	26	18224	6.7722	0.616621	0.01127	0.00914251
GOTERM_CC_DIRECT	GO:0005844~polysome	7	1.1254	0.00165135	RPS4X, PSMA6, PSMA1, RPS3, CALR, GCN1, EIF4G1	621	38	18224	5.40588	0.621597	0.0112906	0.00915923
GOTERM_CC_DIRECT	GO:0005794~Golgi apparatus	47	7.55627	0.00176566	RAB1A, SERPINA1, TMED10, SAR1A, COPB1, USO1, GDI2, GNAI3, DBI, ATP1A1, CLU, GLG1, HSPD1, IPO5, STIP1, LMAN1, GOLGA3, GANAB, GOLGA4, CAND1, TMEM43, AP1G1, PSMB3, CTNNA1, CD36, TMED7, APOB, RAB2A, TMED9, SACM1L, ACSL3, ARCN1, RAB10, RAB14, ARPC2, GOLGB1, CAT, RAB13, CALU, PLIN3, ACO1, COPG1, CALR, CRYAB, CD44, NUCB2, ARF6	621	863	18224	1.59823	0.646236	0.0119334	0.00968069
GOTERM_CC_DIRECT	GO:0032587~ruffle membrane	10	1.60772	0.00184997	EEF1A1, HSP90AA1, CFL1, HIP1R, RPS3, TWF1, LCP1, RAC1, EZR, TLN1	621	82	18224	3.57881	0.663377	0.0123612	0.0100277
GOTERM_CC_DIRECT	GO:0014731~spectrin-associated cytoskeleton	4	0.643087	0.00193078	SPTA1, EPB41, SPTB, SPTBN1	621	8	18224	14.6731	0.679025	0.0127561	0.0103481
GOTERM_CC_DIRECT	GO:0005623~cell	11	1.76849	0.0021398	PDIA3, PRDX2, PRDX1, FTH1, ACO1, P4HB, CP, VCL, PDIA4, HK1, TXNDC5	621	100	18224	3.22808	0.716218	0.01398	0.0113409
GOTERM_CC_DIRECT	GO:0005874~microtubule	22	3.53698	0.00230089	CCT3, CCT2, DYNC1H1, NUDC, DCTN2, CNP, DCTN1, IQGAP1, IQGAP2, TUBB4B, DYNLL1, LRPPRC, CCT6A, TUBA1B, CLIP1, STIM1, KIF5B, CCT8, CCT7, FKBP4, CCT5, CCT4	621	311	18224	2.07594	0.741919	0.0148673	0.0120607
GOTERM_CC_DIRECT	GO:0005902~microvillus	8	1.28617	0.00308289	CLIC4, CNP, CA2, RDX, FSCN1, MSN, IQGAP2, EZR	621	57	18224	4.11877	0.83725	0.0197037	0.0159841
GOTERM_CC_DIRECT	GO:0030864~cortical actin cytoskeleton	7	1.1254	0.00315965	CAP1, EEF1A1, WDR1, RDX, FLOT1, DSTN, FLOT2	621	43	18224	4.77729	0.844454	0.0199771	0.0162059
GOTERM_CC_DIRECT	GO:0005589~collagen type VI trimer	3	0.482315	0.0033885	COL6A1, COL6A3, DCN	621	3	18224	29.3462	0.864098	0.0211962	0.0171949
GOTERM_CC_DIRECT	GO:0031941~filamentous actin	6	0.96463	0.00365884	TPM4, FSCN1, FLNA, IQGAP2, FERMT2, ACTG1	621	31	18224	5.67991	0.884137	0.0226463	0.0183713
GOTERM_CC_DIRECT	GO:0045177~apical part of cell	9	1.44695	0.00390115	CDC42, CLIC4, NUMA1, CA2, MGST1, CTNNB1, MSN, CD36, EZR	621	75	18224	3.52155	0.899577	0.0238342	0.0193349
GOTERM_CC_DIRECT	GO:0008250~oligosaccharyltransferase complex	4	0.643087	0.00393183	RPN2, RPN1, STT3A, DDOST	621	10	18224	11.7385	0.901379	0.0238342	0.0193349
GOTERM_CC_DIRECT	GO:0014704~intercalated disc	7	1.1254	0.00398671	DSP, DES, CAPZB, CTNNA1, ATP1A1, ATP1B1, YWHAH	621	45	18224	4.56497	0.904523	0.0239203	0.0194047
GOTERM_CC_DIRECT	GO:0071013~catalytic step 2 spliceosome	10	1.60772	0.00406879	SYNCRIP, HNRNPA3, HNRNPK, HNRNPU, HNRNPR, PABPC1, HNRNPC, HNRNPA1, PRPF19, SF3B1	621	92	18224	3.18981	0.90904	0.0241662	0.0196042
GOTERM_CC_DIRECT	GO:0005681~spliceosomal complex	10	1.60772	0.0046937	HSPA8, LGALS3, DDX39B, U2AF2, API5, HNRNPR, HNRNPH3, HNRNPC, HNRNPA1, SF3B1	621	94	18224	3.12194	0.937112	0.0275989	0.0223889
GOTERM_CC_DIRECT	GO:0001772~immunological synapse	6	0.96463	0.0055113	LGALS3, STOML2, PDCD6IP, ARHGDIA, MYH9, EZR	621	34	18224	5.17874	0.961211	0.0320856	0.0260286
GOTERM_CC_DIRECT	GO:0031838~haptoglobin-hemoglobin complex	3	0.482315	0.00662421	HP, HBB, HBA1	621	4	18224	22.0097	0.979919	0.0367456	0.029809
GOTERM_CC_DIRECT	GO:0005853~eukaryotic translation elongation factor 1 complex	3	0.482315	0.00662421	EEF1A1, EEF1B2, EEF1D	621	4	18224	22.0097	0.979919	0.0367456	0.029809
GOTERM_CC_DIRECT	GO:0005749~mitochondrial respiratory chain complex II, succinate dehydrogenase complex (ubiquinone)	3	0.482315	0.00662421	SDHC, SDHA, SDHB	621	4	18224	22.0097	0.979919	0.0367456	0.029809
GOTERM_CC_DIRECT	GO:0042588~zymogen granule	3	0.482315	0.00662421	RAB3D, GNAI3, HSPD1	621	4	18224	22.0097	0.979919	0.0367456	0.029809
GOTERM_CC_DIRECT	GO:0005638~lamin filament	3	0.482315	0.00662421	LMNA, LMNB2, LMNB1	621	4	18224	22.0097	0.979919	0.0367456	0.029809
GOTERM_CC_DIRECT	GO:0019898~extrinsic component of membrane	9	1.44695	0.00670718	EHD2, SNX2, ANXA1, EPB41, EPB41L2, TPR, RDX, MSN, EZR	621	82	18224	3.22093	0.980882	0.0368581	0.0299002
GOTERM_CC_DIRECT	GO:0005885~Arp2/3 protein complex	4	0.643087	0.00685149	ACTR3, ACTR2, ARPC2, ARPC4	621	12	18224	9.78207	0.982447	0.0369603	0.0299831
GOTERM_CC_DIRECT	GO:0005833~hemoglobin complex	4	0.643087	0.00685149	CYB5R3, HBG1, HBB, HBA1	621	12	18224	9.78207	0.982447	0.0369603	0.0299831
GOTERM_CC_DIRECT	GO:0005576~extracellular region	74	11.8971	0.00699866	SERPINA3, ORM1, SERPINA1, WDR1, COL14A1, CRISP3, HP, HBB, CLU, JCHAIN, IGHG3, C4B, IGHG4, IGHG2, BPIFA2, RNPEP, CA6, CTSD, FGA, HSP90AA1, ANXA1, AHSG, SERPINF1, ACTN1, FGG, APOA2, APOA1, MIF, ACTN4, HBA1, DCN, AZGP1, COL6A1, COL6A3, TLN1, ALDOA, S100A9, PPIA, CFB, VCL, LTF, LAMA4, FBLN1, ITIH1, UACA, CST5, KNG1, HSP90B1, C3, VTN, HPX, TTR, FLNA, APOD, A2M, IGHA1, GC, APOB, AMBP, LAMB2, LAMB1, CP,…	621	1610	18224	1.34883	0.983912	0.037411	0.0303487
GOTERM_CC_DIRECT	GO:0045111~intermediate filament cytoskeleton	7	1.1254	0.00816244	PSMD10, DES, TRIM29, CCT8, VIM, SEC62, PLEC	621	52	18224	3.95045	0.991927	0.0430467	0.0349206
GOTERM_CC_DIRECT	GO:0002102~podosome	5	0.803859	0.00819938	HNRNPK, TPM4, WDR1, FSCN1, LCP1	621	24	18224	6.11379	0.992102	0.0430467	0.0349206
GOTERM_CC_DIRECT	GO:0070971~endoplasmic reticulum exit site	4	0.643087	0.00868427	PDCD6IP, MIA3, APOB, SEC31A	621	13	18224	9.0296	0.994075	0.0447925	0.0363368
GOTERM_CC_DIRECT	GO:0030122~AP-2 adaptor complex	4	0.643087	0.00868427	AP2S1, AP2A1, AP2B1, AP2M1	621	13	18224	9.0296	0.994075	0.0447925	0.0363368
GOTERM_CC_DIRECT	GO:0019897~extrinsic component of plasma membrane	5	0.803859	0.00950339	EEA1, STOML2, ANXA2, RAC1, S100A10	621	25	18224	5.86924	0.996356	0.0485912	0.0394184
GOTERM_CC_DIRECT	GO:0030139~endocytic vesicle	7	1.1254	0.0097832	DPP4, TF, KIF5B, RAB13, FLOT2, APOA1, ARF6	621	54	18224	3.80414	0.996914	0.0495907	0.0402292
GOTERM_CC_DIRECT	GO:0031252~cell leading edge	6	0.96463	0.0099257	ARPC2, DCTN1, ITGB4, MYH9, VIM, IQGAP1	621	39	18224	4.5148	0.997164	0.049883	0.0404663
GOTERM_CC_DIRECT	GO:0045252~oxoglutarate dehydrogenase complex	3	0.482315	0.0107922	OGDH, DLST, DLD	621	5	18224	17.6077	0.998305	0.0537779	0.0436259
GOTERM_CC_DIRECT	GO:0016324~apical plasma membrane	19	3.05466	0.0109336	HSP90AA1, ANXA1, HSP90AB1, RDX, AKR1A1, MSN, AP2A1, ATP1A1, THY1, ATP1B1, DPP4, TF, EPCAM, FLOT1, GNAS, CD9, FLOT2, CD36, EZR	621	291	18224	1.91608	0.998442	0.0540247	0.0438261
GOTERM_CC_DIRECT	GO:0030131~clathrin adaptor complex	4	0.643087	0.0157649	AP1G1, AP1B1, AP2B1, AP2M1	621	16	18224	7.33655	0.999912	0.0762731	0.0618746
GOTERM_CC_DIRECT	GO:0070937~CRD-mediated mRNA stability complex	3	0.482315	0.0158254	SYNCRIP, HNRNPU, YBX1	621	6	18224	14.6731	0.999916	0.0762731	0.0618746
GOTERM_CC_DIRECT	GO:0030130~clathrin coat of trans-Golgi network vesicle	3	0.482315	0.0158254	CLTC, CLTA, AP2A1	621	6	18224	14.6731	0.999916	0.0762731	0.0618746
GOTERM_CC_DIRECT	GO:0016363~nuclear matrix	9	1.44695	0.0175366	PSMA6, CLIC4, NUMA1, DDX39B, NONO, CFL1, SMC3, PHB2, LMNB1	621	97	18224	2.72284	0.99997	0.0838336	0.0680078
GOTERM_CC_DIRECT	GO:0031143~pseudopodium	4	0.643087	0.018668	CNP, ACTN1, MSN, ACTN4	621	17	18224	6.90499	0.999985	0.0885225	0.0718116
GOTERM_CC_DIRECT	GO:0000139~Golgi membrane	31	4.98392	0.0195416	RAB1A, COPB2, COPA, SERPINA1, TMED10, NUMA1, COPB1, USO1, MIA3, GLG1, CDC42, LMAN1, GOLGA3, GOLGA4, TFG, AP1G1, CD59, ARFIP1, RAC1, TMED7, SEC31A, RAB2A, NSF, TMED9, SACM1L, AP1B1, ARCN1, RAB10, RAB14, GOLGB1, COPG1	621	591	18224	1.53931	0.999991	0.0919238	0.0745708
GOTERM_CC_DIRECT	GO:0005813~centrosome	24	3.85852	0.0201768	DYNC1H1, NPM1, G6PD, CLIC4, DCTN2, MDH1, NUMA1, ROCK2, DCTN1, GNAI3, OLA1, DYNLL1, GNAI2, CLIP1, ACTR1A, PSMA1, DDAH2, CTNNB1, CALM3, CCT8, PRKACA, CCT5, SKP1, CCT4	621	426	18224	1.65331	0.999994	0.0941584	0.0763836
GOTERM_CC_DIRECT	GO:0033116~endoplasmic reticulum-Golgi intermediate compartment membrane	7	1.1254	0.0214075	RAB2A, LMAN1, TMED9, SERPINA1, TMED10, CD59, TMED7	621	64	18224	3.20974	0.999997	0.099115	0.0804045
GOTERM_CC_DIRECT	GO:0097433~dense body	3	0.482315	0.0216603	TF, SND1, ACTG1	621	7	18224	12.5769	0.999997	0.0995022	0.0807186
GOTERM_CC_DIRECT	GO:0030666~endocytic vesicle membrane	7	1.1254	0.0245241	AP2S1, CD9, AP2A1, AP2B1, CD36, RPS27A, AP2M1	621	66	18224	3.11248	1	0.111784	0.090682
GOTERM_CC_DIRECT	GO:0001891~phagocytic cup	4	0.643087	0.0253015	ANXA1, RACK1, LCP1, RAC1	621	19	18224	6.17815	1	0.113374	0.0919716
GOTERM_CC_DIRECT	GO:0031258~lamellipodium membrane	4	0.643087	0.0253015	DPP4, NCKAP1, CFL1, FERMT2	621	19	18224	6.17815	1	0.113374	0.0919716
GOTERM_CC_DIRECT	GO:0030176~integral component of endoplasmic reticulum membrane	9	1.44695	0.0255008	SEC61A1, STIM1, ASPH, HSPA5, SACM1L, TECR, RRBP1, RTN4, KTN1	621	104	18224	2.53958	1	0.113374	0.0919716
GOTERM_CC_DIRECT	GO:0043202~lysosomal lumen	8	1.28617	0.0256441	SCARB2, HSPA8, HSP90AA1, GC, GYG1, CTSD, DCN, TXNDC5	621	85	18224	2.762	1	0.113374	0.0919716
GOTERM_CC_DIRECT	GO:0043231~intracellular membrane-bounded organelle	29	4.66238	0.0263475	ERO1A, VCP, COPB1, CLTC, CLTA, MIA3, ATP1A1, YBX1, ETFB, IPO5, GOLGA4, AP1G1, PCBP1, CTNNA1, APOB, SPTAN1, SEC31A, G6PD, AMBP, HIP1R, TALDO1, AP2B1, DDOST, ARCN1, PSMA4, RAB14, CAT, PLIN3, GAPDH	621	558	18224	1.52516	1	0.115614	0.0937892
GOTERM_CC_DIRECT	GO:0005869~dynactin complex	3	0.482315	0.0282369	ACTR1A, DCTN2, DCTN1	621	8	18224	11.0048	1	0.119448	0.0968991
GOTERM_CC_DIRECT	GO:0033018~sarcoplasmic reticulum lumen	3	0.482315	0.0282369	ASPH, CALU, CALR	621	8	18224	11.0048	1	0.119448	0.0968991
GOTERM_CC_DIRECT	GO:0008541~proteasome regulatory particle, lid subcomplex	3	0.482315	0.0282369	PSMD11, PSMD14, PSMD13	621	8	18224	11.0048	1	0.119448	0.0968991
GOTERM_CC_DIRECT	GO:0070419~nonhomologous end joining complex	3	0.482315	0.0282369	XRCC6, XRCC5, PRKDC	621	8	18224	11.0048	1	0.119448	0.0968991
GOTERM_CC_DIRECT	GO:0034366~spherical high-density lipoprotein particle	3	0.482315	0.0282369	APOA2, APOA1, CLU	621	8	18224	11.0048	1	0.119448	0.0968991
GOTERM_CC_DIRECT	GO:0034361~very-low-density lipoprotein particle	4	0.643087	0.029032	APOA2, APOA1, APOB, PCYOX1	621	20	18224	5.86924	1	0.121934	0.0989161
GOTERM_CC_DIRECT	GO:0009897~external side of plasma membrane	14	2.2508	0.0304946	FGA, ANXA5, GSR, FGG, THY1, IGHG3, IGHG4, IGHG2, CLPTM1, CD9, P4HB, CALR, CD36, IGHA1	621	213	18224	1.92886	1	0.127169	0.103163
GOTERM_CC_DIRECT	GO:0016328~lateral plasma membrane	6	0.96463	0.0336648	ANXA1, EPCAM, RAB13, CTNNB1, IQGAP1, CORO1C	621	53	18224	3.32221	1	0.139401	0.113085
GOTERM_CC_DIRECT	GO:0016281~eukaryotic translation initiation factor 4F complex	3	0.482315	0.0354979	EIF4A2, EIF4A1, EIF4G1	621	9	18224	9.78207	1	0.14395	0.116776
GOTERM_CC_DIRECT	GO:0005577~fibrinogen complex	3	0.482315	0.0354979	FGA, FGG, FBLN1	621	9	18224	9.78207	1	0.14395	0.116776
GOTERM_CC_DIRECT	GO:0005915~zonula adherens	3	0.482315	0.0354979	CTNND1, CTNNA1, VCL	621	9	18224	9.78207	1	0.14395	0.116776
GOTERM_CC_DIRECT	GO:0030286~dynein complex	4	0.643087	0.0373124	DYNC1H1, DCTN2, DCTN1, DYNLL1	621	22	18224	5.33568	1	0.150272	0.121904
GOTERM_CC_DIRECT	GO:0005758~mitochondrial intermembrane space	7	1.1254	0.039967	TRAP1, STOML2, SHMT2, CAT, PARK7, REXO2, SOD1	621	74	18224	2.77599	1	0.159868	0.129689
GOTERM_CC_DIRECT	GO:0031430~M band	4	0.643087	0.0418565	ENO1, ALDOA, CRYAB, SPTBN1	621	23	18224	5.10369	1	0.166295	0.134902
GOTERM_CC_DIRECT	GO:0030017~sarcomere	5	0.803859	0.0426427	PSMA6, LMAN1, CAPZB, CALM3, MYH7	621	39	18224	3.76234	1	0.168281	0.136514
GOTERM_CC_DIRECT	GO:0031597~cytosolic proteasome complex	3	0.482315	0.0433894	PSMC5, PSMD14, PSMC3	621	10	18224	8.80386	1	0.170086	0.137978
GOTERM_CC_DIRECT	GO:0005768~endosome	14	2.2508	0.0442112	ANXA1, ANXA2, ATP1A1, RHOA, RAB10, TM9SF2, CLIP1, ARPC2, FLOT1, FLOT2, PLIN3, VPS35, EZR, ARF6	621	225	18224	1.82599	1	0.17216	0.139661
GOTERM_CC_DIRECT	GO:0005769~early endosome	14	2.2508	0.0496123	RAB1A, ANXA2, APOA2, APOA1, PHB, HSPD1, PRDX3, EEA1, TF, RAB14, FLOT1, VPS35, APOB, ARF6	621	229	18224	1.79409	1	0.191476	0.15533
GOTERM_CC_DIRECT	GO:0072686~mitotic spindle	5	0.803859	0.049823	CDC42, NUMA1, TPR, RPS3, DYNLL1	621	41	18224	3.57881	1	0.191476	0.15533
GOTERM_CC_DIRECT	GO:0008540~proteasome regulatory particle, base subcomplex	3	0.482315	0.060862	PSMD10, PSMC5, PSMC3	621	12	18224	7.33655	1	0.232382	0.188514
GOTERM_CC_DIRECT	GO:0005777~peroxisome	8	1.28617	0.0643485	IDH1, ECH1, IDH2, CAT, ACADM, VIM, TKT, SOD1	621	104	18224	2.2574	1	0.244109	0.198027
GOTERM_CC_DIRECT	GO:0045273~respiratory chain complex II	2	0.321543	0.0668865	SDHC, SDHB	621	2	18224	29.3462	1	0.252111	0.204518
GOTERM_CC_DIRECT	GO:0005901~caveola	6	0.96463	0.0699914	EHD2, PLVAP, FLOT1, FLOT2, ATP1A1, ATP1B1	621	65	18224	2.70888	1	0.260158	0.211047
GOTERM_CC_DIRECT	GO:0031092~platelet alpha granule membrane	3	0.482315	0.0703489	CYB5R1, CD9, CD36	621	13	18224	6.7722	1	0.260158	0.211047
GOTERM_CC_DIRECT	GO:0042581~specific granule	3	0.482315	0.0703489	ANXA3, CRISP3, LTF	621	13	18224	6.7722	1	0.260158	0.211047
GOTERM_CC_DIRECT	GO:0032154~cleavage furrow	5	0.803859	0.0750582	PPP1CC, RDX, MYH9, RHOA, ARF6	621	47	18224	3.12194	1	0.275839	0.223767
GOTERM_CC_DIRECT	GO:0005815~microtubule organizing center	10	1.60772	0.0779111	CDC42, G6PD, KRT18, PDCD6IP, KIF5B, SLMAP, FLOT1, SUCLG2, TLN1, TRIOBP	621	153	18224	1.91805	1	0.284545	0.23083
GOTERM_CC_DIRECT	GO:0042627~chylomicron	3	0.482315	0.0802775	APOA2, APOA1, APOB	621	14	18224	6.28847	1	0.287824	0.23349
GOTERM_CC_DIRECT	GO:0000974~Prp19 complex	3	0.482315	0.0802775	HSPA8, U2AF2, PRPF19	621	14	18224	6.28847	1	0.287824	0.23349
GOTERM_CC_DIRECT	GO:0030140~trans-Golgi network transport vesicle	3	0.482315	0.0802775	TMED9, TMED10, RAB14	621	14	18224	6.28847	1	0.287824	0.23349
GOTERM_CC_DIRECT	GO:0016459~myosin complex	5	0.803859	0.0896775	MYL6, ACAA2, MYH9, MYH11, MYH7	621	50	18224	2.93462	1	0.319578	0.259249
GOTERM_CC_DIRECT	GO:0005868~cytoplasmic dynein complex	3	0.482315	0.090607	DYNC1H1, TPR, DYNLL1	621	15	18224	5.86924	1	0.320945	0.260359
GOTERM_CC_DIRECT	GO:0005581~collagen trimer	7	1.1254	0.0934988	COL14A1, RPS18, COL6A1, SERPINH1, COL6A3, CD36, C1QC	621	92	18224	2.23286	1	0.324009	0.262844
GOTERM_CC_DIRECT	GO:0015630~microtubule cytoskeleton	9	1.44695	0.0959909	CLIP1, ACTR1A, CLIC4, SHMT2, PPP2R1A, IQGAP1, CRYAB, GAPDH, SPTAN1	621	137	18224	1.92785	1	0.324009	0.262844
GOTERM_CC_DIRECT	GO:0032437~cuticular plate	2	0.321543	0.0986355	SPTA1, SPTBN1	621	3	18224	19.5641	1	0.324009	0.262844
GOTERM_CC_DIRECT	GO:0043564~Ku70:Ku80 complex	2	0.321543	0.0986355	XRCC6, XRCC5	621	3	18224	19.5641	1	0.324009	0.262844
GOTERM_CC_DIRECT	GO:0071748~monomeric IgA immunoglobulin complex	2	0.321543	0.0986355	IGHA1, JCHAIN	621	3	18224	19.5641	1	0.324009	0.262844
GOTERM_CC_DIRECT	GO:0071751~secretory IgA immunoglobulin complex	2	0.321543	0.0986355	IGHA1, JCHAIN	621	3	18224	19.5641	1	0.324009	0.262844
GOTERM_CC_DIRECT	GO:0009331~glycerol-3-phosphate dehydrogenase complex	2	0.321543	0.0986355	GPD2, GPD1	621	3	18224	19.5641	1	0.324009	0.262844
GOTERM_CC_DIRECT	GO:0009328~phenylalanine-tRNA ligase complex	2	0.321543	0.0986355	LRRC47, FARSB	621	3	18224	19.5641	1	0.324009	0.262844
GOTERM_CC_DIRECT	GO:0030120~vesicle coat	2	0.321543	0.0986355	TF, SEC31A	621	3	18224	19.5641	1	0.324009	0.262844
GOTERM_CC_DIRECT	GO:0005787~signal peptidase complex	2	0.321543	0.0986355	SPCS3, SPCS2	621	3	18224	19.5641	1	0.324009	0.262844
GOTERM_CC_DIRECT	GO:0044393~microspike	2	0.321543	0.0986355	FSCN1, EZR	621	3	18224	19.5641	1	0.324009	0.262844
GOTERM_CC_DIRECT	GO:0071752~secretory dimeric IgA immunoglobulin complex	2	0.321543	0.0986355	IGHA1, JCHAIN	621	3	18224	19.5641	1	0.324009	0.262844
GOTERM_CC_DIRECT	GO:0031523~Myb complex	2	0.321543	0.0986355	CLTC, FLNA	621	3	18224	19.5641	1	0.324009	0.262844

## Sheet: GO CC of down DEMPs
Category	Term	Count	%	PValue	Genes	List Total	Pop Hits	Pop Total	Fold Enrichment	Bonferroni	Benjamini	FDR
GOTERM_CC_DIRECT	GO:0070062~extracellular exosome	75	70.0935	2.61417e-36	RPL4, RPL5, RPL30, SERPINA1, RPL3, RPL34, COX4I1, ADIRF, HBB, DBI, ENO1, RPS4X, RPS16, RPS19, YWHAQ, PTER, ANXA6, PRKACA, SPTAN1, B2M, RPS10, YWHAG, FGB, RPS9, TPM4, RPS7, AMY1A, ANXA5, NME2, APOA1, TALDO1, RPS3A, ACTN4, DYNLL1, YWHAZ, COL6A2, RPL37A, COL6A3, PSME2, RPL27, TKT, TLN1, S100A9, GAPDH, S100A8, RAB1A, LPO, IQGAP2, COX5B, HSPD1, HSP90B1, LDHB, LDHA, UGP2, RPL14, FLNA, RPL15, S100A11, H…	107	2811	18224	4.54423	5.72503e-34	5.72503e-34	4.99306e-34
GOTERM_CC_DIRECT	GO:0005925~focal adhesion	33	30.8411	3.40615e-28	RPL4, RPL5, RPL30, RPL3, FHL1, RPL9, RPL6, HSP90B1, RPS15, RPS4X, RPS16, RPS19, YWHAQ, ANXA6, FLNA, B2M, RPS10, YWHAG, NPM1, RPS9, TPM4, HSPA5, RPS7, ANXA5, NME2, RPS3A, ACTN4, YWHAZ, RPL37A, CD9, RPL27, CALR, TLN1	107	391	18224	14.3746	7.45946e-26	3.72973e-26	3.25287e-26
GOTERM_CC_DIRECT	GO:0005840~ribosome	23	21.4953	4.77717e-24	RPL4, RPL5, RPL30, RPS9, RPL3, RPS7, RPL34, RPL23A, RPS3A, RPL9, RPL6, RPS15, RPS4X, RPS16, RPS19, RPL18A, RPL37A, RPL36, RPL14, RPL27, RPL15, RPS10, RPS24	107	166	18224	23.5982	1.0462e-21	3.48733e-22	3.04146e-22
GOTERM_CC_DIRECT	GO:0005829~cytosol	64	59.8131	2.82154e-21	RPL4, RPL5, RPL30, RPL3, RPL34, FHL1, HBB, ENO1, RPL9, RPL6, RPS4X, RPS15, SEC61A1, ABHD10, RPS16, RPS19, YWHAQ, RPL18A, RPL36, PRKACA, SPTAN1, RPS10, YWHAG, RPS9, TPM4, RPS7, TPM1, NME2, APOA1, TALDO1, RPS3A, DYNLL1, YWHAZ, RPL37A, PSME2, RPL27, TKT, TLN1, S100A9, GAPDH, S100A8, RAB1A, IQGAP2, PSMB10, HSPD1, HSP90B1, LDHB, LDHA, UGP2, LMNA, RPL14, FLNA, RPL15, RPL17, BCAP31, NPM1, RPL23A, CAPZA1…	107	3315	18224	3.28819	6.17917e-19	1.54479e-19	1.34728e-19
GOTERM_CC_DIRECT	GO:0022625~cytosolic large ribosomal subunit	15	14.0187	1.94741e-18	RPL4, RPL5, RPL30, RPL3, RPL34, RPL23A, RPL9, RPL6, RPL18A, RPL37A, RPL36, RPL14, RPL27, RPL15, RPL17	107	68	18224	37.5701	4.26483e-16	8.52966e-17	7.43911e-17
GOTERM_CC_DIRECT	GO:0016020~membrane	46	42.9907	3.27306e-15	RPL4, LRRC59, RPL5, RPL30, HM13, COX4I1, ENO1, RPL9, RPL6, HSPD1, HSP90B1, RPS15, RPS4X, SEC61A1, LDHB, LDHA, RPS16, RPS19, YWHAQ, RPL18A, RPL36, RPL14, ANXA6, FLNA, RPL15, PRKACA, SPTAN1, B2M, RPS10, YWHAG, BCAP31, FIS1, NPM1, RPS9, TPM4, HSPA5, RPS7, ANXA5, DYNLL1, STT3A, PSME2, CD9, RPL27, CALR, GAPDH, RPS24	107	2200	18224	3.56119	7.05103e-13	1.19467e-13	1.04192e-13
GOTERM_CC_DIRECT	GO:0031012~extracellular matrix	20	18.6916	7.04756e-15	RPL30, HSPA5, RPS7, LUM, RPS3A, RPL9, HSPD1, HSP90B1, RPS4X, RPS16, RPS19, COL6A2, LMNA, FLNA, COL6A3, RPL27, CALR, GAPDH, S100A9, RPS10	107	296	18224	11.508	1.53177e-12	2.20488e-13	1.92298e-13
GOTERM_CC_DIRECT	GO:0022627~cytosolic small ribosomal subunit	9	8.41121	3.11838e-10	RPS15, RPS4X, RPS9, RPS16, RPS7, RPS19, RPS3A, RPS10, RPS24	107	48	18224	31.9346	6.82925e-08	8.53656e-09	7.44513e-09
GOTERM_CC_DIRECT	GO:0005913~cell-cell adherens junction	16	14.9533	5.86235e-10	RAB1A, LRRC59, HSPA5, RPL34, RPL23A, ENO1, YWHAZ, RPL6, LDHA, CAPZA1, RPL14, FLNA, RPL15, TLN1, SPTAN1, S100A11	107	323	18224	8.43679	1.28385e-07	1.4265e-08	1.24412e-08
GOTERM_CC_DIRECT	GO:0030529~intracellular ribonucleoprotein complex	10	9.34579	9.79256e-08	RPL4, RPS4X, RPL5, NPM1, RPS9, RPS7, RPL27, RPS3A, ACTN4, GAPDH	107	136	18224	12.5234	2.14455e-05	2.14457e-06	1.87038e-06
GOTERM_CC_DIRECT	GO:0005615~extracellular space	24	22.4299	2.30061e-06	FGB, SERPINA1, AMY1A, LUM, APOA1, LPO, A2ML1, ENO1, ACTN4, YWHAZ, AGT, HSPD1, TF, COL6A2, PIP, AGR2, CD9, COL6A3, CALR, S100A9, B2M, S100A8, S100A11, NUCB2	107	1347	18224	3.03461	0.000503706	4.5803e-05	3.99469e-05
GOTERM_CC_DIRECT	GO:1903561~extracellular vesicle	6	5.60748	1.04172e-05	FGB, COL6A2, CD9, COL6A3, APOA1, SPTAN1	107	50	18224	20.4381	0.00227877	0.000190113	0.000165806
GOTERM_CC_DIRECT	GO:0005788~endoplasmic reticulum lumen	9	8.41121	1.63908e-05	RCN1, SERPINA1, HSPA5, COL6A2, COL6A3, APOA1, CALR, B2M, HSP90B1	107	192	18224	7.98364	0.00358318	0.00026777	0.000233534
GOTERM_CC_DIRECT	GO:0015935~small ribosomal subunit	5	4.6729	1.71177e-05	RPS15, RPS4X, RPS9, RPS16, RPS24	107	27	18224	31.5403	0.00374179	0.00026777	0.000233534
GOTERM_CC_DIRECT	GO:0043209~myelin sheath	8	7.47664	2.98807e-05	LDHB, PDHA1, HSPA5, NME2, TKT, SLC25A4, YWHAG, HSPD1	107	152	18224	8.96409	0.0065226	0.000436258	0.000380481
GOTERM_CC_DIRECT	GO:0005739~mitochondrion	21	19.6262	7.33886e-05	BCAP31, FIS1, PDHA1, HSPA5, NDUFB5, NDUFA4, COX4I1, RPL34, DYNLL1, COX5B, YWHAZ, HSPD1, LDHB, ABHD10, YWHAQ, ANXA6, AGR2, PRKACA, SLC25A4, SLC25A11, YWHAG	107	1331	18224	2.68721	0.0159442	0.00100451	0.000876076
GOTERM_CC_DIRECT	GO:0071682~endocytic vesicle lumen	4	3.73832	0.000101369	HBB, APOA1, CALR, HSP90B1	107	16	18224	42.5794	0.0219563	0.00130587	0.00113891
GOTERM_CC_DIRECT	GO:0042470~melanosome	6	5.60748	0.000307991	RAB1A, HSPA5, ANXA6, RAB5A, YWHAZ, HSP90B1	107	101	18224	10.1179	0.0652352	0.0035865	0.00312795
GOTERM_CC_DIRECT	GO:0005783~endoplasmic reticulum	15	14.0187	0.000311158	BCAP31, FIS1, LRRC59, TRAM1, SERPINA1, HSPA5, HM13, ERLIN1, DBI, HSP90B1, RCN1, APOC1, AGR2, CALR, NUCB2	107	828	18224	3.08547	0.0658835	0.0035865	0.00312795
GOTERM_CC_DIRECT	GO:0005576~extracellular region	22	20.5607	0.00034148	FGB, SERPINA1, LUM, HBB, APOA1, A2ML1, ACTN4, AGT, HSP90B1, TF, COL6A2, PIP, CAPZA1, APOC1, FLNA, COL6A3, CALM3, CALR, TLN1, S100A9, B2M, S100A8	107	1610	18224	2.32732	0.072068	0.0037392	0.00326113
GOTERM_CC_DIRECT	GO:0031941~filamentous actin	4	3.73832	0.000763667	TPM4, TPM1, FLNA, IQGAP2	107	31	18224	21.9765	0.15406	0.00796395	0.00694573
GOTERM_CC_DIRECT	GO:0005634~nucleus	48	44.8598	0.000972017	RPL4, RPL5, RPL30, RPL3, COX4I1, FHL1, ADIRF, ENO1, RPL9, PSMB10, RPL6, HSP90B1, RPS15, LDHA, UGP2, LMNA, FLNA, RPL15, PRKACA, RPL17, S100A11, NPM1, RPS9, PDHA1, HSPA5, RPS7, S100A1, NME2, APOA1, TALDO1, RPL23A, RPS3A, ACTN4, DYNLL1, YWHAZ, PIP, RPL37A, RPL27, CALM3, RNPS1, CALR, TKT, S100A9, SLC25A11, SLC25A4, GAPDH, S100A8, RPS24	107	5415	18224	1.50974	0.191824	0.00967598	0.00843887
GOTERM_CC_DIRECT	GO:0005730~nucleolus	14	13.0841	0.00140067	RPL4, RPL5, NPM1, RPS9, RPL3, RPS7, RPL34, RPL23A, RPS3A, RPL9, RPS19, RPL36, FLNA, RPS10	107	857	18224	2.78232	0.264321	0.0133368	0.0116316
GOTERM_CC_DIRECT	GO:0072562~blood microparticle	6	5.60748	0.0019479	FGB, TF, HBB, APOA1, YWHAZ, AGT	107	152	18224	6.72307	0.347541	0.0177746	0.0155021
GOTERM_CC_DIRECT	GO:0005751~mitochondrial respiratory chain complex IV	3	2.80374	0.002507	NDUFA4, COX4I1, COX5B	107	13	18224	39.3041	0.42289	0.0219613	0.0191535
GOTERM_CC_DIRECT	GO:0005737~cytoplasm	45	42.0561	0.00302582	RPL4, RPL5, RPL30, RPL3, RPL34, FHL1, ADIRF, LPO, ENO1, IQGAP2, RPL9, PSMB10, HSPD1, RPS15, LDHB, LDHA, UGP2, RPS19, YWHAQ, LMNA, RPL36, RPL14, FLNA, B2M, S100A11, NPM1, RPS9, RPS7, ANXA5, NME2, TALDO1, RPL23A, RPS3A, ACTN4, DYNLL1, YWHAZ, AGT, PSME2, CALM3, RNPS1, CALR, TLN1, GAPDH, RAB5A, RPS24	107	5222	18224	1.46769	0.485037	0.0254867	0.0222282
GOTERM_CC_DIRECT	GO:0005791~rough endoplasmic reticulum	4	3.73832	0.00325235	SEC61A1, TRAM1, HM13, HSPD1	107	51	18224	13.3583	0.510037	0.0263802	0.0230074
GOTERM_CC_DIRECT	GO:0030863~cortical cytoskeleton	3	2.80374	0.00717579	TPM4, FLNA, ACTN4	107	22	18224	23.2251	0.79344	0.0561249	0.0489491
GOTERM_CC_DIRECT	GO:0043234~protein complex	8	7.47664	0.0103056	FIS1, SMARCC1, YWHAQ, S100A1, COL6A2, ERLIN1, ACTN4, HSPD1	107	412	18224	3.30714	0.896547	0.0778251	0.0678748
GOTERM_CC_DIRECT	GO:0071556~integral component of lumenal side of endoplasmic reticulum membrane	3	2.80374	0.0122832	BCAP31, HM13, CALR	107	29	18224	17.6191	0.933242	0.0896675	0.0782032
GOTERM_CC_DIRECT	GO:0009986~cell surface	9	8.41121	0.0137838	FGB, TF, HSPA5, HM13, APOA1, CALR, IQGAP2, TLN1, HSPD1	107	542	18224	2.82815	0.952148	0.0973756	0.0849258
GOTERM_CC_DIRECT	GO:0005743~mitochondrial inner membrane	8	7.47664	0.0145366	NDUFA5, NDUFB5, NDUFA4, COX4I1, COX5B, SLC25A11, SLC25A4, HSPD1	107	441	18224	3.08966	0.959517	0.0994846	0.0867651
GOTERM_CC_DIRECT	GO:0001726~ruffle	4	3.73832	0.0155894	NME2, TLN1, RAB5A, S100A11	107	90	18224	7.56968	0.967966	0.103457	0.0902295
GOTERM_CC_DIRECT	GO:0005862~muscle thin filament tropomyosin	2	1.86916	0.0230657	TPM4, TPM1	107	4	18224	85.1589	0.993967	0.14857	0.129575
GOTERM_CC_DIRECT	GO:0048471~perinuclear region of cytoplasm	9	8.41121	0.0284095	TF, LMNA, ANXA6, NME2, FLNA, ACTN4, CALR, GAPDH, HSP90B1	107	621	18224	2.46837	0.998185	0.177763	0.155035
GOTERM_CC_DIRECT	GO:0005747~mitochondrial respiratory chain complex I	3	2.80374	0.033008	NDUFA5, NDUFB5, NDUFA4	107	49	18224	10.4276	0.999358	0.200799	0.175126
GOTERM_CC_DIRECT	GO:0009897~external side of plasma membrane	5	4.6729	0.0358268	FGB, ANXA5, CD9, CALR, B2M	107	213	18224	3.99807	0.999661	0.210579	0.183656
GOTERM_CC_DIRECT	GO:0015629~actin cytoskeleton	5	4.6729	0.0384942	CAPZA1, FLNA, ACTN4, IQGAP2, RAB5A	107	218	18224	3.90637	0.999815	0.210579	0.183656
GOTERM_CC_DIRECT	GO:0031982~vesicle	4	3.73832	0.038716	TF, CALM3, TKT, GAPDH	107	128	18224	5.32243	0.999824	0.210579	0.183656
GOTERM_CC_DIRECT	GO:0001725~stress fiber	3	2.80374	0.0394235	TPM4, TPM1, ACTN4	107	54	18224	9.4621	0.999851	0.210579	0.183656
GOTERM_CC_DIRECT	GO:0030139~endocytic vesicle	3	2.80374	0.0394235	TF, APOA1, RAB5A	107	54	18224	9.4621	0.999851	0.210579	0.183656
GOTERM_CC_DIRECT	GO:0031093~platelet alpha granule lumen	3	2.80374	0.0407592	FGB, SERPINA1, ACTN4	107	55	18224	9.29006	0.99989	0.21253	0.185357
GOTERM_CC_DIRECT	GO:0005769~early endosome	5	4.6729	0.0447543	RAB1A, TF, APOA1, RAB5A, HSPD1	107	229	18224	3.71873	0.999956	0.226985	0.197964
GOTERM_CC_DIRECT	GO:1990712~HFE-transferrin receptor complex	2	1.86916	0.0456043	TF, B2M	107	8	18224	42.5794	0.999964	0.226985	0.197964
GOTERM_CC_DIRECT	GO:0033116~endoplasmic reticulum-Golgi intermediate compartment membrane	3	2.80374	0.0535144	BCAP31, SERPINA1, SURF4	107	64	18224	7.98364	0.999994	0.260437	0.227139
GOTERM_CC_DIRECT	GO:0005884~actin filament	3	2.80374	0.0550091	TPM4, TPM1, FLNA	107	65	18224	7.86082	0.999996	0.261891	0.228407
GOTERM_CC_DIRECT	GO:0005793~endoplasmic reticulum-Golgi intermediate compartment	3	2.80374	0.0595801	HSPA5, SURF4, NUCB2	107	68	18224	7.51402	0.999999	0.277618	0.242124
GOTERM_CC_DIRECT	GO:0034663~endoplasmic reticulum chaperone complex	2	1.86916	0.0621695	HSPA5, HSP90B1	107	11	18224	30.9669	0.999999	0.27786	0.242334
GOTERM_CC_DIRECT	GO:0097038~perinuclear endoplasmic reticulum	2	1.86916	0.0621695	BCAP31, DBI	107	11	18224	30.9669	0.999999	0.27786	0.242334
GOTERM_CC_DIRECT	GO:0005789~endoplasmic reticulum membrane	10	9.34579	0.0636915	BCAP31, LRRC59, RAB1A, TRAM1, HSPA5, HM13, SURF4, ERLIN1, STT3A, HSP90B1	107	862	18224	1.97584	0.999999	0.278969	0.243302
GOTERM_CC_DIRECT	GO:0034774~secretory granule lumen	2	1.86916	0.0676277	TF, APOA1	107	12	18224	28.3863	1	0.290401	0.253272
GOTERM_CC_DIRECT	GO:0005578~proteinaceous extracellular matrix	5	4.6729	0.0712594	SERPINA1, LUM, COL6A2, COL6A3, CALR	107	268	18224	3.17757	1	0.300112	0.261741
GOTERM_CC_DIRECT	GO:0042627~chylomicron	2	1.86916	0.0784498	APOC1, APOA1	107	14	18224	24.3311	1	0.324161	0.282715

## Sheet: GO MF of up DEMPs
Category	Term	Count	%	PValue	Genes	List Total	Pop Hits	Pop Total	Fold Enrichment	Bonferroni	Benjamini	FDR
GOTERM_MF_DIRECT	GO:0044822~poly(A) RNA binding	174	27.9743	1.3825e-63	EIF4A2, RPL4, EIF4A1, RPL5, RPL30, ACAA2, RPL32, RPL31, HDLBP, HNRNPU, PEBP1, HNRNPR, ENO1, RPL8, RPL6, IPO5, RPS14, LGALS3, PPP1CC, RPS17, RPS16, RPS18, RPS13, RPS12, SEC63, PDIA3, EIF1AX, RPL22, RPSA, ACTN4, SND1, TUFM, PDIA4, EEF1A1, ILF3, DDX39B, NCL, FSCN1, RPL27, ERH, SUCLG1, S100A4, RPL26, EZR, PFN1, PPIB, FKBP4, RPL28, SRSF7, PPIA, KHDRBS1, VCP, PRKDC, RPN1, SNU13, TXN, RTN4, GSPT1, STIP1…	618	1129	16881	4.20983	1.14748e-60	1.14748e-60	1.04379e-60
GOTERM_MF_DIRECT	GO:0098641~cadherin binding involved in cell-cell adhesion	77	12.3794	7.40655e-44	YWHAE, DDX3X, HSP90AB1, CTNND1, OLA1, HDLBP, PARK7, ENO1, RPL6, GOLGA3, RPL7A, PCMT1, CAPZB, MPRIP, TRIM29, KIF5B, RACK1, ARFIP1, CLIC1, SPTAN1, NUDC, ANXA1, ANXA2, YWHAZ, SND1, EEF1G, PKM, EEF1D, FSCN1, MYH9, PLIN3, EZR, TLN1, PFN1, ALDOA, VCL, PLEC, RAB1A, USO1, TWF1, IQGAP1, PPL, RTN4, ADD1, PDLIM1, SDCBP, LDHA, SNX2, EPCAM, PRDX1, PCBP1, CTNNA1, FLNA, FLNB, SFN, RPS2, CCT8, SPTBN1, GCN1, HSPA…	618	290	16881	7.25275	6.14744e-41	3.07372e-41	2.79597e-41
GOTERM_MF_DIRECT	GO:0005515~protein binding	466	74.9196	4.6139e-34	RPL4, NCKAP1, RPL5, RPL30, RPL31, HNRNPU, SLC4A1, HNRNPR, ENO1, SMC3, ENO2, PHB2, RPL9, PCMT1, PSMD6, PSMD7, TFG, MPRIP, NAMPT, VPS35, PRKACA, SERPINF1, RPL22, SND1, MTAP, MYL6, DDX39B, PSME3, RPL26, UQCRC2, RPL28, RPN2, CRABP2, SAR1A, SHMT2, PRKDC, SHMT1, RPN1, COPS7A, SNU13, IQGAP1, THY1, PRDX3, C3, HPX, CYB5R1, LDHB, LDHA, PRDX1, SFN, LTA4H, S100A10, ST13, RDX, ERLIN2, PA2G4, EHD2, HNRNPK, HNR…	618	8785	16881	1.44895	3.82954e-31	1.27651e-31	1.16117e-31
GOTERM_MF_DIRECT	GO:0051082~unfolded protein binding	33	5.30547	1.57335e-20	HSP90AB1, HSPD1, HSP90B1, LMAN1, SERPINH1, CCT8, CCT7, UGGT1, CCT5, CCT4, CCT3, HSPA9, CCT2, TRAP1, HSPA8, NPM1, NUDC, HSP90AA1, HSPA5, ST13, PTGES3, HSPA2, HSPE1, TUBB4B, NAP1L4, CCT6A, AFG3L2, CANX, CALR, PPIB, CRYAB, PPIA, HSPA1B	618	110	16881	8.19466	1.30588e-17	3.26469e-18	2.96969e-18
GOTERM_MF_DIRECT	GO:0003735~structural constituent of ribosome	39	6.2701	1.40953e-15	RPL4, RPL5, SLC25A3, RPL30, RPL32, RPL10, RPL31, RPL12, RPL11, RPL8, RPL9, RPL6, RPS4X, RPS14, RPL7A, RPS17, RPS15A, RPS16, RPS18, RPS3, RPLP2, RPL38, RPS2, RPS27A, RPS13, RPS12, NDUFA7, RPL22, RPL35A, RPSA, RPS3A, RPS27, RPL27, RPL26, SLC25A12, SLC25A5, RPL28, SLC25A4, RPS23	618	222	16881	4.79867	1.19793e-12	2.33981e-13	2.12838e-13
GOTERM_MF_DIRECT	GO:0051015~actin filament binding	28	4.50161	2.32926e-13	WDR1, IQGAP2, TRIOBP, ADD1, CORO1C, SPTA1, CAPZB, CFL1, CTNNA1, FLNA, MYH11, ACTR3, ACTR2, TPM4, ACTN1, HIP1R, DSTN, ARPC4, ACTN4, EEF2, SPTB, LRPPRC, ARPC2, FSCN1, MYH9, LCP1, EZR, TLN1	618	132	16881	5.7942	1.93328e-10	3.22215e-11	2.93099e-11
GOTERM_MF_DIRECT	GO:0003723~RNA binding	58	9.32476	8.93773e-13	RPL4, RPL5, RPL30, DDX3X, RPL31, PRKCSH, HDLBP, HNRNPU, HNRNPR, YBX1, RPL8, RPL9, RPL6, RPS4X, RPS14, RPL7A, SYNCRIP, RPS16, RPS18, RPL38, EIF5A, LRRC47, PABPC4, RPL22, RPS3A, TSN, PSMA6, ILF3, PSMA1, NCL, RPL26, PABPC1, HNRNPH3, RPL28, KHDRBS1, CNP, RPL11, SNU13, HSP90B1, RPS15A, U2AF2, PCBP1, RPS3, RPS2, HNRNPA1, NPM1, HNRNPA3, SSB, HNRNPAB, LRPPRC, RPS25, HNRNPK, HNRNPD, ACO1, HNRNPC, EIF4G1, …	618	547	16881	2.89635	7.41796e-10	1.05976e-10	9.63998e-11
GOTERM_MF_DIRECT	GO:0051287~NAD binding	14	2.2508	4.27841e-10	AHCY, MDH1, IDH1, IDH2, LDHB, HADHA, LDHA, CYB5R3, NNT, GPD1, PHGDH, GAPDH, DLD, IDH3A	618	38	16881	10.0636	3.55108e-07	4.43885e-08	4.03774e-08
GOTERM_MF_DIRECT	GO:0004298~threonine-type endopeptidase activity	11	1.76849	9.70365e-10	PSMA5, PSMA6, PSMB7, PSMA3, PSMB4, PSMA4, PSMA1, PSMB2, PSMB3, PSMB1, PSMA7	618	21	16881	14.3081	8.05402e-07	8.94892e-08	8.14028e-08
GOTERM_MF_DIRECT	GO:0042802~identical protein binding	63	10.1286	1.41971e-09	SERPINA1, ACY1, HSPB1, PARK7, PRPF19, ACTG1, TFG, ACADM, EIF2B1, G6PD, HSP90AA1, ANXA4, APOA1, YWHAZ, TSN, STIM1, DDX39B, NCL, PSME3, S100A4, LCP1, ALDOA, CRYAB, GAPDH, PRPS2, KHDRBS1, VCP, AHCY, OAT, DCTN2, SHMT2, SHMT1, MVP, FBLN1, PSMA7, DPP4, PRDX3, CDC42, VTN, LDHB, SDCBP, LDHA, UGP2, TTR, PRDX1, ESD, FLNB, SFN, CCT7, ST13, NONO, GSS, GOT2, SOD2, TPD52L1, ASS1, SOD1, PFKL, DES, PSMC3, VIM, A…	618	749	16881	2.29757	1.17836e-06	1.17836e-07	1.07188e-07
GOTERM_MF_DIRECT	GO:0005198~structural molecule activity	31	4.98392	8.10388e-09	COPB2, CSTA, COPA, PSMD11, NUMA1, ROCK2, PSMD13, EPB41, COPB1, CLTC, CLTA, ADD3, LMNB2, ADD1, LMNB1, TUBA1B, EPB41L2, LMNA, CTNNA1, DSP, FGA, ANXA1, LAMB2, FGG, LAMB1, DES, KRT18, ASPH, VIM, COPG1, VCL	618	247	16881	3.42827	6.7262e-06	6.11475e-07	5.56221e-07
GOTERM_MF_DIRECT	GO:0005200~structural constituent of cytoskeleton	20	3.21543	1.62393e-08	DSP, ACTR3, ACTR2, EPB41, MSN, ARPC4, TUBB4B, ADD3, PPL, SPTB, ACTG1, SPTA1, TUBA1B, DES, ARPC2, EPB41L2, VIM, TLN1, SPTAN1, SPTBN1	618	110	16881	4.96646	1.34785e-05	1.12322e-06	1.02172e-06
GOTERM_MF_DIRECT	GO:0003743~translation initiation factor activity	15	2.41158	3.018e-08	EIF4A2, EIF2B5, EIF4A1, EIF1AX, EIF1, EIF3M, EIF2S3, EIF3L, EIF3I, EIF3J, EIF3H, EIF2B1, EIF3C, EIF3B, EIF4G1	618	61	16881	6.71693	2.50491e-05	1.92688e-06	1.75276e-06
GOTERM_MF_DIRECT	GO:0003779~actin binding	32	5.14469	3.46368e-08	TAGLN, EPB41, IQGAP2, ADD3, ADD1, CNN1, CAPZB, MPRIP, EPB41L2, FLNB, GC, SPTAN1, SPTBN1, YWHAH, CAP1, RDX, MSN, PARVA, ACTN4, SPTB, CAPZA1, CAPZA2, FSCN1, MYH9, S100A4, LCP1, EZR, PFN1, ALDOA, VCL, MYH7, PLEC	618	278	16881	3.14423	2.87482e-05	2.05347e-06	1.86791e-06
GOTERM_MF_DIRECT	GO:0051020~GTPase binding	10	1.60772	1.96519e-07	GOLGA4, STOML2, HSP90AA1, RAB3D, GNB2, FLNA, LCP1, ENO1, YBX1, SPTBN1	618	26	16881	10.506	0.000163097	1.0874e-05	9.89144e-06
GOTERM_MF_DIRECT	GO:0003924~GTPase activity	27	4.34084	4.74646e-07	RAB1A, DDX3X, RAB3D, SRP54, GNAI3, GSPT1, GNAI2, RAP1B, CDC42, TUBA1B, GNA11, ARHGDIB, RAC1, RAB2A, TUBB4B, EEF2, RHOA, TUFM, RAB10, EEF1A1, EIF2S3, RAB14, GNB2, RAB13, GNAS, RAN, ARF6	618	234	16881	3.15179	0.000393878	2.46222e-05	2.23973e-05
GOTERM_MF_DIRECT	GO:0019901~protein kinase binding	34	5.46624	3.22851e-06	HSP90AB1, MVP, CTNND1, CLTC, PEBP1, HSPB1, AP2A1, ATP1A1, THY1, IQGAP1, CDC42, PRDX3, PPP1CC, RPS18, RPS3, SFN, RAC1, PRKACA, GCN1, NSF, TRAP1, NPM1, PGAM1, AP1B1, MSN, ACSL3, EEF2, YWHAZ, DNAJC3, ACTA2, EEF1A1, CTNNB1, CALM3, VDAC1	618	376	16881	2.47002	0.00267608	0.000157627	0.000143384
GOTERM_MF_DIRECT	GO:0016491~oxidoreductase activity	23	3.69775	4.23627e-06	ERO1A, VAT1, TSTA3, ALDH1L1, MAOA, ADH1B, GDI2, TECR, GSR, AKR1A1, ETFA, HSD17B12, PTGR1, SDHA, HSD17B10, SDHB, ADH5, CYB5R1, CYB5R3, ALDH2, PRDX1, ALDH1A1, ALDH7A1	618	200	16881	3.14129	0.00350993	0.000195339	0.000177688
GOTERM_MF_DIRECT	GO:0009055~electron carrier activity	15	2.41158	4.56203e-06	TSTA3, ACADVL, GSR, AKR1A1, SDHC, ETFA, ETFB, SDHA, SDHB, ADH5, ALDH2, ASPH, PHGDH, ACADM, ACADS	618	90	16881	4.55259	0.00377934	0.000199289	0.000181281
GOTERM_MF_DIRECT	GO:0005525~GTP binding	34	5.46624	5.06884e-06	RAB1A, HSP90AB1, SAR1A, RAB3D, SRP54, GNAI3, OLA1, GSPT1, GNAI2, RAP1B, CDC42, TUBA1B, GNA11, ANXA6, RAC1, RAB2A, HSP90AA1, TUBB4B, EEF2, RHOA, TUFM, RAB10, EEF1A1, EHD2, EIF2S3, RAB14, RAB13, GNAS, SUCLG2, SRPRB, SUCLG1, FKBP4, RAN, ARF6	618	384	16881	2.41856	0.00419831	0.000210357	0.000191349
GOTERM_MF_DIRECT	GO:0032403~protein complex binding	23	3.69775	6.85755e-06	NSF, KHDRBS1, NCKAP1, SLC25A3, TMED10, ST13, NDUFA4, TWF1, AP2A1, FBLN1, AP2B1, IQGAP1, TSN, RAP1B, HADHA, PPP1CC, DDX39B, EPCAM, GNB2, VDAC1, UQCRC2, PPIB, SPTBN1	618	206	16881	3.04979	0.00567562	0.000247304	0.000224957
GOTERM_MF_DIRECT	GO:0051087~chaperone binding	14	2.2508	6.99586e-06	HSPA5, ST13, ATP1A1, HSPE1, CLU, CP, HSPD1, SOD1, DNAJC3, STIP1, OGDH, ERP29, HYOU1, CALR	618	81	16881	4.7212	0.00578976	0.000247304	0.000224957
GOTERM_MF_DIRECT	GO:0042803~protein homodimerization activity	52	8.36013	7.14334e-06	PLVAP, SLC4A1, PARK7, JCHAIN, EEA1, PSMD7, NAMPT, RACK1, ANXA6, TPD52, G6PD, HSP90AA1, PDCD6IP, ANXA1, ACTN1, APOA2, ACTN4, CLIP1, GPD1, CAT, S100A6, ERP29, MYH9, TKT, CRYAB, PRPS2, PDXK, SHMT1, HM13, MGST1, ADH5, ADD1, ACAT1, DPP4, SDCBP, SNX2, TPR, FLNA, S100A10, NPM1, AMBP, IDH1, GSS, RDX, GOT2, HIP1R, COQ9, TPD52L1, TPD52L2, SOD1, GGCT, FKBP1A	618	730	16881	1.94576	0.00591145	0.000247304	0.000224957
GOTERM_MF_DIRECT	GO:0031625~ubiquitin protein ligase binding	28	4.50161	7.15094e-06	YWHAE, GPI, VCP, HM13, CLU, TRIOBP, HSPD1, ACTG1, TUBA1B, CKB, PRKACA, HSPA9, CCT2, HSPA8, TPI1, HSPA5, XRCC5, ERLIN2, PA2G4, YWHAZ, LRPPRC, CUL4A, UBE2N, CALR, SLC25A5, HSPA1B, VCL, OTUB1	618	287	16881	2.66493	0.00591773	0.000247304	0.000224957
GOTERM_MF_DIRECT	GO:0003756~protein disulfide isomerase activity	8	1.28617	8.89357e-06	ERO1A, PDIA3, ERP44, ERP29, P4HB, PDIA6, PDIA4, TXNDC5	618	22	16881	9.93292	0.00735451	0.000295266	0.000268586
GOTERM_MF_DIRECT	GO:0044325~ion channel binding	16	2.57235	1.54064e-05	YWHAE, HSP90AA1, HSP90AB1, PRKCSH, ACTN1, ACTN4, FKBP1A, YWHAQ, ASPH, FLNA, CTNNB1, CALM3, VDAC1, AP2M1, S100A10, YWHAH	618	113	16881	3.86769	0.012706	0.00049182	0.000447378
GOTERM_MF_DIRECT	GO:0003725~double-stranded RNA binding	11	1.76849	6.62889e-05	EIF4A1, TUBA1B, ILF3, HSP90AB1, ACTN1, CLTC, DHX15, MSN, VIM, TUBB4B, HSPD1	618	61	16881	4.92575	0.0535353	0.00203777	0.00185363
GOTERM_MF_DIRECT	GO:0019904~protein domain specific binding	21	3.37621	8.00352e-05	YWHAE, VCP, HSPA5, ST13, RDX, GNAI3, ACSL3, IQGAP1, ATP1A1, DYNLL1, YWHAZ, PPP1CC, EHD2, YWHAQ, MYH9, ARFIP1, CALM3, SFN, EZR, YWHAG, YWHAH	618	208	16881	2.75782	0.0642734	0.00237247	0.00215809
GOTERM_MF_DIRECT	GO:0001948~glycoprotein binding	11	1.76849	0.000115421	SDCBP, AZGP1, HSP90AA1, SERPINA1, HSP90AB1, HSPA5, DNAJC5, CANX, FLNA, VIM, CALR	618	65	16881	4.62263	0.0913588	0.00330343	0.00300493
GOTERM_MF_DIRECT	GO:0016887~ATPase activity	19	3.05466	0.000134724	NSF, EIF4A2, HSPA8, DYNC1H1, VCP, HSP90AA1, DDX3X, HSPA5, OLA1, ATP1B1, CLU, HSPD1, PSMD6, PSMC5, PSMC3, DDX39B, MYH9, HSPA1B, MYH7	618	183	16881	2.83604	0.105802	0.00372737	0.00339056
GOTERM_MF_DIRECT	GO:0023026~MHC class II protein complex binding	6	0.96463	0.000200429	YWHAE, HSPA8, HSP90AA1, PKM, HSP90AB1, ATP1B1	618	16	16881	10.2433	0.153269	0.00536632	0.00488141
GOTERM_MF_DIRECT	GO:0048306~calcium-dependent protein binding	10	1.60772	0.00023579	ANXA1, PDCD6IP, ANXA2, ANXA3, ANXA4, S100A6, ANXA6, S100A4, A2M, SEC31A	618	58	16881	4.70957	0.177765	0.00602279	0.00547856
GOTERM_MF_DIRECT	GO:0019899~enzyme binding	27	4.34084	0.00023946	YWHAE, SCARB2, PRKDC, PEBP1, PARK7, PHB, ACAT1, U2AF2, RACK1, RPS3, RPS2, RAC1, A2M, YWHAH, HSPA8, ARMT1, HSPA5, GOT2, NME2, APOA1, ARPC4, HSPA2, FKBP1A, CAT, CTNNB1, P4HB, HSPA1B	618	333	16881	2.21477	0.180266	0.00602279	0.00547856
GOTERM_MF_DIRECT	GO:0004029~aldehyde dehydrogenase (NAD) activity	6	0.96463	0.000275442	ALDH1L1, ALDH6A1, ALDH2, ALDH1A1, ALDH7A1, ALDH9A1	618	17	16881	9.64078	0.204392	0.00672403	0.00611644
GOTERM_MF_DIRECT	GO:0004859~phospholipase inhibitor activity	5	0.803859	0.000474975	ANXA1, ANXA2, ANXA3, ANXA4, ANXA5	618	11	16881	12.4162	0.325864	0.0109271	0.00993967
GOTERM_MF_DIRECT	GO:0043022~ribosome binding	9	1.44695	0.000483253	EIF5A, LETM1, SEC61A1, RPN2, HSPA5, OLA1, RPSA, EEF2, GCN1	618	51	16881	4.82039	0.330482	0.0109271	0.00993967
GOTERM_MF_DIRECT	GO:0016620~oxidoreductase activity, acting on the aldehyde or oxo group of donors, NAD or NADP as acceptor	6	0.96463	0.00048711	ALDH1L1, ALDH2, ALDH1A1, ALDH7A1, GAPDH, ALDH9A1	618	19	16881	8.62596	0.332622	0.0109271	0.00993967
GOTERM_MF_DIRECT	GO:0008135~translation factor activity, RNA binding	7	1.1254	0.000538502	EIF4A1, EIF2S3, EEF1D, EIF1AX, GCN1, EIF1, EIF4G1	618	29	16881	6.5934	0.360506	0.011762	0.0106992
GOTERM_MF_DIRECT	GO:0000062~fatty-acyl-CoA binding	7	1.1254	0.000652556	HADHA, ACADVL, ALDH6A1, DBI, ETFA, ACADM, ACADS	618	30	16881	6.37362	0.418299	0.0136686	0.0124335
GOTERM_MF_DIRECT	GO:0003729~mRNA binding	14	2.2508	0.000658728	EIF4A1, HSP90AA1, HNRNPA3, SSB, PARK7, HNRNPAB, TSN, PCBP1, TPR, RPS3, RPS2, CALR, SF3B1, RPS13	618	125	16881	3.05934	0.421273	0.0136686	0.0124335
GOTERM_MF_DIRECT	GO:0019003~GDP binding	9	1.44695	0.000717344	PRPS2, RAP1B, RAB2A, RAB10, RAB14, GNAI3, SRP54, SUCLG2, RAN	618	54	16881	4.55259	0.448773	0.0145218	0.0132096
GOTERM_MF_DIRECT	GO:0016853~isomerase activity	6	0.96463	0.000802335	PDIA3, TSTA3, ECH1, GALM, P4HB, TXNDC5	618	21	16881	7.80444	0.486346	0.0158557	0.0144229
GOTERM_MF_DIRECT	GO:0008143~poly(A) binding	5	0.803859	0.000970709	KHDRBS1, SYNCRIP, DDX3X, PABPC4, PABPC1	618	13	16881	10.506	0.553395	0.0187369	0.0170438
GOTERM_MF_DIRECT	GO:0008022~protein C-terminus binding	17	2.73312	0.00107113	XRCC6, XRCC5, AP2A1, FBLN1, PHB, ATP1B1, DYNLL1, PHB2, PRDX3, SDCBP, STIP1, PPP1CC, YWHAQ, NCL, CTNNB1, VIM, PABPC1	618	182	16881	2.55145	0.589145	0.0202054	0.0183796
GOTERM_MF_DIRECT	GO:0008289~lipid binding	15	2.41158	0.00129694	GLTP, VCP, APOA2, HDLBP, APOA1, DBI, COQ9, FABP3, FABP5, BPIFA2, ANXA6, APOD, CD36, AP2M1, S100A10	618	151	16881	2.71346	0.659437	0.0233096	0.0212033
GOTERM_MF_DIRECT	GO:0003746~translation elongation factor activity	7	1.1254	0.00130577	EIF5A, EEF1G, EEF1A1, EEF1B2, EEF1D, EEF2, TUFM	618	34	16881	5.62379	0.661929	0.0233096	0.0212033
GOTERM_MF_DIRECT	GO:0044183~protein binding involved in protein folding	5	0.803859	0.00131994	CCT3, CCT6A, CCT2, CALR, HSPA1B	618	14	16881	9.75555	0.665887	0.0233096	0.0212033
GOTERM_MF_DIRECT	GO:0019900~kinase binding	10	1.60772	0.0016054	PRDX3, LDHB, LDHA, PFKL, HSP90AB1, CAB39, RPS3, CTNNB1, FLNA, PARK7	618	75	16881	3.64207	0.736461	0.0277601	0.0252516
GOTERM_MF_DIRECT	GO:0030674~protein binding, bridging	10	1.60772	0.00193351	DSP, FGA, CSTA, ANXA1, COL14A1, ST13, FGG, FSCN1, ARPC4, FKBP4	618	77	16881	3.54747	0.799385	0.0327513	0.0297918
GOTERM_MF_DIRECT	GO:0003697~single-stranded DNA binding	11	1.76849	0.00209093	HNRNPK, ANXA1, PCBP1, PARK7, YBX1, HNRNPA1, RAD23B, LRPPRC, TSN, HSPD1, JCHAIN	618	93	16881	3.23087	0.824003	0.0347094	0.031573
GOTERM_MF_DIRECT	GO:0003857~3-hydroxyacyl-CoA dehydrogenase activity	4	0.643087	0.00237118	HADHB, HADHA, HADH, HSD17B10	618	8	16881	13.6578	0.860602	0.0385899	0.0351028
GOTERM_MF_DIRECT	GO:0005524~ATP binding	76	12.2186	0.00300723	EIF4A2, EIF4A1, ACAA2, DDX3X, HSP90AB1, OLA1, PEBP1, HNRNPU, SMC3, HK1, ACTG1, ACTR1A, KIF5B, DHX15, PRKACA, CCT3, NSF, MCCC2, ACTR3, CCT2, ACTR2, HSP90AA1, NME2, ACSL3, ATP1B1, ACTA2, ACLY, AFG3L2, PKM, DDX39B, MYH9, SUCLG2, FKBP4, GART, MYH7, PRPS2, PDXK, VCP, ROCK2, PRKDC, AK1, TWF1, ATP1A1, HSPD1, HSP90B1, PGK1, MYH11, CKB, CCT8, CCT7, CCT5, CCT4, HSPA9, TRAP1, HSPA8, DYNC1H1, XRCC6, HSPA5, X…	618	1495	16881	1.38862	0.917895	0.048	0.0436627
GOTERM_MF_DIRECT	GO:0048365~Rac GTPase binding	7	1.1254	0.00309673	NCKAP1, ARHGDIB, FLNA, IQGAP1, IQGAP2, CORO1C, SOD1	618	40	16881	4.78022	0.923791	0.048496	0.0441138
GOTERM_MF_DIRECT	GO:0004579~dolichyl-diphosphooligosaccharide-protein glycotransferase activity	4	0.643087	0.00346063	RPN2, RPN1, STT3A, DDOST	618	9	16881	12.1402	0.943714	0.0531912	0.0483847
GOTERM_MF_DIRECT	GO:0002020~protease binding	11	1.76849	0.00383737	DPP4, CSTB, CSTA, CST1, SERPINA1, STIM1, ANXA2, FLOT1, FLOT2, A2M, CST5	618	101	16881	2.97496	0.958875	0.0558711	0.0508225
GOTERM_MF_DIRECT	GO:0003824~catalytic activity	16	2.57235	0.00386785	TSTA3, ALDH1L1, FH, AMY1A, ECH1, TALDO1, ACSL3, HINT1, MTAP, SUCLA2, DDAH2, SUCLG2, NANS, TKT, GART, BCAT2	618	188	16881	2.32473	0.959906	0.0558711	0.0508225
GOTERM_MF_DIRECT	GO:0008426~protein kinase C inhibitor activity	3	0.482315	0.00390424	HSPB1, SFN, YWHAG	618	3	16881	27.3155	0.961104	0.0558711	0.0508225
GOTERM_MF_DIRECT	GO:0016509~long-chain-3-hydroxyacyl-CoA dehydrogenase activity	3	0.482315	0.00390424	HADHB, HADHA, HSD17B12	618	3	16881	27.3155	0.961104	0.0558711	0.0508225
GOTERM_MF_DIRECT	GO:0031072~heat shock protein binding	7	1.1254	0.00397964	HSPA8, HSP90AB1, EEF1D, TPR, OGDH, FKBP4, HSPA1B	618	42	16881	4.55259	0.963473	0.0559848	0.0509259
GOTERM_MF_DIRECT	GO:0005504~fatty acid binding	5	0.803859	0.00442021	FABP4, FABP5, ARHGDIA, NME2, ADH5	618	19	16881	7.1883	0.974699	0.0611462	0.0556209
GOTERM_MF_DIRECT	GO:0008565~protein transporter activity	9	1.44695	0.00465284	AP1G1, USO1, AP1B1, AP2S1, AP2A1, VPS35, AP2B1, SEC62, IPO5	618	72	16881	3.41444	0.97916	0.0633091	0.0575884
GOTERM_MF_DIRECT	GO:0035615~clathrin adaptor activity	4	0.643087	0.00481037	AP2S1, AP2A1, AP2B1, AP2M1	618	10	16881	10.9262	0.981725	0.0643969	0.0585779
GOTERM_MF_DIRECT	GO:0005178~integrin binding	11	1.76849	0.00506352	VTN, LAMB2, ACTN1, CD9, FBLN1, ACTN4, TGFBI, P4HB, CALR, THY1, TLN1	618	105	16881	2.86163	0.985204	0.0667099	0.0606819
GOTERM_MF_DIRECT	GO:0030506~ankyrin binding	5	0.803859	0.00536773	SLC4A1, ATP1A1, SPTB, SPTBN1, PLEC	618	20	16881	6.82888	0.988521	0.0685418	0.0623483
GOTERM_MF_DIRECT	GO:0016209~antioxidant activity	5	0.803859	0.00536773	PRDX2, PRDX1, CAT, HP, S100A9	618	20	16881	6.82888	0.988521	0.0685418	0.0623483
GOTERM_MF_DIRECT	GO:0042277~peptide binding	8	1.28617	0.00553046	NPEPPS, RNPEP, CLTA, LTA4H, CALR, PPIB, CRIP1, PPIA	618	59	16881	3.7038	0.989979	0.0695497	0.0632651
GOTERM_MF_DIRECT	GO:0005518~collagen binding	8	1.28617	0.00606854	VTN, COL14A1, SERPINH1, TGFBI, HSD17B12, PPIB, CD44, DCN	618	60	16881	3.64207	0.993605	0.0751774	0.0683843
GOTERM_MF_DIRECT	GO:0035255~ionotropic glutamate receptor binding	5	0.803859	0.00644195	NSF, CANX, FLOT1, GNAS, FLOT2	618	21	16881	6.5037	0.995318	0.0773362	0.070348
GOTERM_MF_DIRECT	GO:0031369~translation initiation factor binding	5	0.803859	0.00644195	EIF2B5, EIF3M, DDX3X, EIF3C, EIF3B	618	21	16881	6.5037	0.995318	0.0773362	0.070348
GOTERM_MF_DIRECT	GO:0043531~ADP binding	6	0.96463	0.00652233	PRPS2, VCP, PKM, CYB5R3, MYH9, ATP1A1	618	33	16881	4.96646	0.995622	0.0773362	0.070348
GOTERM_MF_DIRECT	GO:0004869~cysteine-type endopeptidase inhibitor activity	6	0.96463	0.00742174	CSTB, CSTA, CST1, AHSG, CST5, KNG1	618	34	16881	4.82039	0.997936	0.0813999	0.0740445
GOTERM_MF_DIRECT	GO:0000104~succinate dehydrogenase activity	3	0.482315	0.0076194	SDHC, SDHA, SDHB	618	4	16881	20.4867	0.99825	0.0813999	0.0740445
GOTERM_MF_DIRECT	GO:0003988~acetyl-CoA C-acyltransferase activity	3	0.482315	0.0076194	HADHB, HADHA, ACAA2	618	4	16881	20.4867	0.99825	0.0813999	0.0740445
GOTERM_MF_DIRECT	GO:0004301~epoxide hydrolase activity	3	0.482315	0.0076194	RNPEP, EPHX1, LTA4H	618	4	16881	20.4867	0.99825	0.0813999	0.0740445
GOTERM_MF_DIRECT	GO:0032564~dATP binding	3	0.482315	0.0076194	HSP90AA1, HSP90AB1, ST13	618	4	16881	20.4867	0.99825	0.0813999	0.0740445
GOTERM_MF_DIRECT	GO:0051022~Rho GDP-dissociation inhibitor binding	3	0.482315	0.0076194	CDC42, HSP90AA1, RAC1	618	4	16881	20.4867	0.99825	0.0813999	0.0740445
GOTERM_MF_DIRECT	GO:0019834~phospholipase A2 inhibitor activity	3	0.482315	0.0076194	ANXA1, ANXA2, ANXA3	618	4	16881	20.4867	0.99825	0.0813999	0.0740445
GOTERM_MF_DIRECT	GO:0016597~amino acid binding	5	0.803859	0.00764963	SHMT2, DDAH2, SHMT1, GOT2, ASS1	618	22	16881	6.20808	0.998294	0.0813999	0.0740445
GOTERM_MF_DIRECT	GO:0042623~ATPase activity, coupled	4	0.643087	0.00835088	NSF, HSPA8, CCT8, HSPA1B	618	12	16881	9.10518	0.999051	0.0871919	0.0793131
GOTERM_MF_DIRECT	GO:0050661~NADP binding	6	0.96463	0.00840403	G6PD, NNT, IDH1, GSR, CAT, GAPDH	618	35	16881	4.68266	0.999093	0.0871919	0.0793131
GOTERM_MF_DIRECT	GO:0050660~flavin adenine dinucleotide binding	8	1.28617	0.00861764	ACADVL, CYB5R3, GSR, ETFA, ACADM, SDHA, ACADS, DLD	618	64	16881	3.41444	0.999241	0.0883042	0.0803249
GOTERM_MF_DIRECT	GO:0004867~serine-type endopeptidase inhibitor activity	10	1.60772	0.00902756	SERPINA3, SERPINB1, SERPINA1, AMBP, SERPINF1, SERPINH1, COL6A3, PEBP1, ITIH1, A2M	618	97	16881	2.81603	0.999462	0.0913765	0.0831196
GOTERM_MF_DIRECT	GO:0003774~motor activity	8	1.28617	0.0101523	MYL6, ACAA2, DCTN2, DCTN1, MYH9, MYH11, DYNLL1, MYH7	618	66	16881	3.31097	0.99979	0.101523	0.0923489
GOTERM_MF_DIRECT	GO:0030742~GTP-dependent protein binding	5	0.803859	0.0104905	CDC42, EEA1, AP1G1, RAB3D, RAC1	618	24	16881	5.69074	0.999842	0.103163	0.0938415
GOTERM_MF_DIRECT	GO:0044548~S100 protein binding	4	0.643087	0.0105649	ANXA2, S100A6, IQGAP1, EZR	618	13	16881	8.40478	0.999852	0.103163	0.0938415
GOTERM_MF_DIRECT	GO:0008379~thioredoxin peroxidase activity	3	0.482315	0.0123924	PRDX3, PRDX2, PRDX1	618	5	16881	16.3893	0.999968	0.119601	0.108794
GOTERM_MF_DIRECT	GO:0030955~potassium ion binding	4	0.643087	0.0130863	PDXK, PKM, ATP1A1, ATP1B1	618	14	16881	7.80444	0.999982	0.123428	0.112274
GOTERM_MF_DIRECT	GO:0031996~thioesterase binding	4	0.643087	0.0130863	CDC42, CALM3, RAC1, ARF6	618	14	16881	7.80444	0.999982	0.123428	0.112274
GOTERM_MF_DIRECT	GO:0034987~immunoglobulin receptor binding	5	0.803859	0.0139359	IGHG3, IGHG4, IGHG2, IGHA1, JCHAIN	618	26	16881	5.25299	0.999991	0.129964	0.11822
GOTERM_MF_DIRECT	GO:0004866~endopeptidase inhibitor activity	6	0.96463	0.0146796	C4B, C3, CSTB, USP14, AHSG, A2M	618	40	16881	4.09733	0.999995	0.133891	0.121792
GOTERM_MF_DIRECT	GO:0019843~rRNA binding	6	0.96463	0.0146796	RPS4X, RPS18, RPL12, RPL11, RPL8, RPL9	618	40	16881	4.09733	0.999995	0.133891	0.121792
GOTERM_MF_DIRECT	GO:0008266~poly(U) RNA binding	4	0.643087	0.0159208	KHDRBS1, PABPC4, PABPC1, HNRNPC	618	15	16881	7.28414	0.999998	0.143633	0.130654
GOTERM_MF_DIRECT	GO:0030170~pyridoxal phosphate binding	7	1.1254	0.0174096	PYGB, PDXK, OAT, SHMT2, SHMT1, GOT2, BCAT2	618	57	16881	3.35454	1	0.155376	0.141336
GOTERM_MF_DIRECT	GO:0004300~enoyl-CoA hydratase activity	3	0.482315	0.0181413	HADHB, HADHA, ECHS1	618	6	16881	13.6578	1	0.160184	0.145709
GOTERM_MF_DIRECT	GO:0003995~acyl-CoA dehydrogenase activity	4	0.643087	0.0190723	ACADVL, ETFA, ACADM, ACADS	618	16	16881	6.82888	1	0.166632	0.151575
GOTERM_MF_DIRECT	GO:0016616~oxidoreductase activity, acting on the CH-OH group of donors, NAD or NADP as acceptor	4	0.643087	0.0225429	LDHB, LDHA, MDH1, IDH3A	618	17	16881	6.42718	1	0.194902	0.177291
GOTERM_MF_DIRECT	GO:0047485~protein N-terminus binding	9	1.44695	0.0255963	EIF5A, SDCBP, PPP1CC, SCFD1, YWHAQ, ACTN4, PHB2, DCN, ARF6	618	97	16881	2.53443	1	0.216884	0.197286
GOTERM_MF_DIRECT	GO:0005080~protein kinase C binding	6	0.96463	0.025608	DSP, HINT1, PRKCSH, RACK1, HSPB1, YWHAG	618	46	16881	3.5629	1	0.216884	0.197286
GOTERM_MF_DIRECT	GO:0043539~protein serine/threonine kinase activator activity	4	0.643087	0.0263331	CAB39, CALM3, IQGAP1, LTF	618	18	16881	6.07012	1	0.220772	0.200823
GOTERM_MF_DIRECT	GO:0019903~protein phosphatase binding	7	1.1254	0.0271839	VCP, HSP90AA1, MVP, RACK1, CTNNB1, IQGAP1, HSP90B1	618	63	16881	3.03506	1	0.225627	0.205239
GOTERM_MF_DIRECT	GO:0043495~protein anchor	3	0.482315	0.032261	TPR, MYH9, SLC4A1	618	8	16881	10.2433	1	0.252609	0.229783
GOTERM_MF_DIRECT	GO:0008035~high-density lipoprotein particle binding	3	0.482315	0.032261	APOA2, APOA1, CD36	618	8	16881	10.2433	1	0.252609	0.229783
GOTERM_MF_DIRECT	GO:0008320~protein transmembrane transporter activity	3	0.482315	0.032261	TOMM70, AZGP1, RAN	618	8	16881	10.2433	1	0.252609	0.229783
GOTERM_MF_DIRECT	GO:0001848~complement binding	3	0.482315	0.032261	C4B, CD59, CFB	618	8	16881	10.2433	1	0.252609	0.229783
GOTERM_MF_DIRECT	GO:0030235~nitric-oxide synthase regulator activity	3	0.482315	0.032261	HSP90AA1, HSP90AB1, CALM3	618	8	16881	10.2433	1	0.252609	0.229783
GOTERM_MF_DIRECT	GO:0070181~small ribosomal subunit rRNA binding	3	0.482315	0.032261	RPS14, RPS3, RPS13	618	8	16881	10.2433	1	0.252609	0.229783
GOTERM_MF_DIRECT	GO:0005509~calcium ion binding	37	5.94855	0.0336593	CALML5, PRKCSH, FBLN1, IQGAP1, ITIH1, HSP90B1, SPTA1, ANXA6, CAPN1, SPTAN1, S100A10, TPD52, ANXA1, TPM4, HSPA5, ANXA2, ANXA3, ACTN1, ANXA4, ANXA5, ACTN4, LETM1, EHD2, MYL6, STIM1, ASPH, GPD2, CANX, S100A6, CALU, S100A4, CALM3, LCP1, CALR, SLC25A12, S100A9, NUCB2	618	717	16881	1.40959	1	0.261096	0.237503
GOTERM_MF_DIRECT	GO:0031683~G-protein beta/gamma-subunit complex binding	4	0.643087	0.0348666	GNA11, GNAI3, GNAS, GNAI2	618	20	16881	5.46311	1	0.267956	0.243743
GOTERM_MF_DIRECT	GO:0005102~receptor binding	21	3.37621	0.0353834	FGA, STOML2, ANXA1, LAMA4, IDH1, ECH1, FGG, CTNND1, MSN, PARK7, MIF, GLG1, KNG1, DPP4, C3, CAT, RACK1, STRAP, PFN1, A2M, HSPA1B	618	353	16881	1.625	1	0.269434	0.245087
GOTERM_MF_DIRECT	GO:0005543~phospholipid binding	8	1.28617	0.0378032	ANXA1, ANXA5, GOT2, APOA2, APOA1, APOB, SPTB, SPTBN1	618	86	16881	2.54098	1	0.285242	0.259467
GOTERM_MF_DIRECT	GO:0019001~guanyl nucleotide binding	3	0.482315	0.0404896	GNA11, GNAS, GNAI2	618	9	16881	9.10518	1	0.300057	0.272943
GOTERM_MF_DIRECT	GO:0016747~transferase activity, transferring acyl groups other than amino-acyl groups	3	0.482315	0.0404896	HADHB, ACAA2, ACAT1	618	9	16881	9.10518	1	0.300057	0.272943
GOTERM_MF_DIRECT	GO:0001530~lipopolysaccharide binding	4	0.643087	0.0446494	PSMB4, PSMA1, BPIFA2, HSPD1	618	22	16881	4.96646	1	0.327956	0.298321
GOTERM_MF_DIRECT	GO:0005547~phosphatidylinositol-3,4,5-trisphosphate binding	5	0.803859	0.0489312	NPM1, HIP1R, IQGAP1, IQGAP2, FERMT2	618	38	16881	3.59415	1	0.351676	0.319898
GOTERM_MF_DIRECT	GO:0017166~vinculin binding	3	0.482315	0.0494094	ACTN1, CTNNA1, TLN1	618	10	16881	8.19466	1	0.351676	0.319898
GOTERM_MF_DIRECT	GO:0001664~G-protein coupled receptor binding	6	0.96463	0.0499163	HSPA8, ITGB4, GNAI3, FLNA, HSPA1B, GNAI2	618	55	16881	2.97988	1	0.351676	0.319898
GOTERM_MF_DIRECT	GO:0031210~phosphatidylcholine binding	4	0.643087	0.0499973	PITPNA, APOA2, APOA1, JCHAIN	618	23	16881	4.75053	1	0.351676	0.319898
GOTERM_MF_DIRECT	GO:0045296~cadherin binding	4	0.643087	0.0499973	CTNND1, CTNNA1, CTNNB1, VCL	618	23	16881	4.75053	1	0.351676	0.319898
GOTERM_MF_DIRECT	GO:0042162~telomeric DNA binding	4	0.643087	0.0556411	XRCC6, XRCC5, NCL, HNRNPD	618	24	16881	4.55259	1	0.388085	0.353017
GOTERM_MF_DIRECT	GO:0005536~glucose binding	3	0.482315	0.0589591	G6PD, UGP2, HK1	618	11	16881	7.44969	1	0.4078	0.370951
GOTERM_MF_DIRECT	GO:0005544~calcium-dependent phospholipid binding	6	0.96463	0.0602507	ANXA1, ANXA2, ANXA3, ANXA4, ANXA5, ANXA6	618	58	16881	2.82574	1	0.41329	0.375944
GOTERM_MF_DIRECT	GO:0015485~cholesterol binding	5	0.803859	0.061707	APOA2, ANXA6, APOA1, APOD, ERLIN2	618	41	16881	3.33116	1	0.41981	0.381875
GOTERM_MF_DIRECT	GO:0015631~tubulin binding	5	0.803859	0.0663198	CLIP1, DCTN1, TPR, RPS3, ALDOA	618	42	16881	3.25185	1	0.431637	0.392633
GOTERM_MF_DIRECT	GO:0008307~structural constituent of muscle	5	0.803859	0.0663198	MYL6, TPM4, ASPH, MYH11, PLEC	618	42	16881	3.25185	1	0.431637	0.392633
GOTERM_MF_DIRECT	GO:0005215~transporter activity	13	2.09003	0.0676867	CRABP2, AP1B1, GOLGA3, FABP3, FABP4, FABP5, AP1G1, TPR, AP2S1, APOD, SLC25A5, SLC25A4, AP2M1	618	202	16881	1.75793	1	0.431637	0.392633
GOTERM_MF_DIRECT	GO:0030507~spectrin binding	4	0.643087	0.0677874	DCTN2, EPB41, EPB41L2, ADD1	618	26	16881	4.20239	1	0.431637	0.392633
GOTERM_MF_DIRECT	GO:0031402~sodium ion binding	3	0.482315	0.0690807	PDXK, ATP1A1, ATP1B1	618	12	16881	6.82888	1	0.431637	0.392633
GOTERM_MF_DIRECT	GO:0051787~misfolded protein binding	3	0.482315	0.0690807	DNAJC3, HSPA5, CLU	618	12	16881	6.82888	1	0.431637	0.392633
GOTERM_MF_DIRECT	GO:0005048~signal sequence binding	2	0.321543	0.0717661	AP2B1, AP2M1	618	2	16881	27.3155	1	0.431637	0.392633
GOTERM_MF_DIRECT	GO:0004368~glycerol-3-phosphate dehydrogenase activity	2	0.321543	0.0717661	GPD2, GPD1	618	2	16881	27.3155	1	0.431637	0.392633
GOTERM_MF_DIRECT	GO:0002135~CTP binding	2	0.321543	0.0717661	HSP90AA1, HSP90AB1	618	2	16881	27.3155	1	0.431637	0.392633
GOTERM_MF_DIRECT	GO:0004775~succinate-CoA ligase (ADP-forming) activity	2	0.321543	0.0717661	SUCLA2, SUCLG1	618	2	16881	27.3155	1	0.431637	0.392633
GOTERM_MF_DIRECT	GO:0051538~3 iron, 4 sulfur cluster binding	2	0.321543	0.0717661	ACO2, SDHB	618	2	16881	27.3155	1	0.431637	0.392633
GOTERM_MF_DIRECT	GO:0003994~aconitate hydratase activity	2	0.321543	0.0717661	ACO1, ACO2	618	2	16881	27.3155	1	0.431637	0.392633
GOTERM_MF_DIRECT	GO:0004450~isocitrate dehydrogenase (NADP+) activity	2	0.321543	0.0717661	IDH1, IDH2	618	2	16881	27.3155	1	0.431637	0.392633
GOTERM_MF_DIRECT	GO:0008732~L-allo-threonine aldolase activity	2	0.321543	0.0717661	SHMT2, SHMT1	618	2	16881	27.3155	1	0.431637	0.392633
GOTERM_MF_DIRECT	GO:0004776~succinate-CoA ligase (GDP-forming) activity	2	0.321543	0.0717661	SUCLG2, SUCLG1	618	2	16881	27.3155	1	0.431637	0.392633
GOTERM_MF_DIRECT	GO:0004372~glycine hydroxymethyltransferase activity	2	0.321543	0.0717661	SHMT2, SHMT1	618	2	16881	27.3155	1	0.431637	0.392633
GOTERM_MF_DIRECT	GO:0004177~aminopeptidase activity	4	0.643087	0.0742736	NPEPPS, RNPEP, LAP3, LTA4H	618	27	16881	4.04675	1	0.443504	0.403429
GOTERM_MF_DIRECT	GO:0008237~metallopeptidase activity	7	1.1254	0.0757738	NPEPPS, AFG3L2, PSMD14, ACY1, RNPEP, LTA4H, CNDP2	618	81	16881	2.3606	1	0.449231	0.408638
GOTERM_MF_DIRECT	GO:0030898~actin-dependent ATPase activity	3	0.482315	0.0797199	MYL6, MYH9, MYH7	618	13	16881	6.30358	1	0.469273	0.426869
GOTERM_MF_DIRECT	GO:0017048~Rho GTPase binding	4	0.643087	0.0810235	ROCK2, FLNA, PFN1, IQGAP2	618	28	16881	3.90222	1	0.473588	0.430794
GOTERM_MF_DIRECT	GO:0005516~calmodulin binding	12	1.92926	0.0870076	EEA1, CNN1, EPB41, MYH9, MYH11, IQGAP1, IQGAP2, ADD3, SPTAN1, ADD1, SPTBN1, MYH7	618	189	16881	1.73432	1	0.505009	0.459376
GOTERM_MF_DIRECT	GO:0000166~nucleotide binding	19	3.05466	0.0881758	HSP90AA1, HNRNPA3, SSB, NONO, PABPC4, HNRNPR, ATP1A1, HNRNPAB, SYNCRIP, HINT1, U2AF2, NCL, HNRNPD, PABPC1, HNRNPC, HNRNPH3, HNRNPA1, SRSF7, EIF3B	618	348	16881	1.49137	1	0.508235	0.462311
GOTERM_MF_DIRECT	GO:0005095~GTPase inhibitor activity	3	0.482315	0.0908255	IQGAP1, IQGAP2, IPO5	618	14	16881	5.85333	1	0.512824	0.466485
GOTERM_MF_DIRECT	GO:0005344~oxygen transporter activity	3	0.482315	0.0908255	HBG1, HBB, HBA1	618	14	16881	5.85333	1	0.512824	0.466485
GOTERM_MF_DIRECT	GO:0004089~carbonate dehydratase activity	3	0.482315	0.0908255	CA1, CA2, CA6	618	14	16881	5.85333	1	0.512824	0.466485

## Sheet: GO MF of down DEMPs
Category	Term	Count	%	PValue	Genes	List Total	Pop Hits	Pop Total	Fold Enrichment	Bonferroni	Benjamini	FDR
GOTERM_MF_DIRECT	GO:0003735~structural constituent of ribosome	26	24.2991	6.88764e-25	RPL4, RPL5, RPL30, RPL3, RPL34, RPL9, RPL6, RPS15, RPS4X, RPS16, RPS19, RPL18A, RPL36, RPL14, RPL15, RPL17, RPS10, RPS9, RPS7, RPL23A, RPS3A, RPL37A, RPL27, SLC25A11, SLC25A4, RPS24	105	222	16881	18.8291	1.5635e-22	1.5635e-22	1.49462e-22
GOTERM_MF_DIRECT	GO:0044822~poly(A) RNA binding	33	30.8411	9.92237e-14	RPL4, LRRC59, RPL5, RPL30, RPL3, ENO1, RPL6, HSPD1, RPS15, RPS4X, RPS16, RPS19, RPL18A, RPL36, RPL14, FLNA, RPL15, RPL17, RPS10, YWHAG, NPM1, RPS9, RPS7, RPL23A, RPS3A, ACTN4, YWHAZ, RPL37A, RPL27, RNPS1, CALR, SLC25A11, RPS24	105	1129	16881	4.69925	2.25306e-11	1.12619e-11	1.07658e-11
GOTERM_MF_DIRECT	GO:0005515~protein binding	87	81.3084	5.48522e-11	RPL4, RPL5, RPL30, TRAM1, SERPINA1, RPL3, COX4I1, FHL1, HBB, ENO1, RPL9, RPS4X, RPS15, SEC61A1, RPS16, RPS19, YWHAQ, RPL18A, ANXA6, PRKACA, SPTAN1, B2M, RPS10, YWHAG, FGB, RPS9, SMARCC1, TPM4, RPS7, AMY1A, S100A1, TPM1, ANXA5, NME2, APOA1, TALDO1, RPS3A, ACTN4, DYNLL1, YWHAZ, RCN1, COL6A2, RPL37A, PSME2, TKT, TLN1, S100A9, SLC25A4, GAPDH, S100A8, RAB1A, HM13, COX5B, PSMB10, HSPD1, HSP90B1, LDHB, …	105	8785	16881	1.59216	1.24515e-08	4.15048e-09	3.96764e-09
GOTERM_MF_DIRECT	GO:0098641~cadherin binding involved in cell-cell adhesion	16	14.9533	2.82616e-10	RAB1A, LRRC59, HSPA5, RPL34, RPL23A, ENO1, YWHAZ, RPL6, LDHA, CAPZA1, RPL14, FLNA, RPL15, TLN1, SPTAN1, S100A11	105	290	16881	8.87015	6.41539e-08	1.60385e-08	1.53319e-08
GOTERM_MF_DIRECT	GO:0003723~RNA binding	18	16.8224	3.76919e-08	RPL4, RPL5, NPM1, RPL30, RPL3, RPS7, RPL34, RPS3A, RPL9, RPL6, HSP90B1, RPS15, RPS4X, RPS16, RPL18A, RPL14, RNPS1, RPL15	105	547	16881	5.29047	8.55602e-06	1.71121e-06	1.63583e-06
GOTERM_MF_DIRECT	GO:0001948~glycoprotein binding	6	5.60748	4.96233e-05	SERPINA1, HSPA5, PIP, FLNA, CALR, B2M	105	65	16881	14.8404	0.0112016	0.00187742	0.00179471
GOTERM_MF_DIRECT	GO:0005509~calcium ion binding	15	14.0187	0.000126181	TPM4, HSPA5, S100A1, ANXA5, ACTN4, HSP90B1, RCN1, ANXA6, CALM3, CALR, S100A9, SPTAN1, S100A8, S100A11, NUCB2	105	717	16881	3.36342	0.0282385	0.00409187	0.00391161
GOTERM_MF_DIRECT	GO:0051015~actin filament binding	6	5.60748	0.00134223	TPM4, TPM1, FLNA, ACTN4, IQGAP2, TLN1	105	132	16881	7.30779	0.262796	0.0380857	0.036408
GOTERM_MF_DIRECT	GO:0019843~rRNA binding	4	3.73832	0.0019018	RPS4X, RPS9, RPL23A, RPL9	105	40	16881	16.0771	0.350868	0.0479677	0.0458545
GOTERM_MF_DIRECT	GO:0051082~unfolded protein binding	5	4.6729	0.0047627	NPM1, HSPA5, CALR, HSP90B1, HSPD1	105	110	16881	7.30779	0.661664	0.108091	0.103329
GOTERM_MF_DIRECT	GO:0044325~ion channel binding	5	4.6729	0.00523788	YWHAQ, FHL1, FLNA, CALM3, ACTN4	105	113	16881	7.11378	0.696424	0.108091	0.103329
GOTERM_MF_DIRECT	GO:0031625~ubiquitin protein ligase binding	7	6.54206	0.00867088	HSPA5, HM13, ERLIN1, CALR, PRKACA, YWHAZ, HSPD1	105	287	16881	3.92125	0.861498	0.162422	0.155267
GOTERM_MF_DIRECT	GO:0019904~protein domain specific binding	6	5.60748	0.00930173	YWHAQ, HSPA5, CALM3, DYNLL1, YWHAZ, YWHAG	105	208	16881	4.63764	0.880133	0.162422	0.155267
GOTERM_MF_DIRECT	GO:0051087~chaperone binding	4	3.73832	0.0136953	FGB, HSPA5, CALR, HSPD1	105	81	16881	7.93933	0.956296	0.221179	0.211436
GOTERM_MF_DIRECT	GO:0004129~cytochrome-c oxidase activity	3	2.80374	0.0146154	NDUFA4, COX4I1, COX5B	105	30	16881	16.0771	0.96464	0.221179	0.211436
GOTERM_MF_DIRECT	GO:0004867~serine-type endopeptidase inhibitor activity	4	3.73832	0.0220597	SERPINA1, COL6A3, A2ML1, AGT	105	97	16881	6.62975	0.993677	0.287819	0.27514
GOTERM_MF_DIRECT	GO:0051287~NAD binding	3	2.80374	0.0228801	LDHB, LDHA, GAPDH	105	38	16881	12.6925	0.994774	0.287819	0.27514
GOTERM_MF_DIRECT	GO:0035662~Toll-like receptor 4 binding	2	1.86916	0.0244184	S100A9, S100A8	105	4	16881	80.3857	0.996345	0.287819	0.27514
GOTERM_MF_DIRECT	GO:0015485~cholesterol binding	3	2.80374	0.0263724	ANXA6, ERLIN1, APOA1	105	41	16881	11.7638	0.997682	0.287819	0.27514
GOTERM_MF_DIRECT	GO:0005178~integrin binding	4	3.73832	0.0270819	CD9, ACTN4, CALR, TLN1	105	105	16881	6.12463	0.998035	0.287819	0.27514
GOTERM_MF_DIRECT	GO:0003779~actin binding	6	5.60748	0.028759	PIP, CAPZA1, TPM1, ACTN4, IQGAP2, SPTAN1	105	278	16881	3.46989	0.998672	0.287819	0.27514
GOTERM_MF_DIRECT	GO:0008097~5S rRNA binding	2	1.86916	0.0304302	RPL5, RPL3	105	5	16881	64.3086	0.999102	0.287819	0.27514
GOTERM_MF_DIRECT	GO:0004459~L-lactate dehydrogenase activity	2	1.86916	0.0304302	LDHB, LDHA	105	5	16881	64.3086	0.999102	0.287819	0.27514
GOTERM_MF_DIRECT	GO:0050544~arachidonic acid binding	2	1.86916	0.0304302	S100A9, S100A8	105	5	16881	64.3086	0.999102	0.287819	0.27514
GOTERM_MF_DIRECT	GO:0008137~NADH dehydrogenase (ubiquinone) activity	3	2.80374	0.0352871	NDUFA5, NDUFB5, NDUFA4	105	48	16881	10.0482	0.999713	0.295143	0.282141
GOTERM_MF_DIRECT	GO:0042803~protein homodimerization activity	10	9.34579	0.0361256	NPM1, RPS19, S100A1, HM13, ANXA6, AGR2, FLNA, ACTN4, TKT, S100A11	105	730	16881	2.20235	0.999764	0.295143	0.282141
GOTERM_MF_DIRECT	GO:0055102~lipase inhibitor activity	2	1.86916	0.0364053	APOC1, APOA1	105	6	16881	53.5905	0.999779	0.295143	0.282141
GOTERM_MF_DIRECT	GO:0060228~phosphatidylcholine-sterol O-acyltransferase activator activity	2	1.86916	0.0364053	APOC1, APOA1	105	6	16881	53.5905	0.999779	0.295143	0.282141
GOTERM_MF_DIRECT	GO:0042802~identical protein binding	10	9.34579	0.0414506	LDHB, LDHA, UGP2, SERPINA1, S100A1, PSME2, APOA1, GAPDH, B2M, YWHAZ	105	749	16881	2.14648	0.999933	0.324458	0.310165
GOTERM_MF_DIRECT	GO:0048306~calcium-dependent protein binding	3	2.80374	0.0497128	S100A1, ANXA6, S100A11	105	58	16881	8.31576	0.999991	0.37616	0.359589
GOTERM_MF_DIRECT	GO:0050786~RAGE receptor binding	2	1.86916	0.065738	S100A9, S100A8	105	11	16881	29.2312	1	0.466329	0.445786
GOTERM_MF_DIRECT	GO:0004859~phospholipase inhibitor activity	2	1.86916	0.065738	ANXA5, APOC1	105	11	16881	29.2312	1	0.466329	0.445786
GOTERM_MF_DIRECT	GO:0044548~S100 protein binding	2	1.86916	0.0772218	S100A1, S100A11	105	13	16881	24.7341	1	0.52133	0.498364
GOTERM_MF_DIRECT	GO:0019900~kinase binding	3	2.80374	0.0780847	LDHB, LDHA, FLNA	105	75	16881	6.43086	1	0.52133	0.498364
GOTERM_MF_DIRECT	GO:0016616~oxidoreductase activity, acting on the CH-OH group of donors, NAD or NADP as acceptor	2	1.86916	0.0997719	LDHB, LDHA	105	17	16881	18.9143	1	0.647092	0.618586
