# Supplementary material for: Analysis of proteome and post-translational modifications of 2-hydroxyisobutyrylation reveals the glycolysis pathway in oral adenoid cystic carcinoma
Source: World J Surg Oncol. 2023 Sep 23;21:301. doi: 10.1186/s12957-023-03155-x (PMC10517466; doi:10.1186/s12957-023-03155-x)
Supplement: Supplementary file 1 — Additional file 1: Supplementary text. Detailed research methods. Supplementary Fig. 1. PPI and cluster of hyper-modified DHMPs. Supplementary Fig. 2. PPI and cluster of hypo-modified DHMPs. Supplementary Table 1. Statistics of Mass Spectrometry Data. Supplementary Table 2. Clinical characteristics of OACC patients. Supplementary Table 3. Go enrichment analyses of differentially expressed proteins. Supplementary Table 4. KEGG pathway enrichment of differentially expressed proteins. Supplementary Table 5. Go enrichment analyses of differentially expressed and 2-hydroxyisobutyrylated modified proteins. Supplementary Table 6. KEGG pathway enrichment of differentially expressed and 2-hydroxyisobutyrylated modified proteins. Supplementary Table 7. Top 10 hub proteins in hyper-and hypo modified DHMPs based on degree. Supplementary Table 8. KEGG enrichment in up cluster 1–6. Supplementary Table 9. KEGG enrichment in down cluster 1–2. Supplementary Table 10. The Khib of glycolysis pathway enzyme. [file 12957_2023_3155_MOESM1_ESM.zip › Supplementary table6ú▌KEGG pathway enrichment of differentially expressed and 2-hydroxyisobutyrylated modified proteins.xlsx]

## Sheet: KEGG of  up DEMPs
Category	Term	Count	%	PValue	Genes	List Total	Pop Hits	Pop Total	Fold Enrichment	Bonferroni	Benjamini	FDR
KEGG_PATHWAY	hsa01130:Biosynthesis of antibiotics	67	10.7717	5.12903e-31	GPI, ACAA2, ACY1, ENO1, ENO2, HK1, ALDH2, PHGDH, ACADM, DLAT, HADH, PGM1, IDH3A, G6PD, TPI1, PGAM1, AKR1A1, NME2, TALDO1, SDHC, PGD, SDHA, SDHB, HADHB, ACLY, HADHA, PKM, CAT, SUCLG2, SUCLG1, TKT, ALDOA, GAPDH, GART, DLD, ALDH7A1, BCAT2, ALDH9A1, PCYOX1, PRPS2, FH, OAT, ECHS1, SHMT2, SHMT1, AK1, DLST, HSD17B10, ADH5, ACAT1, LDHB, LDHA, UGP2, PGK1, MDH1, MDH2, IDH1, IDH2, GOT2, ASS1, CS, PFKL, SUCL…	415	212	6879	5.23861	1.18994e-28	1.18994e-28	1.01555e-28
KEGG_PATHWAY	hsa01200:Carbon metabolism	49	7.87781	1.07419e-29	GPI, ENO1, ENO2, HK1, PHGDH, ACADM, DLAT, ACADS, HIBCH, IDH3A, G6PD, TPI1, PGAM1, TALDO1, SDHC, PGD, SDHA, SDHB, HADHA, PKM, CAT, SUCLG2, SUCLG1, TKT, ALDOA, GAPDH, DLD, PRPS2, FH, ECHS1, SHMT2, SHMT1, DLST, ADH5, ACAT1, ESD, PGK1, MDH1, MDH2, IDH1, IDH2, GOT2, CS, PFKL, ALDH6A1, SUCLA2, OGDH, ACO1, ACO2	415	113	6879	7.18778	2.49211e-27	1.24606e-27	1.06344e-27
KEGG_PATHWAY	hsa00020:Citrate cycle (TCA cycle)	20	3.21543	1.23766e-16	FH, MDH1, MDH2, IDH1, IDH2, DLST, SDHC, SDHA, SDHB, CS, ACLY, SUCLA2, OGDH, SUCLG2, SUCLG1, ACO1, DLAT, ACO2, DLD, IDH3A	415	30	6879	11.0506	2.57572e-14	9.57122e-15	8.16854e-15
KEGG_PATHWAY	hsa01230:Biosynthesis of amino acids	26	4.18006	1.66562e-13	PRPS2, ACY1, SHMT2, SHMT1, ENO1, ENO2, PGK1, PHGDH, IDH3A, TPI1, IDH1, PGAM1, IDH2, GOT2, TALDO1, ASS1, CS, PFKL, PKM, ACO1, ALDH18A1, ACO2, ALDOA, TKT, GAPDH, BCAT2	415	72	6879	5.98574	3.86358e-11	9.66057e-12	8.2448e-12
KEGG_PATHWAY	hsa03010:Ribosome	35	5.62701	3.76368e-13	RPL4, RPL5, RPL30, RPL32, RPL10, RPL31, RPL12, RPL11, RPL8, RPL9, RPL6, RPS4X, RPS14, RPL7A, RPS17, RPS15A, RPS16, RPS18, RPS3, RPLP2, RPL38, RPS2, RPS27A, RPS13, RPS12, RPL22, RPL35A, RPSA, RPS3A, RPS25, RPS27, RPL27, RPL26, RPL28, RPS23	415	136	6879	4.26586	8.73168e-11	1.74635e-11	1.49042e-11
KEGG_PATHWAY	hsa04141:Protein processing in endoplasmic reticulum	39	6.2701	5.43506e-13	ERO1A, VCP, HSP90AB1, RPN2, SAR1A, PRKCSH, RPN1, RRBP1, HSP90B1, LMAN1, SEC61A1, GANAB, CAPN1, SEC62, UGGT1, SEC31A, TXNDC5, SEC63, SKP1, PDIA3, HSPA8, HSP90AA1, HSPA5, HSPA2, PDIA6, RAD23B, CKAP4, DDOST, PDIA4, DNAJC3, DNAJC5, CANX, ERP29, STT3A, HYOU1, P4HB, CALR, CRYAB, HSPA1B	415	169	6879	3.82521	1.26081e-10	2.10156e-11	1.79357e-11
KEGG_PATHWAY	hsa00010:Glycolysis / Gluconeogenesis	23	3.69775	1.77932e-11	GPI, TPI1, ADH1B, PGAM1, AKR1A1, ENO1, ENO2, ADH5, HK1, LDHB, LDHA, PFKL, PKM, ALDH2, PGK1, GALM, DLAT, ALDOA, GAPDH, DLD, ALDH7A1, PGM1, ALDH9A1	415	67	6879	5.69024	4.12803e-09	5.2209e-10	4.45577e-10
KEGG_PATHWAY	hsa03050:Proteasome	19	3.05466	1.80031e-11	PSMD11, PSMD14, PSMD13, PSMA7, PSMA5, PSMA6, PSMB7, PSMD6, PSMC5, PSMA3, PSMB4, PSMD7, PSMA4, PSMC3, PSMA1, PSMB2, PSMB3, PSME3, PSMB1	415	44	6879	7.15778	4.17673e-09	5.2209e-10	4.45577e-10
KEGG_PATHWAY	hsa00280:Valine, leucine and isoleucine degradation	17	2.73312	5.94252e-09	MCCC2, ECHS1, ACAA2, HSD17B10, ACAT1, HADHB, HADHA, ALDH6A1, ALDH2, ACADM, HADH, ACADS, DLD, ALDH7A1, HIBCH, BCAT2, ALDH9A1	415	47	6879	5.99554	1.37866e-06	1.53185e-07	1.30735e-07
KEGG_PATHWAY	hsa00071:Fatty acid degradation	15	2.41158	7.35097e-08	ACADVL, ECHS1, ACAA2, ADH1B, ACSL3, ADH5, ACAT1, HADHB, HADHA, ALDH2, ACADM, HADH, ACADS, ALDH7A1, ALDH9A1	415	42	6879	5.91997	1.70541e-05	1.70542e-06	1.45549e-06
KEGG_PATHWAY	hsa03060:Protein export	11	1.76849	3.15432e-07	SEC61A1, SPCS3, SPCS2, SRP72, HSPA5, SRP54, SRPRB, SEC62, SEC11A, SEC11C, SEC63	415	23	6879	7.92761	7.31776e-05	6.65275e-06	5.67778e-06
KEGG_PATHWAY	hsa01210:2-Oxocarboxylic acid metabolism	9	1.44695	2.41779e-06	CS, ACY1, IDH1, GOT2, IDH2, ACO1, ACO2, IDH3A, BCAT2	415	17	6879	8.77548	0.000560772	4.6744e-05	3.98936e-05
KEGG_PATHWAY	hsa00640:Propanoate metabolism	11	1.76849	2.75324e-06	HADHA, LDHB, LDHA, ALDH6A1, SUCLA2, ECHS1, SUCLG2, SUCLG1, ACADM, HIBCH, ACAT1	415	28	6879	6.51196	0.000638548	4.91347e-05	4.19339e-05
KEGG_PATHWAY	hsa00620:Pyruvate metabolism	12	1.92926	1.54908e-05	LDHB, LDHA, FH, PKM, ALDH2, MDH1, MDH2, DLAT, ALDH7A1, DLD, ACAT1, ALDH9A1	415	40	6879	4.97277	0.00358744	0.000256705	0.000219084
KEGG_PATHWAY	hsa00630:Glyoxylate and dicarboxylate metabolism	10	1.60772	1.6825e-05	CS, MDH1, SHMT2, MDH2, SHMT1, CAT, ACO1, ACO2, DLD, ACAT1	415	27	6879	6.13922	0.00389582	0.000260226	0.00022209
KEGG_PATHWAY	hsa01212:Fatty acid metabolism	12	1.92926	9.77457e-05	HADHB, HADHA, ACADVL, ACAA2, ECHS1, TECR, ACADM, ACSL3, HSD17B12, HADH, ACADS, ACAT1	415	48	6879	4.14398	0.0224229	0.00141731	0.0012096
KEGG_PATHWAY	hsa00030:Pentose phosphate pathway	9	1.44695	0.000224747	PRPS2, GPI, PFKL, G6PD, TALDO1, ALDOA, PGD, TKT, PGM1	415	29	6879	5.14425	0.0508107	0.00306713	0.00261764
KEGG_PATHWAY	hsa00410:beta-Alanine metabolism	9	1.44695	0.00037138	HADHA, ALDH6A1, ECHS1, ALDH2, ACADM, ALDH7A1, HIBCH, CNDP2, ALDH9A1	415	31	6879	4.81236	0.0825675	0.00478668	0.00408518
KEGG_PATHWAY	hsa01100:Metabolic pathways	101	16.2379	0.00040151	ACAA2, ENO1, ENO2, CNDP2, NAMPT, HADH, MCCC2, G6PD, AMY1A, TALDO1, SDHC, ACSL3, PGD, SDHA, SDHB, ACLY, MTAP, SUCLG2, SUCLG1, LAP3, UQCRC2, ALDH7A1, TSTA3, RPN2, MAOA, SHMT2, SHMT1, RPN1, AK1, ADH5, ACAT1, LDHB, LDHA, PGK1, LTA4H, IDH1, IDH2, GOT2, CS, ALDH6A1, OGDH, STT3A, ACO1, ACO2, ALDH18A1, GPI, PYGB, ACADVL, ACY1, COX4I1, HK1, ALDH2, NNT, PHGDH, ACADM, DLAT, NANS, ACADS, PGM1, HIBCH, IDH3A, …	415	1219	6879	1.37339	0.0889604	0.00490264	0.00418415
KEGG_PATHWAY	hsa00380:Tryptophan metabolism	10	1.60772	0.000487454	HADHA, ECHS1, ALDH2, MAOA, CAT, OGDH, HADH, ALDH7A1, ACAT1, ALDH9A1	415	40	6879	4.14398	0.106954	0.00565446	0.00482579
KEGG_PATHWAY	hsa05130:Pathogenic Escherichia coli infection	11	1.76849	0.000769063	CDC42, TUBA1B, ARPC2, ROCK2, NCL, CTNNB1, ARPC4, EZR, TUBB4B, RHOA, ACTG1	415	51	6879	3.57519	0.163469	0.00849632	0.00725117
KEGG_PATHWAY	hsa04961:Endocrine and other factor-regulated calcium reabsorption	10	1.60772	0.00120868	CLTC, AP2S1, GNAS, CLTA, AP2A1, AP2B1, ATP1A1, ATP1B1, PRKACA, AP2M1	415	45	6879	3.68353	0.244657	0.0127461	0.0108781
KEGG_PATHWAY	hsa04670:Leukocyte transendothelial migration	17	2.73312	0.00134234	ROCK2, ACTN1, CTNND1, GNAI3, MSN, ACTN4, THY1, RHOA, ACTG1, GNAI2, CDC42, RAP1B, CTNNA1, CTNNB1, RAC1, EZR, VCL	415	115	6879	2.45035	0.267749	0.0135401	0.0115558
KEGG_PATHWAY	hsa00330:Arginine and proline metabolism	10	1.60772	0.00261696	OAT, ALDH2, MAOA, GOT2, CKB, LAP3, ALDH18A1, ALDH7A1, CNDP2, ALDH9A1	415	50	6879	3.31518	0.455523	0.0252973	0.0215899
KEGG_PATHWAY	hsa00062:Fatty acid elongation	7	1.1254	0.00304445	HADHB, HADHA, ACAA2, ECHS1, TECR, HSD17B12, HADH	415	25	6879	4.64125	0.507071	0.0282525	0.0241121
KEGG_PATHWAY	hsa04962:Vasopressin-regulated water reabsorption	9	1.44695	0.00419547	NSF, DYNC1H1, DCTN2, DCTN1, ARHGDIA, ARHGDIB, GNAS, PRKACA, DYNLL1	415	44	6879	3.39053	0.622957	0.0374365	0.0319501
KEGG_PATHWAY	hsa05134:Legionellosis	10	1.60772	0.00449001	EEF1G, EEF1A1, C3, HSPA8, RAB1A, VCP, SAR1A, HSPA2, HSPA1B, HSPD1	415	54	6879	3.06961	0.647966	0.0385808	0.0329267
KEGG_PATHWAY	hsa03013:RNA transport	20	3.21543	0.00725574	EIF4A2, EIF2B5, EIF4A1, EIF1AX, PABPC4, EIF1, EEF1A1, EIF2S3, DDX39B, EIF3I, TPR, EIF3J, STRAP, EIF3H, PABPC1, EIF2B1, EIF3C, RAN, EIF3B, EIF4G1	415	172	6879	1.92743	0.815382	0.060119	0.0513084
KEGG_PATHWAY	hsa04520:Adherens junction	11	1.76849	0.00950396	CDC42, ACTN1, CTNND1, CTNNA1, CTNNB1, ACTN4, RAC1, IQGAP1, RHOA, VCL, ACTG1	415	71	6879	2.5681	0.890897	0.0760317	0.0648891
KEGG_PATHWAY	hsa00480:Glutathione metabolism	9	1.44695	0.0104429	GGCT, G6PD, IDH1, GSS, GSR, IDH2, MGST1, LAP3, PGD	415	51	6879	2.92516	0.912444	0.0807581	0.0689229
KEGG_PATHWAY	hsa00310:Lysine degradation	9	1.44695	0.0117134	HADHA, ECHS1, ALDH2, OGDH, DLST, HADH, ALDH7A1, ACAT1, ALDH9A1	415	52	6879	2.86891	0.935012	0.0867705	0.0740541
KEGG_PATHWAY	hsa04510:Focal adhesion	22	3.53698	0.0119683	ROCK2, LAMB2, ITGB4, LAMA4, ACTN1, LAMB1, PARVA, ACTN4, RHOA, ACTG1, CDC42, RAP1B, VTN, PPP1CC, COL6A1, FLNA, COL6A3, CTNNB1, FLNB, RAC1, TLN1, VCL	415	206	6879	1.77024	0.938788	0.0867705	0.0740541
KEGG_PATHWAY	hsa03040:Spliceosome	16	2.57235	0.0134646	HSPA8, HNRNPA3, HNRNPU, SNU13, HSPA2, PRPF19, HNRNPK, DDX39B, U2AF2, PCBP1, DHX15, HNRNPC, HNRNPA1, SRSF7, SF3B1, HSPA1B	415	133	6879	1.99409	0.956934	0.0946605	0.0807878
KEGG_PATHWAY	hsa04915:Estrogen signaling pathway	13	2.09003	0.0152152	HSPA8, HSP90AA1, HSP90AB1, CALML5, GNAI3, HSPA2, HSP90B1, GNAI2, GNAS, CALM3, FKBP4, PRKACA, HSPA1B	415	99	6879	2.17663	0.971477	0.103821	0.0886061
KEGG_PATHWAY	hsa05100:Bacterial invasion of epithelial cells	11	1.76849	0.0178508	CDC42, ARPC2, CLTC, CTNNA1, CLTA, CTNNB1, ARPC4, RAC1, RHOA, VCL, ACTG1	415	78	6879	2.33763	0.984683	0.118137	0.100824
KEGG_PATHWAY	hsa04144:Endocytosis	24	3.85852	0.0183316	HSPA8, PDCD6IP, CLTC, CLTA, AP2A1, ARPC4, AP2B1, HSPA2, RHOA, CDC42, RAB10, EEA1, EHD2, SNX2, CAPZB, ARPC2, KIF5B, CAPZA1, CAPZA2, AP2S1, VPS35, HSPA1B, AP2M1, ARF6	415	241	6879	1.65071	0.986328	0.118137	0.100824
KEGG_PATHWAY	hsa04610:Complement and coagulation cascades	10	1.60772	0.0216719	C4B, C3, FGA, SERPINA1, FGG, CD59, A2M, KNG1, CFB, C1QC	415	69	6879	2.4023	0.9938	0.132637	0.113199
KEGG_PATHWAY	hsa05016:Huntington's disease	20	3.21543	0.0217251	NDUFA7, DCTN2, DCTN1, NDUFA4, COX4I1, CLTC, CLTA, AP2A1, SDHC, AP2B1, SDHA, SOD2, SDHB, SOD1, AP2S1, VDAC1, UQCRC2, SLC25A5, SLC25A4, AP2M1	415	192	6879	1.72666	0.993877	0.132637	0.113199
KEGG_PATHWAY	hsa00520:Amino sugar and nucleotide sugar metabolism	8	1.28617	0.0235403	TSTA3, GPI, CYB5R1, UGP2, CYB5R3, NANS, PGM1, HK1	415	48	6879	2.76265	0.996021	0.140034	0.119512
KEGG_PATHWAY	hsa00270:Cysteine and methionine metabolism	7	1.1254	0.0245545	LDHB, LDHA, MTAP, AHCY, MDH1, MDH2, GOT2	415	38	6879	3.05346	0.996873	0.142416	0.121545
KEGG_PATHWAY	hsa00260:Glycine, serine and threonine metabolism	7	1.1254	0.0275987	MAOA, SHMT2, SHMT1, PGAM1, PHGDH, ALDH7A1, DLD	415	39	6879	2.97516	0.998486	0.156168	0.133281
KEGG_PATHWAY	hsa04971:Gastric acid secretion	10	1.60772	0.0301079	CALML5, CA2, GNAI3, GNAS, CALM3, ATP1A1, ATP1B1, EZR, PRKACA, GNAI2	415	73	6879	2.27067	0.999169	0.16631	0.141937
KEGG_PATHWAY	hsa05131:Shigellosis	9	1.44695	0.0369594	CDC42, ARPC2, ROCK2, ARPC4, RAC1, PFN1, CD44, VCL, ACTG1	415	64	6879	2.33099	0.999839	0.199192	0.17
KEGG_PATHWAY	hsa04612:Antigen processing and presentation	10	1.60772	0.0377778	PDIA3, HSPA8, HSP90AA1, HSP90AB1, HSPA4, PSME3, CANX, HSPA2, CALR, HSPA1B	415	76	6879	2.18104	0.999868	0.199192	0.17
KEGG_PATHWAY	hsa00340:Histidine metabolism	5	0.803859	0.0399028	ALDH2, MAOA, ALDH7A1, CNDP2, ALDH9A1	415	22	6879	3.76725	0.999921	0.205721	0.175573
KEGG_PATHWAY	hsa00500:Starch and sucrose metabolism	6	0.96463	0.0454374	GPI, PYGB, UGP2, AMY1A, PGM1, HK1	415	33	6879	3.0138	0.999979	0.225567	0.19251
KEGG_PATHWAY	hsa05012:Parkinson's disease	15	2.41158	0.0459599	NDUFA7, NDUFA4, COX4I1, GNAI3, SDHC, PARK7, SDHA, SDHB, GNAI2, UBA1, VDAC1, UQCRC2, SLC25A5, PRKACA, SLC25A4	415	142	6879	1.75098	0.999982	0.225567	0.19251
KEGG_PATHWAY	hsa03320:PPAR signaling pathway	9	1.44695	0.0466691	FABP3, FABP4, FABP5, APOA2, APOA1, DBI, ACADM, CD36, ACSL3	415	67	6879	2.22661	0.999985	0.225567	0.19251
KEGG_PATHWAY	hsa04810:Regulation of actin cytoskeleton	20	3.21543	0.0481446	NCKAP1, ROCK2, ITGB4, ACTN1, RDX, MSN, ARPC4, ACTN4, IQGAP1, IQGAP2, RHOA, ACTG1, CDC42, PPP1CC, ARPC2, CFL1, RAC1, PFN1, EZR, VCL	415	210	6879	1.57866	0.999989	0.22795	0.194544
KEGG_PATHWAY	hsa04918:Thyroid hormone synthesis	9	1.44695	0.0579121	HSPA5, CANX, GSR, GNAS, ATP1A1, ATP1B1, PRKACA, HSP90B1, PDIA4	415	70	6879	2.13119	0.999999	0.268712	0.229332
KEGG_PATHWAY	hsa05132:Salmonella infection	10	1.60772	0.0605865	CDC42, DYNC1H1, ARPC2, ROCK2, FLNA, FLNB, ARPC4, RAC1, PFN1, ACTG1	415	83	6879	1.9971	0.999999	0.275609	0.235218
KEGG_PATHWAY	hsa04114:Oocyte meiosis	12	1.92926	0.069485	YWHAE, PPP1CC, YWHAQ, CALML5, PPP2R1A, CALM3, SMC3, PRKACA, YWHAZ, YWHAG, SKP1, YWHAH	415	111	6879	1.79199	1	0.31001	0.264577
KEGG_PATHWAY	hsa00650:Butanoate metabolism	5	0.803859	0.0758039	HADHA, ECHS1, HADH, ACADS, ACAT1	415	27	6879	3.06961	1	0.331821	0.283192
KEGG_PATHWAY	hsa05133:Pertussis	9	1.44695	0.0801771	C4B, C3, CALML5, CFL1, GNAI3, CALM3, RHOA, GNAI2, C1QC	415	75	6879	1.98911	1	0.344465	0.293983
KEGG_PATHWAY	hsa04611:Platelet activation	13	2.09003	0.090942	FGA, ROCK2, FGG, GNAI3, RHOA, ACTG1, GNAI2, RAP1B, PPP1CC, STIM1, GNAS, TLN1, PRKACA	415	130	6879	1.65759	1	0.38361	0.327391

## Sheet: KEGG of  down DEMPs
Category	Term	Count	%	PValue	Genes	List Total	Pop Hits	Pop Total	Fold Enrichment	Bonferroni	Benjamini	FDR
KEGG_PATHWAY	hsa03010:Ribosome	24	22.4299	1.77493e-21	RPL4, RPL5, RPL30, RPS9, RPL3, RPS7, RPL34, RPL23A, RPS3A, RPL9, RPL6, RPS15, RPS4X, RPS16, RPS19, RPL18A, RPL37A, RPL36, RPL14, RPL27, RPL15, RPL17, RPS10, RPS24	80	136	6879	15.1743	2.27191e-19	2.27191e-19	2.23641e-19
KEGG_PATHWAY	hsa01130:Biosynthesis of antibiotics	9	8.41121	0.00283977	LDHB, LDHA, UGP2, PDHA1, NME2, TALDO1, ENO1, TKT, GAPDH	80	212	6879	3.65041	0.305114	0.181745	0.178905
KEGG_PATHWAY	hsa05012:Parkinson's disease	7	6.54206	0.00562285	NDUFA5, NDUFB5, NDUFA4, COX4I1, COX5B, PRKACA, SLC25A4	80	142	6879	4.23882	0.514101	0.228612	0.225039
KEGG_PATHWAY	hsa00010:Glycolysis / Gluconeogenesis	5	4.6729	0.00714411	LDHB, LDHA, PDHA1, ENO1, GAPDH	80	67	6879	6.41698	0.600575	0.228612	0.225039
KEGG_PATHWAY	hsa05010:Alzheimer's disease	7	6.54206	0.0124056	NDUFA5, NDUFB5, NDUFA4, COX4I1, CALM3, COX5B, GAPDH	80	168	6879	3.58281	0.797668	0.271938	0.267689
KEGG_PATHWAY	hsa04141:Protein processing in endoplasmic reticulum	7	6.54206	0.0127471	BCAP31, SEC61A1, TRAM1, HSPA5, STT3A, CALR, HSP90B1	80	169	6879	3.56161	0.80643	0.271938	0.267689
KEGG_PATHWAY	hsa04922:Glucagon signaling pathway	5	4.6729	0.0266707	LDHB, LDHA, PDHA1, CALM3, PRKACA	80	99	6879	4.3428	0.968576	0.487692	0.480072
KEGG_PATHWAY	hsa04114:Oocyte meiosis	5	4.6729	0.0383145	YWHAQ, CALM3, PRKACA, YWHAZ, YWHAG	80	111	6879	3.87331	0.993267	0.575979	0.56698
KEGG_PATHWAY	hsa01200:Carbon metabolism	5	4.6729	0.0404985	PDHA1, TALDO1, ENO1, TKT, GAPDH	80	113	6879	3.80476	0.994967	0.575979	0.56698
KEGG_PATHWAY	hsa01230:Biosynthesis of amino acids	4	3.73832	0.0494231	TALDO1, ENO1, TKT, GAPDH	80	72	6879	4.77708	0.998478	0.632615	0.622731
KEGG_PATHWAY	hsa04260:Cardiac muscle contraction	4	3.73832	0.0546239	TPM4, COX4I1, TPM1, COX5B	80	75	6879	4.586	0.999246	0.635624	0.625692
KEGG_PATHWAY	hsa00190:Oxidative phosphorylation	5	4.6729	0.0661706	NDUFA5, NDUFB5, NDUFA4, COX4I1, COX5B	80	133	6879	3.23261	0.999844	0.655024	0.644789
KEGG_PATHWAY	hsa05016:Huntington's disease	6	5.60748	0.0691442	NDUFA5, NDUFB5, NDUFA4, COX4I1, COX5B, SLC25A4	80	192	6879	2.68711	0.999896	0.655024	0.644789
KEGG_PATHWAY	hsa05414:Dilated cardiomyopathy	4	3.73832	0.0717172	TPM4, TPM1, LMNA, PRKACA	80	84	6879	4.09464	0.999927	0.655024	0.644789
KEGG_PATHWAY	hsa00620:Pyruvate metabolism	3	2.80374	0.0767606	LDHB, LDHA, PDHA1	80	40	6879	6.44906	0.999964	0.655024	0.644789
KEGG_PATHWAY	hsa04962:Vasopressin-regulated water reabsorption	3	2.80374	0.0904412	PRKACA, DYNLL1, RAB5A	80	44	6879	5.86278	0.999995	0.695042	0.684182
KEGG_PATHWAY	hsa04932:Non-alcoholic fatty liver disease (NAFLD)	5	4.6729	0.0950527	NDUFA5, NDUFB5, NDUFA4, COX4I1, COX5B	80	151	6879	2.84727	0.999997	0.695042	0.684182
KEGG_PATHWAY	hsa04066:HIF-1 signaling pathway	4	3.73832	0.0977403	TF, PDHA1, ENO1, GAPDH	80	96	6879	3.58281	0.999998	0.695042	0.684182
