# Supplementary material for: Analysis of proteome and post-translational modifications of 2-hydroxyisobutyrylation reveals the glycolysis pathway in oral adenoid cystic carcinoma
Source: World J Surg Oncol. 2023 Sep 23;21:301. doi: 10.1186/s12957-023-03155-x (PMC10517466; doi:10.1186/s12957-023-03155-x)
Supplement: Supplementary file 1 — Additional file 1: Supplementary text. Detailed research methods. Supplementary Fig. 1. PPI and cluster of hyper-modified DHMPs. Supplementary Fig. 2. PPI and cluster of hypo-modified DHMPs. Supplementary Table 1. Statistics of Mass Spectrometry Data. Supplementary Table 2. Clinical characteristics of OACC patients. Supplementary Table 3. Go enrichment analyses of differentially expressed proteins. Supplementary Table 4. KEGG pathway enrichment of differentially expressed proteins. Supplementary Table 5. Go enrichment analyses of differentially expressed and 2-hydroxyisobutyrylated modified proteins. Supplementary Table 6. KEGG pathway enrichment of differentially expressed and 2-hydroxyisobutyrylated modified proteins. Supplementary Table 7. Top 10 hub proteins in hyper-and hypo modified DHMPs based on degree. Supplementary Table 8. KEGG enrichment in up cluster 1–6. Supplementary Table 9. KEGG enrichment in down cluster 1–2. Supplementary Table 10. The Khib of glycolysis pathway enzyme. [file 12957_2023_3155_MOESM1_ESM.zip › Supplementary table7ú▌Top 10 hub proteins in hyper-and hypo modified DHMPs based on degree.xlsx]

## Sheet: hub proteins of hyper-DHMPs
	Name	Degree
Top 10 hub proteins in hyper-modified DHMPs based on stress	GAPDH	198
	TPI1	168
	HSPA8	160
	PKM	158
	PGK1	144
	ENO1	144
	PSMA3	138
	HSP90AA1	134
	SEC61A1	130
	RPSA	128

## Sheet: hub proteins of hypo-DHMPs
	Name	Degree
Top 10 hub proteins in hypo-modified DHMPs based on stress	GAPDH	64
	SEC61A1	62
	RPS3A	60
	RPL4	58
	RPL9	58
	RPL3	58
	RPL27	56
	RPL30	56
	RPS16	56
	RPL6	54
