# Supplementary material for: Analysis of proteome and post-translational modifications of 2-hydroxyisobutyrylation reveals the glycolysis pathway in oral adenoid cystic carcinoma
Source: World J Surg Oncol. 2023 Sep 23;21:301. doi: 10.1186/s12957-023-03155-x (PMC10517466; doi:10.1186/s12957-023-03155-x)
Supplement: Supplementary file 1 — Additional file 1: Supplementary text. Detailed research methods. Supplementary Fig. 1. PPI and cluster of hyper-modified DHMPs. Supplementary Fig. 2. PPI and cluster of hypo-modified DHMPs. Supplementary Table 1. Statistics of Mass Spectrometry Data. Supplementary Table 2. Clinical characteristics of OACC patients. Supplementary Table 3. Go enrichment analyses of differentially expressed proteins. Supplementary Table 4. KEGG pathway enrichment of differentially expressed proteins. Supplementary Table 5. Go enrichment analyses of differentially expressed and 2-hydroxyisobutyrylated modified proteins. Supplementary Table 6. KEGG pathway enrichment of differentially expressed and 2-hydroxyisobutyrylated modified proteins. Supplementary Table 7. Top 10 hub proteins in hyper-and hypo modified DHMPs based on degree. Supplementary Table 8. KEGG enrichment in up cluster 1–6. Supplementary Table 9. KEGG enrichment in down cluster 1–2. Supplementary Table 10. The Khib of glycolysis pathway enzyme. [file 12957_2023_3155_MOESM1_ESM.zip › Supplementary table8ú▌KEGG enrichment in down cluster 1-2.xlsx]

## Sheet: cluster down 1
Category	Term	Count	%	PValue	Genes	List Total	Pop Hits	Pop Total	Fold Enrichment	Bonferroni	Benjamini	FDR
KEGG_PATHWAY	hsa03010:Ribosome	24	96	2.19145e-39	RPL4, RPL5, RPL30, RPS9, RPL3, RPS7, RPL34, RPL23A, RPS3A, RPL9, RPL6, RPS15, RPS4X, RPS16, RPS19, RPL18A, RPL37A, RPL36, RPL14, RPL27, RPL15, RPL17, RPS10, RPS24	25	136	6879	48.5576	1.09573e-38	1.09573e-38	1.09573e-38

## Sheet: cluster down 2
Category	Term	Count	%	PValue	Genes	List Total	Pop Hits	Pop Total	Fold Enrichment	Bonferroni	Benjamini	FDR
KEGG_PATHWAY	hsa01130:Biosynthesis of antibiotics	5	100	8.77529e-07	LDHB, LDHA, PDHA1, TALDO1, TKT	5	212	6879	32.4481	1.14078e-05	1.14079e-05	1.14079e-05
KEGG_PATHWAY	hsa00620:Pyruvate metabolism	3	60	0.000196374	LDHB, LDHA, PDHA1	5	40	6879	103.185	0.00254985	0.00127643	0.00127643
KEGG_PATHWAY	hsa00010:Glycolysis / Gluconeogenesis	3	60	0.000553725	LDHB, LDHA, PDHA1	5	67	6879	61.603	0.00717455	0.00239947	0.00239947
KEGG_PATHWAY	hsa01100:Metabolic pathways	5	100	0.000982093	LDHB, LDHA, PDHA1, TALDO1, TKT	5	1219	6879	5.64315	0.0126923	0.00313904	0.00313904
KEGG_PATHWAY	hsa04922:Glucagon signaling pathway	3	60	0.00120732	LDHB, LDHA, PDHA1	5	99	6879	41.6909	0.015582	0.00313904	0.00313904
KEGG_PATHWAY	hsa01200:Carbon metabolism	3	60	0.00157061	PDHA1, TALDO1, TKT	5	113	6879	36.5257	0.0202267	0.00340299	0.00340299
KEGG_PATHWAY	hsa00640:Propanoate metabolism	2	40	0.0161858	LDHB, LDHA	5	28	6879	98.2714	0.191146	0.0272353	0.0272353
KEGG_PATHWAY	hsa00030:Pentose phosphate pathway	2	40	0.0167602	TALDO1, TKT	5	29	6879	94.8828	0.197264	0.0272353	0.0272353
KEGG_PATHWAY	hsa00270:Cysteine and methionine metabolism	2	40	0.0219186	LDHB, LDHA	5	38	6879	72.4105	0.250321	0.0316601	0.0316601
KEGG_PATHWAY	hsa01230:Biosynthesis of amino acids	2	40	0.0412227	TALDO1, TKT	5	72	6879	38.2167	0.421463	0.0535895	0.0535895
