# Supplementary material for: Analysis of proteome and post-translational modifications of 2-hydroxyisobutyrylation reveals the glycolysis pathway in oral adenoid cystic carcinoma
Source: World J Surg Oncol. 2023 Sep 23;21:301. doi: 10.1186/s12957-023-03155-x (PMC10517466; doi:10.1186/s12957-023-03155-x)
Supplement: Supplementary file 1 — Additional file 1: Supplementary text. Detailed research methods. Supplementary Fig. 1. PPI and cluster of hyper-modified DHMPs. Supplementary Fig. 2. PPI and cluster of hypo-modified DHMPs. Supplementary Table 1. Statistics of Mass Spectrometry Data. Supplementary Table 2. Clinical characteristics of OACC patients. Supplementary Table 3. Go enrichment analyses of differentially expressed proteins. Supplementary Table 4. KEGG pathway enrichment of differentially expressed proteins. Supplementary Table 5. Go enrichment analyses of differentially expressed and 2-hydroxyisobutyrylated modified proteins. Supplementary Table 6. KEGG pathway enrichment of differentially expressed and 2-hydroxyisobutyrylated modified proteins. Supplementary Table 7. Top 10 hub proteins in hyper-and hypo modified DHMPs based on degree. Supplementary Table 8. KEGG enrichment in up cluster 1–6. Supplementary Table 9. KEGG enrichment in down cluster 1–2. Supplementary Table 10. The Khib of glycolysis pathway enzyme. [file 12957_2023_3155_MOESM1_ESM.zip › Supplementary table9ú▌KEGG enrichment in up cluster 1-6.xlsx]

## Sheet: cluster1 UP
Category	Term	Count	%	PValue	Genes	List Total	Pop Hits	Pop Total	Fold Enrichment	Bonferroni	Benjamini	FDR
KEGG_PATHWAY	hsa03010:Ribosome	35	77.7778	2.9477e-51	RPL4, RPL5, RPL30, RPL32, RPL10, RPL31, RPL12, RPL11, RPL8, RPL9, RPL6, RPS4X, RPS14, RPL7A, RPS17, RPS15A, RPS16, RPS18, RPS3, RPLP2, RPL38, RPS2, RPS27A, RPS13, RPS12, RPL22, RPL35A, RPSA, RPS3A, RPS25, RPS27, RPL27, RPL26, RPL28, RPS23	45	136	6879	39.3407	7.36924e-50	7.36924e-50	7.36924e-50
KEGG_PATHWAY	hsa03050:Proteasome	6	13.3333	7.64897e-06	PSMA5, PSMA6, PSMA3, PSMC5, PSMD11, PSMA7	45	44	6879	20.8455	0.000191207	9.56122e-05	9.56122e-05

## Sheet: cluster2 UP
Category	Term	Count	%	PValue	Genes	List Total	Pop Hits	Pop Total	Fold Enrichment	Bonferroni	Benjamini	FDR
KEGG_PATHWAY	hsa01130:Biosynthesis of antibiotics	25	80.6452	7.28613e-32	GPI, FH, ENO1, LDHB, LDHA, PGK1, DLAT, PGM1, G6PD, TPI1, MDH1, MDH2, IDH2, NME2, TALDO1, SDHA, CS, ACLY, PFKL, OGDH, SUCLG1, ACO1, ACO2, ALDOA, TKT	31	212	6879	26.1678	3.27876e-30	3.27876e-30	2.62301e-30
KEGG_PATHWAY	hsa01200:Carbon metabolism	20	64.5161	1.20624e-27	GPI, G6PD, FH, TPI1, MDH1, MDH2, IDH2, TALDO1, ENO1, SDHA, CS, PFKL, OGDH, PGK1, SUCLG1, ACO1, DLAT, ACO2, ALDOA, TKT	31	113	6879	39.2749	5.42808e-26	2.71404e-26	2.17123e-26
KEGG_PATHWAY	hsa00020:Citrate cycle (TCA cycle)	12	38.7097	6.97881e-20	CS, ACLY, FH, MDH1, MDH2, IDH2, OGDH, ACO1, SUCLG1, ACO2, DLAT, SDHA	31	30	6879	88.7613	3.14047e-18	1.04682e-18	8.37458e-19
KEGG_PATHWAY	hsa01100:Metabolic pathways	25	80.6452	1.50845e-13	GPI, FH, ENO1, LDHB, LDHA, PGK1, DLAT, PGM1, G6PD, TPI1, MDH1, MDH2, IDH2, NME2, TALDO1, SDHA, CS, ACLY, PFKL, OGDH, SUCLG1, ACO1, ACO2, ALDOA, TKT	31	1219	6879	4.55093	6.78957e-12	1.69701e-12	1.3576e-12
KEGG_PATHWAY	hsa01230:Biosynthesis of amino acids	11	35.4839	2.10263e-13	CS, PFKL, TPI1, IDH2, PGK1, TALDO1, ACO1, ACO2, ENO1, ALDOA, TKT	31	72	6879	33.9019	9.46243e-12	1.89237e-12	1.5139e-12
KEGG_PATHWAY	hsa00010:Glycolysis / Gluconeogenesis	10	32.2581	5.5116e-12	GPI, LDHB, LDHA, PFKL, TPI1, PGK1, ENO1, DLAT, ALDOA, PGM1	31	67	6879	33.1199	2.48022e-10	4.1337e-11	3.30696e-11
KEGG_PATHWAY	hsa00030:Pentose phosphate pathway	7	22.5806	1.79266e-09	GPI, PFKL, G6PD, TALDO1, ALDOA, TKT, PGM1	31	29	6879	53.5628	8.06698e-08	1.15243e-08	9.21941e-09
KEGG_PATHWAY	hsa00620:Pyruvate metabolism	6	19.3548	6.57784e-07	LDHB, LDHA, FH, MDH1, MDH2, DLAT	31	40	6879	33.2855	2.95999e-05	3.70004e-06	2.96003e-06
KEGG_PATHWAY	hsa00630:Glyoxylate and dicarboxylate metabolism	5	16.129	4.81207e-06	CS, MDH1, MDH2, ACO1, ACO2	31	27	6879	41.0932	0.00021652	2.40603e-05	1.92483e-05
KEGG_PATHWAY	hsa01210:2-Oxocarboxylic acid metabolism	4	12.9032	4.88514e-05	CS, IDH2, ACO1, ACO2	31	17	6879	52.2125	0.00219595	0.000219831	0.000175865
KEGG_PATHWAY	hsa00270:Cysteine and methionine metabolism	4	12.9032	0.000569717	LDHB, LDHA, MDH1, MDH2	31	38	6879	23.3582	0.0253186	0.00233066	0.00186453
KEGG_PATHWAY	hsa03050:Proteasome	4	12.9032	0.000878782	PSMB7, PSMA4, PSMA1, PSMD14	31	44	6879	20.173	0.0387902	0.00329543	0.00263635
KEGG_PATHWAY	hsa00640:Propanoate metabolism	3	9.67742	0.00647772	LDHB, LDHA, SUCLG1	31	28	6879	23.7753	0.253564	0.0224229	0.0179383
KEGG_PATHWAY	hsa00051:Fructose and mannose metabolism	3	9.67742	0.00840855	PFKL, TPI1, ALDOA	31	32	6879	20.8034	0.316128	0.0270275	0.021622

## Sheet: cluster3 UP
Category	Term	Count	%	PValue	Genes	List Total	Pop Hits	Pop Total	Fold Enrichment	Bonferroni	Benjamini	FDR
KEGG_PATHWAY	hsa04141:Protein processing in endoplasmic reticulum	13	100	3.27278e-20	PDIA3, HSPA5, HSPA2, PDIA4, HSP90B1, DNAJC3, LMAN1, CANX, ERP29, P4HB, CALR, SEC62, HSPA1B	13	169	6879	40.7041	6.54555e-19	6.54555e-19	5.23644e-19
KEGG_PATHWAY	hsa04612:Antigen processing and presentation	5	38.4615	6.36949e-06	PDIA3, CANX, HSPA2, CALR, HSPA1B	13	76	6879	34.8128	0.000127382	6.36949e-05	5.09559e-05
KEGG_PATHWAY	hsa04918:Thyroid hormone synthesis	4	30.7692	0.000207906	HSPA5, CANX, HSP90B1, PDIA4	13	70	6879	30.2374	0.00414991	0.00138604	0.00110883
KEGG_PATHWAY	hsa04915:Estrogen signaling pathway	3	23.0769	0.0123193	HSPA2, HSPA1B, HSP90B1	13	99	6879	16.035	0.219575	0.0615967	0.0492774
KEGG_PATHWAY	hsa05164:Influenza A	3	23.0769	0.0355468	DNAJC3, HSPA2, HSPA1B	13	174	6879	9.12334	0.515133	0.131411	0.105129
KEGG_PATHWAY	hsa03060:Protein export	2	15.3846	0.0394234	HSPA5, SEC62	13	23	6879	46.0134	0.552658	0.131411	0.105129
KEGG_PATHWAY	hsa05134:Legionellosis	2	15.3846	0.0903064	HSPA2, HSPA1B	13	54	6879	19.5983	0.849373	0.258018	0.206415

## Sheet: cluster4 UP
Category	Term	Count	%	PValue	Genes	List Total	Pop Hits	Pop Total	Fold Enrichment	Bonferroni	Benjamini	FDR
KEGG_PATHWAY	hsa01200:Carbon metabolism	15	55.5556	3.69861e-19	SHMT2, PGAM1, IDH1, GOT2, DLST, SDHC, PGD, ENO2, SDHB, HK1, SUCLA2, CAT, SUCLG2, DLD, IDH3A	27	113	6879	33.8201	1.99725e-17	1.99725e-17	1.77533e-17
KEGG_PATHWAY	hsa01130:Biosynthesis of antibiotics	15	55.5556	3.20715e-15	SHMT2, PGAM1, IDH1, GOT2, DLST, SDHC, PGD, ENO2, SDHB, HK1, SUCLA2, CAT, SUCLG2, DLD, IDH3A	27	212	6879	18.0267	1.73861e-13	8.6593e-14	7.69715e-14
KEGG_PATHWAY	hsa03050:Proteasome	9	33.3333	2.05527e-12	PSMD6, PSMB4, PSMD7, PSMC3, PSMB2, PSMD13, PSMB3, PSME3, PSMB1	27	44	6879	52.1136	1.10983e-10	3.69949e-11	3.28844e-11
KEGG_PATHWAY	hsa00020:Citrate cycle (TCA cycle)	8	29.6296	8.78398e-12	SUCLA2, IDH1, SUCLG2, DLST, SDHC, SDHB, DLD, IDH3A	27	30	6879	67.9407	4.74335e-10	1.18584e-10	1.05408e-10
KEGG_PATHWAY	hsa01230:Biosynthesis of amino acids	6	22.2222	6.05131e-06	SHMT2, PGAM1, IDH1, GOT2, ENO2, IDH3A	27	72	6879	21.2315	0.000326719	6.53542e-05	5.80926e-05
KEGG_PATHWAY	hsa01100:Metabolic pathways	15	55.5556	3.22754e-05	SHMT2, PGAM1, IDH1, RPN1, GOT2, DLST, SDHC, PGD, ENO2, SDHB, HK1, SUCLA2, SUCLG2, DLD, IDH3A	27	1219	6879	3.13508	0.00174138	0.000290479	0.000258203
KEGG_PATHWAY	hsa01210:2-Oxocarboxylic acid metabolism	3	11.1111	0.00180431	IDH1, GOT2, IDH3A	27	17	6879	44.9608	0.0929163	0.0132046	0.0117374
KEGG_PATHWAY	hsa00010:Glycolysis / Gluconeogenesis	4	14.8148	0.00195624	PGAM1, ENO2, DLD, HK1	27	67	6879	15.2106	0.100342	0.0132046	0.0117374
KEGG_PATHWAY	hsa00630:Glyoxylate and dicarboxylate metabolism	3	11.1111	0.00454987	SHMT2, CAT, DLD	27	27	6879	28.3086	0.218276	0.0272992	0.024266
KEGG_PATHWAY	hsa00260:Glycine, serine and threonine metabolism	3	11.1111	0.009342	SHMT2, PGAM1, DLD	27	39	6879	19.5983	0.397603	0.0504468	0.0448416
KEGG_PATHWAY	hsa05169:Epstein-Barr virus infection	4	14.8148	0.0105085	PSMD6, PSMD7, PSMC3, PSMD13	27	122	6879	8.35337	0.434736	0.0515872	0.0458553

## Sheet: cluster5 UP
Category	Term	Count	%	PValue	Genes	List Total	Pop Hits	Pop Total	Fold Enrichment	Bonferroni	Benjamini	FDR
KEGG_PATHWAY	hsa00280:Valine, leucine and isoleucine degradation	7	100	7.31196e-14	ALDH6A1, ACAA2, ECHS1, HADH, ACADS, HSD17B10, HIBCH	7	47	6879	146.362	1.02429e-12	1.02367e-12	1.02367e-12
KEGG_PATHWAY	hsa00071:Fatty acid degradation	4	57.1429	4.18007e-06	ACAA2, ECHS1, HADH, ACADS	7	42	6879	93.5918	5.85194e-05	2.92605e-05	2.92605e-05
KEGG_PATHWAY	hsa01212:Fatty acid metabolism	4	57.1429	6.28537e-06	ACAA2, ECHS1, HADH, ACADS	7	48	6879	81.8929	8.79916e-05	2.93317e-05	2.93317e-05
KEGG_PATHWAY	hsa01100:Metabolic pathways	7	100	3.06525e-05	ALDH6A1, ACAA2, ECHS1, HADH, ACADS, HSD17B10, HIBCH	7	1219	6879	5.64315	0.000429049	0.000107284	0.000107284
KEGG_PATHWAY	hsa01200:Carbon metabolism	4	57.1429	8.32812e-05	ALDH6A1, ECHS1, ACADS, HIBCH	7	113	6879	34.7863	0.00116531	0.000233187	0.000233187
KEGG_PATHWAY	hsa00062:Fatty acid elongation	3	42.8571	0.000188529	ACAA2, ECHS1, HADH	7	25	6879	117.926	0.00263618	0.000415223	0.000415223
KEGG_PATHWAY	hsa00650:Butanoate metabolism	3	42.8571	0.000220408	ECHS1, HADH, ACADS	7	27	6879	109.19	0.00308129	0.000415223	0.000415223
KEGG_PATHWAY	hsa00640:Propanoate metabolism	3	42.8571	0.00023727	ALDH6A1, ECHS1, HIBCH	7	28	6879	105.291	0.00331666	0.000415223	0.000415223
KEGG_PATHWAY	hsa00410:beta-Alanine metabolism	3	42.8571	0.00029154	ALDH6A1, ECHS1, HIBCH	7	31	6879	95.1014	0.00407383	0.000453506	0.000453506
KEGG_PATHWAY	hsa01130:Biosynthesis of antibiotics	4	57.1429	0.000538865	ACAA2, ECHS1, HADH, HSD17B10	7	212	6879	18.5418	0.00751774	0.000754411	0.000754411
KEGG_PATHWAY	hsa00380:Tryptophan metabolism	2	28.5714	0.0343979	ECHS1, HADH	7	40	6879	49.1357	0.387403	0.0437791	0.0437791
KEGG_PATHWAY	hsa00310:Lysine degradation	2	28.5714	0.0445228	ECHS1, HADH	7	52	6879	37.7967	0.471452	0.0519432	0.0519432

## Sheet: cluster6 UP
Category	Term	Count	%	PValue	Genes	List Total	Pop Hits	Pop Total	Fold Enrichment	Bonferroni	Benjamini	FDR
KEGG_PATHWAY	hsa00071:Fatty acid degradation	7	36.8421	6.28283e-10	HADHB, HADHA, ACADVL, ALDH2, ACADM, ADH5, ACAT1	19	42	6879	60.3421	2.57596e-08	1.65994e-08	1.13362e-08
KEGG_PATHWAY	hsa01130:Biosynthesis of antibiotics	10	52.6316	8.09728e-10	HADHB, HADHA, PKM, ALDH2, SHMT1, AK1, PHGDH, ACADM, ADH5, ACAT1	19	212	6879	17.078	3.31988e-08	1.65994e-08	1.13362e-08
KEGG_PATHWAY	hsa01100:Metabolic pathways	15	78.9474	4.23836e-08	ACADVL, RPN2, SHMT1, AK1, ADH5, DDOST, ACAT1, HADHB, HADHA, GANAB, PKM, ALDH2, PHGDH, ACADM, ALDH18A1	19	1219	6879	4.45512	1.73772e-06	5.79242e-07	3.9558e-07
KEGG_PATHWAY	hsa01200:Carbon metabolism	7	36.8421	2.71881e-07	HADHA, PKM, SHMT1, PHGDH, ACADM, ADH5, ACAT1	19	113	6879	22.428	1.11471e-05	2.78678e-06	1.90317e-06
KEGG_PATHWAY	hsa04141:Protein processing in endoplasmic reticulum	7	36.8421	2.92394e-06	GANAB, RPN2, HYOU1, PDIA6, UGGT1, DDOST, SEC63	19	169	6879	14.9963	0.000119875	2.39763e-05	1.63741e-05
KEGG_PATHWAY	hsa00280:Valine, leucine and isoleucine degradation	5	26.3158	5.45806e-06	HADHB, HADHA, ALDH2, ACADM, ACAT1	19	47	6879	38.5162	0.000223756	3.4818e-05	2.37781e-05
KEGG_PATHWAY	hsa01212:Fatty acid metabolism	5	26.3158	5.94453e-06	HADHB, HADHA, ACADVL, ACADM, ACAT1	19	48	6879	37.7138	0.000243697	3.4818e-05	2.37781e-05
KEGG_PATHWAY	hsa01230:Biosynthesis of amino acids	4	21.0526	0.000801521	PKM, SHMT1, PHGDH, ALDH18A1	19	72	6879	20.114	0.032341	0.00410779	0.00280532
KEGG_PATHWAY	hsa00640:Propanoate metabolism	3	15.7895	0.0023481	HADHA, ACADM, ACAT1	19	28	6879	38.7914	0.091886	0.0106969	0.00730521
KEGG_PATHWAY	hsa00410:beta-Alanine metabolism	3	15.7895	0.00287515	HADHA, ALDH2, ACADM	19	31	6879	35.0374	0.111349	0.0117881	0.00805042
KEGG_PATHWAY	hsa00620:Pyruvate metabolism	3	15.7895	0.00475612	PKM, ALDH2, ACAT1	19	40	6879	27.1539	0.177549	0.0162501	0.0110976
KEGG_PATHWAY	hsa00380:Tryptophan metabolism	3	15.7895	0.00475612	HADHA, ALDH2, ACAT1	19	40	6879	27.1539	0.177549	0.0162501	0.0110976
KEGG_PATHWAY	hsa00510:N-Glycan biosynthesis	3	15.7895	0.00707164	GANAB, RPN2, DDOST	19	49	6879	22.1665	0.25246	0.0223029	0.0152312
KEGG_PATHWAY	hsa00310:Lysine degradation	3	15.7895	0.00793675	HADHA, ALDH2, ACAT1	19	52	6879	20.8877	0.278703	0.0232433	0.0158735
KEGG_PATHWAY	hsa00010:Glycolysis / Gluconeogenesis	3	15.7895	0.0129309	PKM, ALDH2, ADH5	19	67	6879	16.2113	0.413523	0.0353443	0.0241376
KEGG_PATHWAY	hsa00062:Fatty acid elongation	2	10.5263	0.0635104	HADHB, HADHA	19	25	6879	28.9642	0.932139	0.155853	0.106436
KEGG_PATHWAY	hsa00630:Glyoxylate and dicarboxylate metabolism	2	10.5263	0.0684232	SHMT1, ACAT1	19	27	6879	26.8187	0.945303	0.155853	0.106436
KEGG_PATHWAY	hsa00650:Butanoate metabolism	2	10.5263	0.0684232	HADHA, ACAT1	19	27	6879	26.8187	0.945303	0.155853	0.106436
KEGG_PATHWAY	hsa00260:Glycine, serine and threonine metabolism	2	10.5263	0.0973922	SHMT1, PHGDH	19	39	6879	18.5668	0.985022	0.210162	0.143525
